# Supplementary material for: High throughput single cell long-read sequencing analyses of same-cell genotypes and phenotypes in human tumors
Source: Nat Commun. 2023 Jul 11;14:4124. doi: 10.1038/s41467-023-39813-7 (PMC10336110; doi:10.1038/s41467-023-39813-7)
Supplement: Supplementary file 3 — Supplementary Dataset 1–14 [file 41467_2023_39813_MOESM3_ESM.zip]

Archive with 29 entries (28 files):
- Supplementary Data/
- Supplementary Data/Supplementary Data7_Fibroblast_DCIs.xlsx
- __MACOSX/Supplementary Data/._Supplementary Data7_Fibroblast_DCIs.xlsx
- Supplementary Data/Supplementary Data5_T&NK_DCIs.xlsx
- __MACOSX/Supplementary Data/._Supplementary Data5_T&NK_DCIs.xlsx
- Supplementary Data/Supplementary Data6_plasmaB_DCIs.xlsx
- __MACOSX/Supplementary Data/._Supplementary Data6_plasmaB_DCIs.xlsx
- Supplementary Data/Supplementary Data13_Lymphocytes expanded mutations.xlsx
- __MACOSX/Supplementary Data/._Supplementary Data13_Lymphocytes expanded mutations.xlsx
- Supplementary Data/Supplementary Data3_Myeloid_DCIs.xlsx
- __MACOSX/Supplementary Data/._Supplementary Data3_Myeloid_DCIs.xlsx
- Supplementary Data/Supplementary Data10_Plasma B cell expanded mutations.xlsx
- __MACOSX/Supplementary Data/._Supplementary Data10_Plasma B cell expanded mutations.xlsx
- Supplementary Data/Supplementary Data8_Tumor cell expanded mutations.xlsx
- __MACOSX/Supplementary Data/._Supplementary Data8_Tumor cell expanded mutations.xlsx
- Supplementary Data/Supplementary Data14_Fibroblasts expanded mutations.xlsx
- __MACOSX/Supplementary Data/._Supplementary Data14_Fibroblasts expanded mutations.xlsx
- Supplementary Data/Supplementary Data12_Follicular B cell expanded mutations.xlsx
- __MACOSX/Supplementary Data/._Supplementary Data12_Follicular B cell expanded mutations.xlsx
- Supplementary Data/Supplementary Data2_Endothelial_DCIs.xlsx
- __MACOSX/Supplementary Data/._Supplementary Data2_Endothelial_DCIs.xlsx
- Supplementary Data/Supplementary Data4_FollicularB_DCIs.xlsx
- __MACOSX/Supplementary Data/._Supplementary Data4_FollicularB_DCIs.xlsx
- Supplementary Data/Supplementary Data1_Tumor_DCIs.xlsx
- __MACOSX/Supplementary Data/._Supplementary Data1_Tumor_DCIs.xlsx
- Supplementary Data/Supplementary Data11_Endothelial cell expanded mutations.xlsx
- __MACOSX/Supplementary Data/._Supplementary Data11_Endothelial cell expanded mutations.xlsx
- Supplementary Data/Supplementary Data9_Myeloid cell expanded mutations.xlsx
- __MACOSX/Supplementary Data/._Supplementary Data9_Myeloid cell expanded mutations.xlsx
