# Supplementary material for: High throughput single cell long-read sequencing analyses of same-cell genotypes and phenotypes in human tumors
Source: Nat Commun. 2023 Jul 11;14:4124. doi: 10.1038/s41467-023-39813-7 (PMC10336110; doi:10.1038/s41467-023-39813-7)
Supplement: Supplementary file 3 — Supplementary Dataset 1–14 [file 41467_2023_39813_MOESM3_ESM.zip › Supplementary Data/Supplementary Data7_Fibroblast_DCIs.xlsx]

## Sheet: Supplemental Table 12
Supplemental Table 12 - Fibroblast cell specific DCI genes
Gene Name	Fibroblast cell preferred isoform ID	Prevalance of fibroblast cell preferred isoform in fibroblast cells	Prevalance of fibroblast cell preferred isoform in non-fibroblast cells	Prevalance difference of fibroblast cell preferred isoform	Non-fibroblast cell preferred isoform ID	Prevalance of non-fibroblast cell preferred isoform in fibroblast cells	Prevalance of non-fibroblast cell preferred isoform in non-fibroblast cells	Prevalance difference of non-fibroblast cell preferred isoform	P-values*	FDR adj P-values#
MT2A	ENST00000562017	0.271819	0.0554833	0.216336	ENST00000245185	0.563193	0.881394	0.318201	3.06265e-42	7.22174e-39
NBEAL1	ENST00000449802	0.382778	0.0948862	0.287892	ENST00000460355	0.353306	0.84042	0.487115	3.91904e-35	4.62054e-32
VAMP8	ENST00000409760	0.444387	0.0123866	0.432001	ENST00000263864	0.555613	0.953558	0.397945	7.7433e-16	4.56468e-13
TYMP	ENST00000652237	0.24998	0	0.24998	ENST00000487162	0.62502	0.854225	0.229205	2.54456e-15	1.20001e-12
SYNE2	ENST00000441438	0.377803	0.00154529	0.376257	ENST00000358025	0.0457638	0.116136	0.0703724	3.69273e-15	1.45124e-12
S100A10	ENST00000368809	0.130417	2.08627e-05	0.130396	ENST00000368811	0.869583	0.993582	0.123999	2.9008e-13	9.77155e-11
ITPR2	ENST00000536627	0.333333	0.0037594	0.329574	ENST00000381340	0.555556	0.851514	0.295958	1.39595e-11	4.11457e-09
FNDC3A	ENST00000492622	0.535271	0.100081	0.43519	ENST00000398316	0.0603548	0.268958	0.208603	1.49952e-10	3.92875e-08
AKAP13	ENST00000560676	0.448766	0.0785202	0.370246	ENST00000560340	0	0.144463	0.144463	1.86848e-09	4.00534e-07
NR4A2	ENST00000339562	0.961329	0.320682	0.640646	ENST00000409572	0.0385254	0.624428	0.585902	1.78368e-09	4.00534e-07
AC015712.2	ENST00000560068	0.470588	0.0615385	0.409049	ENST00000656756	0.283174	0.938462	0.655287	2.38956e-09	4.69549e-07
GOT1	ENST00000471741	0.357109	0.0219475	0.335162	ENST00000370508	0.642891	0.978052	0.335162	7.60199e-09	1.24325e-06
NAMPT	ENST00000393618	0.176471	0.0332412	0.143229	ENST00000486949	0.0882353	0.205928	0.117693	7.11259e-09	1.24325e-06
SERPINB6	ENST00000644828	0.333333	0.0132743	0.320059	ENST00000644178	0.333333	0.670688	0.337355	7.90871e-09	1.24325e-06
NUTM2A-AS1	ENST00000433530	0.25	0.00886137	0.241139	ENST00000660726	0	0.0830397	0.0830397	4.09705e-08	6.03802e-06
PHKA2	ENST00000486231	0.333333	0	0.333333	ENST00000379942	0.555556	0.964706	0.40915	5.31821e-08	7.37668e-06
ARHGAP15	ENST00000548929	0.3125	0	0.3125	ENST00000409869	0	0.196427	0.196427	6.32495e-08	7.90218e-06
C15orf48	ENST00000558632	0.466667	0.0883362	0.378331	ENST00000396650	0.366647	0.58777	0.221123	6.36732e-08	7.90218e-06
PAPPA2	ENST00000367661	0.627609	0.13679	0.490819	ENST00000367662	0.332391	0.819588	0.487197	7.78511e-08	9.17865e-06
SASH1	ENST00000637729	0.206897	0.00840336	0.198493	ENST00000470750	0	0.176471	0.176471	8.93782e-08	1.00359e-05
ST3GAL6	ENST00000495502	0.545455	0.0205479	0.524907	ENST00000477899	0.181818	0.554565	0.372747	1.1105e-07	1.19026e-05
COL4A1	ENST00000647632	0.136556	0.0391584	0.0973975	ENST00000375820	0.476995	0.645302	0.168307	1.34046e-07	1.37427e-05
Z93930.2	ENST00000458080	0.5	0.0108696	0.48913	ENST00000585003	0.5	0.891304	0.391304	1.55462e-07	1.52741e-05
RBX1	ENST00000476110	0.125	0	0.125	ENST00000216225	0.875	0.944439	0.0694385	2.40137e-07	2.26497e-05
UBE2L3	ENST00000545681	0.25	3.69487e-06	0.249996	ENST00000342192	0.75	0.984222	0.234222	4.53908e-07	4.1166e-05
SELENOS	ENST00000527833	0.166667	0.00419225	0.162474	ENST00000534014	0.0833333	0.39527	0.311937	7.74821e-07	6.76677e-05
ERO1A	ENST00000556223	0.213513	0.0132454	0.200268	ENST00000395686	0.482394	0.748337	0.265943	8.95957e-07	7.54523e-05
ARHGAP26	ENST00000469131	0.244898	0	0.244898	ENST00000646213	0.102041	0.396552	0.294511	1.29532e-06	0.000105323
MYO9A	ENST00000569314	0.199994	0	0.199994	ENST00000356056	0.0748992	0.308019	0.23312	1.51292e-06	0.000118916
RORA	ENST00000561093	0.217391	0.0316206	0.185771	ENST00000335670	0.304348	0.522841	0.218494	1.59909e-06	0.000121634
RABGAP1	ENST00000480054	0.198109	0.0129032	0.185206	ENST00000456584	0.0415778	0.138772	0.0971938	1.76284e-06	0.000129899
N4BP2L2	ENST00000512755	0.545944	0.451875	0.0940691	ENST00000503814	0.0808296	0.265069	0.184239	2.80604e-06	0.000200504
ARL10	ENST00000507151	0.3	0	0.3	ENST00000310389	0.2	0.47191	0.27191	3.12233e-06	0.000216543
FAAP20	ENST00000420964	0.266667	0.0201342	0.246532	ENST00000378546	0	0.455831	0.455831	3.68954e-06	0.000248569
CD59	ENST00000528987	0.444448	0.0248583	0.41959	ENST00000642928	0.111113	0.676372	0.565259	4.35812e-06	0.000285457
LIMS1	ENST00000434274	0.315789	0.0979284	0.217861	ENST00000393310	0.0047783	0.209953	0.205175	5.41682e-06	0.000345212
CD44	ENST00000532339	0.230769	0	0.230769	ENST00000525209	0	0.136907	0.136907	5.81273e-06	0.000351446
PDK1	ENST00000466437	0.105263	1.78776e-06	0.105261	ENST00000392571	5.60277e-07	0.0761507	0.0761501	5.75277e-06	0.000351446
PCNX1	ENST00000554707	0.25	0.0122699	0.23773	ENST00000554879	0.0500082	0.182171	0.132162	6.76724e-06	0.000398929
ARHGAP24	ENST00000503917	0.309524	0.0544355	0.255088	ENST00000509709	0.047619	0.267608	0.219988	7.28798e-06	0.000419148
MRPS24	ENST00000418740	0.428571	0.0283178	0.400254	ENST00000317534	0.571429	0.949943	0.378515	7.58151e-06	0.000425648
COL4A2	ENST00000649101	0.254724	0.159043	0.0956804	ENST00000650225	0.0933189	0.211273	0.117955	9.83798e-06	0.000539487
ADGRF5	ENST00000265417	0.820128	0.315984	0.504144	ENST00000283296	0.0998675	0.605276	0.505408	1.74922e-05	0.000937423
FKBP2	ENST00000449942	0.161304	0.00642126	0.154882	ENST00000541388	0	0.0973451	0.0973451	1.93502e-05	0.00101395
PHKA2-AS1	ENST00000452900	0.444444	0.0142857	0.430159	ENST00000654006	0.555556	0.985714	0.430159	2.02784e-05	0.00103949
C1orf56	ENST00000473308	0.454545	0.0425532	0.411992	ENST00000368926	0.545455	0.914894	0.369439	2.1413e-05	0.00107429
ABCA6	ENST00000590645	0.280307	0	0.280307	ENST00000284425	0.414807	0.68828	0.273473	2.26925e-05	0.00111477
CREB5	ENST00000396298	0.3	0.131242	0.168758	ENST00000357727	0.3	0.624139	0.324139	2.69801e-05	0.00128131
RRBP1	ENST00000620641	0.214286	0	0.214286	ENST00000468428	0.214289	0.352852	0.138562	2.71694e-05	0.00128131
EHMT1	ENST00000637335	0.107143	0.00573066	0.101412	ENST00000495657	0.300595	0.664953	0.364357	3.05084e-05	0.00141056
PNN	ENST00000554117	0.0526316	1.10702e-07	0.0526315	ENST00000216832	0.894737	0.99577	0.101033	3.15693e-05	0.00143154
RUNX1	ENST00000358356	0.371102	0.0144475	0.356655	ENST00000300305	0.142868	0.523048	0.38018	3.3089e-05	0.00147215
KCP	ENST00000616669	0.285714	0.0224207	0.263294	ENST00000492679	0.571429	0.864865	0.293437	4.117e-05	0.00179776
AFF1	ENST00000511996	0.375	0.0140845	0.360915	ENST00000511442	0	0.263381	0.263381	4.27915e-05	0.00183459
PIK3R1	ENST00000518813	0.333321	0.035861	0.29746	ENST00000521381	0.382018	0.613234	0.231216	4.49082e-05	0.00189096
GSK3B	ENST00000474830	0.263158	0.0305382	0.23262	ENST00000264235	0.47846	0.877859	0.399399	4.64335e-05	0.00192088
TTC3	ENST00000484047	0.304348	0.0280717	0.276276	ENST00000399017	0.370377	0.50521	0.134833	5.3144e-05	0.00216058
SMARCB1	ENST00000643421	0.111111	0.0044843	0.106627	ENST00000644036	0.666667	0.921525	0.254858	6.32638e-05	0.00252841
YIF1A	ENST00000359461	0.333333	0.122449	0.210884	ENST00000376901	0.5	0.877548	0.377548	6.98851e-05	0.00274648
CYB5A	ENST00000583418	0.193551	0.0597591	0.133792	ENST00000340533	0.78661	0.914653	0.128043	7.1371e-05	0.0027589
SRP19	ENST00000505459	0.466667	0.226615	0.240052	ENST00000445150	0	0.129498	0.129498	7.69784e-05	0.00292766
TMEM147	ENST00000392204	0.454545	0.0330613	0.421484	ENST00000222284	0.545455	0.91735	0.371895	7.93328e-05	0.00296931
SMAD3	ENST00000439724	0.222222	0	0.222222	ENST00000327367	0.555556	0.912084	0.356528	8.71871e-05	0.0032123
NCOA2	ENST00000520416	0.25	0	0.25	ENST00000452400	0.534596	0.836754	0.302158	8.94764e-05	0.00324593
SRSF3	ENST00000339436	0.375	0.070287	0.304713	ENST00000373715	0.201186	0.646166	0.444981	9.99302e-05	0.00357024
GBP1	ENST00000479889	0.114756	5.98275e-07	0.114755	ENST00000370473	0.786883	0.919053	0.132169	0.000102429	0.0036049
TMED10	ENST00000555085	0.176471	0.0335637	0.142907	ENST00000303575	0.588235	0.85905	0.270814	0.000111628	0.00387087
CALCOCO2	ENST00000258947	0.705882	0.209859	0.496023	ENST00000510356	0	0.45509	0.45509	0.000118614	0.00393932
MTREX	ENST00000508716	0.363636	0.12093	0.242706	ENST00000230640	0.271307	0.733517	0.462209	0.00011744	0.00393932
TNPO1	ENST00000509030	0.1875	0.011976	0.175524	ENST00000337273	0.562434	0.808364	0.24593	0.000117551	0.00393932
RHOA	ENST00000265538	0.333333	0.188811	0.144522	ENST00000418115	0.533333	0.713287	0.179953	0.000154531	0.00499155
NOC3L	ENST00000461562	0.454545	0.0609756	0.39357	ENST00000371361	0.306773	0.780488	0.473715	0.000171074	0.00544845
XRN1	ENST00000467077	0.333333	0.0208373	0.312496	ENST00000264951	0.399981	0.532811	0.132831	0.000173297	0.00544845
GTF2H2	ENST00000523003	0.2	0.031746	0.168254	ENST00000521942	0.12	0.261905	0.141905	0.000204458	0.00634357
SEC61B	ENST00000481573	0.384615	0.134177	0.250438	ENST00000223641	0.615385	0.860969	0.245584	0.000208632	0.00638901
OAS3	ENST00000549918	0.2	0	0.2	ENST00000548514	0	0.346936	0.346936	0.000224896	0.00679877
SEC61G	ENST00000450622	0.181837	0.0625073	0.11933	ENST00000395535	0.772666	0.932041	0.159376	0.00023125	0.00690236
VPS8	ENST00000460158	0.25	0	0.25	ENST00000485024	0	0.296608	0.296608	0.000234682	0.00691726
MIR29B2CHG	ENST00000637970	0.125	1.00346e-06	0.124999	ENST00000608023	0.875	0.967566	0.0925661	0.000240058	0.00698836
PPIA	ENST00000494484	0.189004	0.0505061	0.138498	ENST00000468812	0.780203	0.943471	0.163268	0.000252745	0.00726797
DLC1	ENST00000511869	0.34131	4.68689e-06	0.341306	ENST00000276297	0.427193	0.604396	0.177203	0.000259671	0.00737717
PPA1	ENST00000373230	0.3	0.00544845	0.294552	ENST00000610026	0.2	0.449612	0.249612	0.000271718	0.00762751
TOMM70	ENST00000483945	0.444444	0.0520833	0.392361	ENST00000284320	0.555556	0.885417	0.329861	0.000276584	0.00767275
BOLA2B	ENST00000565525	0.153846	0.00492658	0.14892	ENST00000567436	0	0.108374	0.108374	0.000284479	0.00780002
AC011447.3	ENST00000592022	0.181818	0.00568182	0.176136	ENST00000657925	0.727273	0.948864	0.221591	0.000293423	0.00785861
STX12	ENST00000472285	0.315789	0.125	0.190789	ENST00000373943	0.349442	0.591691	0.242248	0.000290079	0.00785861
IGFBP7	ENST00000514062	0.159721	0.0542483	0.105472	ENST00000295666	0.724402	0.902543	0.178142	0.000301819	0.00790765
KLHL28	ENST00000556239	0.189012	9.53913e-07	0.189011	ENST00000396128	0.375	0.476447	0.101447	0.000313634	0.0081269
SPATA1	ENST00000490879	0.571429	0.372091	0.199337	ENST00000460286	0.285714	0.496126	0.210411	0.000372032	0.00943281
RGS12	ENST00000502947	0.25	0	0.25	ENST00000382788	0	0.445205	0.445205	0.000386827	0.0097036
RHOT1	ENST00000652713	0.375	0	0.375	ENST00000581031	0	0.211346	0.211346	0.000391484	0.00971704
FAM91A1	ENST00000519721	0.198465	0.00791809	0.190547	ENST00000520246	0	0.123188	0.123188	0.000496941	0.0122061
NUP58	ENST00000495460	0.166668	0.026455	0.140213	ENST00000463407	0.0416668	0.229339	0.187672	0.000503719	0.012245
TAGLN	ENST00000533863	0.428571	0.0144929	0.414078	ENST00000392951	0.571429	0.95652	0.385092	0.000539887	0.0129903
ANPEP	ENST00000558740	0.4	0.0191083	0.380892	ENST00000300060	0.6	0.885875	0.285875	0.000591952	0.0140992
AOPEP	ENST00000473778	0.545455	0.133333	0.412121	ENST00000375315	0.0909091	0.286717	0.195808	0.00062933	0.0148396
SNRPF	ENST00000549580	0.272727	0.0270273	0.2457	ENST00000266735	0.636364	0.945946	0.309582	0.000640881	0.0149623
SMPD4	ENST00000433118	0.0952392	0.0104729	0.0847662	ENST00000409031	0.880944	0.98952	0.108576	0.000714547	0.016201
PSME4	ENST00000488687	0.692308	0.413265	0.279043	ENST00000404125	5.39237e-06	0.447826	0.447821	0.000740263	0.0166242
PNKD	ENST00000483797	0.111111	0	0.111111	ENST00000258362	0	0.0524174	0.0524174	0.000805812	0.017758
TNFAIP8	ENST00000504771	0.454545	0.0810509	0.373495	ENST00000513374	0.363636	0.709287	0.345651	0.000832066	0.0181668
IFIT3	ENST00000371811	0.903814	0.506842	0.396972	ENST00000371818	0.0961859	0.493158	0.396972	0.000864679	0.0187056
MICOS13	ENST00000587950	0.176471	0.0216957	0.154775	ENST00000309324	0.823529	0.95044	0.126911	0.000962045	0.0206228
MIS18BP1	ENST00000451174	0.285714	0.125656	0.160059	ENST00000469020	0	0.141977	0.141977	0.000971305	0.0206337
C5orf56	ENST00000378947	0.318182	0.135638	0.182543	ENST00000612967	0.318182	0.456687	0.138505	0.00104237	0.0217515
LAMTOR2	ENST00000368302	0.157895	0.0128758	0.145019	ENST00000368305	0.789472	0.939913	0.150441	0.0010557	0.0218363
AC245297.3	ENST00000668239	0.12	0.0117016	0.108298	ENST00000619653	0.653333	0.741446	0.0881124	0.00111804	0.0227893
LSM1	ENST00000523511	0.285714	0	0.285714	ENST00000311351	0.285714	0.744186	0.458472	0.0011211	0.0227893
RNF216	ENST00000476345	0.333333	0.0227273	0.310606	ENST00000425013	0.333333	0.657406	0.324072	0.00115366	0.0231543
STAT6	ENST00000556155	0.466667	0.0146244	0.452042	ENST00000557781	0.233333	0.670213	0.436879	0.00116852	0.0231543
CHCHD3	ENST00000262570	0.240266	0.0645081	0.175758	ENST00000457942	0.692308	0.871419	0.179111	0.00120177	0.0236149
DKK3	ENST00000528188	0.25	0	0.25	ENST00000396505	0.75	0.960784	0.210784	0.00123503	0.0240678
ABCE1	ENST00000510321	0.642857	0.308458	0.334399	ENST00000296577	0.0206325	0.648894	0.628261	0.00137203	0.0263029
DST	ENST00000487754	0.304348	0.139283	0.165065	ENST00000340834	0.184779	0.336879	0.152099	0.0014369	0.0273242
SUPT5H	ENST00000598520	0.727273	0.126316	0.600957	ENST00000599335	0.181818	0.463158	0.28134	0.00145208	0.0273921
HECTD1	ENST00000611816	0.374993	0.0480186	0.326975	ENST00000399332	0.187501	0.28568	0.0981791	0.00152029	0.0284512
DENR	ENST00000539463	0.522222	0.148388	0.373834	ENST00000537955	0	0.308387	0.308387	0.00159771	0.0294328
TENM4	ENST00000529798	0.222222	0	0.222222	ENST00000278550	0.667654	0.964912	0.297259	0.00159695	0.0294328
2022-03-07	ENST00000421037	0.176177	4.72122e-06	0.176172	ENST00000259050	0.00578497	0.178452	0.172667	0.00176133	0.0319477
QSOX1	ENST00000367600	0.431033	0.204124	0.226908	ENST00000367602	0.499961	0.785025	0.285064	0.00189815	0.0339079
HNRNPA2B1	ENST00000356674	0.23284	0.0727974	0.160043	ENST00000463181	0.184486	0.364946	0.180459	0.00196341	0.0345502
DNAJC10	ENST00000491074	0.499986	0.0342117	0.465774	ENST00000650903	2.792e-06	0.194368	0.194365	0.00204771	0.0354282
H2AFJ	ENST00000501744	0.222222	0.0334728	0.188749	ENST00000544848	0.777778	0.966527	0.188749	0.00206284	0.0354282
KMT2E	ENST00000257745	0.302963	0.0602154	0.242748	ENST00000476671	0.269248	0.38725	0.118002	0.00207341	0.0354282
SENP6	ENST00000493959	0.3125	0.04054	0.27196	ENST00000424947	0.0625	0.16892	0.10642	0.0020505	0.0354282
SLC20A1	ENST00000492076	0.414286	0.161859	0.252427	ENST00000272542	0.000304051	0.338664	0.33836	0.00218691	0.0370988
HMCN1	ENST00000485744	0.285692	0.022867	0.262825	ENST00000271588	0.714308	0.977131	0.262823	0.0022128	0.0372699
NBPF15	ENST00000577412	0.20413	0.054678	0.149452	ENST00000584793	0.568616	0.815758	0.247142	0.00225716	0.0377474
CBWD5	ENST00000485088	0.225806	0.0737527	0.152054	ENST00000468198	0.148382	0.243786	0.0954035	0.00240313	0.039709
UVRAG	ENST00000528264	0.25	0.00746472	0.242535	ENST00000356136	0.625	0.810923	0.185923	0.00240814	0.039709
SNAPC3	ENST00000461041	0.25	0.0357143	0.214286	ENST00000380821	0.286566	0.767853	0.481287	0.00255585	0.0418521
ZNF431	ENST00000598331	0.285714	0.0631593	0.222555	ENST00000311048	0.573936	0.905244	0.331309	0.00260684	0.0423926
DLD	ENST00000489184	0.142857	0	0.142857	ENST00000205402	0.357143	0.585524	0.228382	0.00276643	0.0443757
ATAD2B	ENST00000474583	0.428571	0.0490207	0.379551	ENST00000238789	0.160604	0.541936	0.381332	0.0029825	0.0473854
SYNE1	ENST00000409694	0.282949	0.0249909	0.257958	ENST00000478916	0.2735	0.604938	0.331438	0.00299424	0.0473854
IRF2	ENST00000509274	0.375	0.0164568	0.358543	ENST00000512020	0	0.279519	0.279519	0.00314275	0.049404
RIC1	ENST00000251879	0.325009	0.0923038	0.232705	ENST00000276898	0.387547	0.855058	0.467511	0.00319384	0.0498747
*Chi-square test p values
#Adjusted p values using Benjamini and Hochberg method
