# Supplementary material for: High throughput single cell long-read sequencing analyses of same-cell genotypes and phenotypes in human tumors
Source: Nat Commun. 2023 Jul 11;14:4124. doi: 10.1038/s41467-023-39813-7 (PMC10336110; doi:10.1038/s41467-023-39813-7)
Supplement: Supplementary file 3 — Supplementary Dataset 1–14 [file 41467_2023_39813_MOESM3_ESM.zip › Supplementary Data/Supplementary Data5_T&NK_DCIs.xlsx]

## Sheet: Supplemental Data5
Supplemental Data 5 - T&NK cell specific DCI genes
Gene Name	T&NK cell preferred isoform ID	Prevalence of T&NK cell preferred isoform in T&NK cells	Prevalence of T&NK cell preferred isoform in non-T&NK cells	Prevalence difference of T&NK cell preferred isoform	Non-T&NK cell preferred isoform ID	Prevalence of non-T&NK cell preferred isoform in T&NK cells	Prevalence of non-T&NK cell preferred isoform in non-T&NK cells	Prevalence difference of non-T&NK cell preferred isoform	P-values*	FDR adj P-values#
CD74	ENST00000353334	0.419267	0.19808	0.221187	ENST00000523836	0.0779666	0.285266	0.207299	1.51513e-18	1.66059e-15
MT2A	ENST00000245185	0.988301	0.779474	0.208828	ENST00000562017	0.00385753	0.119682	0.115825	4.13305e-18	2.26491e-15
CYTOR	ENST00000331944	0.225719	0.0786987	0.14702	ENST00000642451	0.13489	0.334263	0.199372	8.72118e-16	3.18614e-13
PRDM1	ENST00000481163	0.534884	0.163175	0.371709	ENST00000369096	0.253203	0.628677	0.375473	1.67272e-14	4.58324e-12
AKAP13	ENST00000559820	0.196721	0.0437278	0.152994	ENST00000394518	0.0147013	0.102248	0.0875466	9.64713e-11	2.11465e-08
FYB1	ENST00000515010	0.229447	0.0704539	0.158993	ENST00000512982	0.0609679	0.115359	0.0543914	1.27343e-08	1.99383e-06
HLA-DPA1	ENST00000419277	0.863995	0.580095	0.2839	ENST00000417724	0.0954037	0.288906	0.193502	1.90723e-08	2.6129e-06
CYB5A	ENST00000340533	0.984785	0.876588	0.108197	ENST00000583418	0.00243321	0.0935549	0.0911217	2.39589e-08	2.91767e-06
HMGN3	ENST00000275036	0.350777	0.195238	0.155539	ENST00000620514	0.46608	0.694275	0.228195	2.69041e-08	2.94869e-06
AC005670.3	ENST00000663210	0.135135	0.0348259	0.100309	ENST00000658121	0.432432	0.765677	0.333244	5.85215e-07	5.83087e-05
A2M	ENST00000472360	0.188895	0.0679919	0.120903	ENST00000318602	0.603223	0.751446	0.148223	1.05705e-06	8.91174e-05
VPS13C	ENST00000559119	0.568493	0.294935	0.273558	ENST00000249837	0.0498067	0.257413	0.207606	1.69409e-06	0.000132623
ITGAE	ENST00000263087	0.776957	0.460307	0.316649	ENST00000570360	0	0.15873	0.15873	2.11115e-06	0.000154255
CCL3	ENST00000614051	0.552696	0.2298	0.322896	ENST00000613922	0.435904	0.764862	0.328958	5.19935e-06	0.000356155
PDS5A	ENST00000503867	0.1875	0.00529101	0.182209	ENST00000303538	0.5	0.599445	0.0994454	8.85691e-06	0.00057101
ITGA4	ENST00000476089	0.240942	0.106536	0.134406	ENST00000397033	0.318858	0.537113	0.218255	1.36241e-05	0.000829557
NBEAL1	ENST00000460355	0.94152	0.719805	0.221716	ENST00000449802	0.041888	0.164345	0.122457	1.86005e-05	0.00107296
BHLHE40-AS1	ENST00000663474	0.0757588	0.0075193	0.0682395	ENST00000668962	0.848484	0.984961	0.136478	2.60927e-05	0.00142988
ATM	ENST00000530958	0.431034	0.280767	0.150268	ENST00000531525	0.0862069	0.150251	0.0640438	3.04272e-05	0.00158801
SEC61B	ENST00000223641	0.999994	0.800238	0.199756	ENST00000481573	0	0.194286	0.194286	4.53752e-05	0.00226051
AC243829.4	ENST00000610845	0.22463	0.0344828	0.190147	ENST00000616926	0.699115	0.954023	0.254908	9.98503e-05	0.00420908
HAVCR2	ENST00000522593	0.338308	0.105165	0.233143	ENST00000522902	0.253731	0.456352	0.20262	0.000112268	0.00439449
ASXL2	ENST00000673455	0.529398	0.133333	0.396065	ENST00000435504	0.318014	0.649961	0.331946	0.000163032	0.0061615
IFITM2	ENST00000399815	0.903001	0.801771	0.10123	ENST00000602569	0.0352731	0.0734641	0.038191	0.000245566	0.00841064
HMGB1	ENST00000341423	0.942265	0.719188	0.223077	ENST00000399489	3.15267e-07	0.137444	0.137444	0.000289174	0.00960408
MZB1	ENST00000302125	0.949997	0.532583	0.417414	ENST00000503120	0.0250003	0.41713	0.392129	0.000447479	0.0140125
MED13	ENST00000580896	0.0943396	0.00553506	0.0888046	ENST00000397786	0.830189	0.953136	0.122947	0.000495037	0.0144794
DOCK10	ENST00000472652	0.186047	0.0209205	0.165126	ENST00000644695	0.0700958	0.145754	0.0756582	0.000870955	0.0222359
ANKRD36	ENST00000421946	0.563727	0.394067	0.16966	ENST00000652721	0.130106	0.25204	0.121933	0.00122056	0.0290812
RBM5	ENST00000494360	0.175	0.0380952	0.136905	ENST00000464087	0.274985	0.377268	0.102283	0.00131549	0.0306761
C1orf122	ENST00000373042	0.468741	0.231069	0.237672	ENST00000373043	0.250008	0.602267	0.352259	0.00148602	0.0339309
IFI30	ENST00000407280	0.999995	0.731528	0.268467	ENST00000600463	4.71691e-06	0.268472	0.268467	0.00152396	0.034087
CD69	ENST00000228434	0.605152	0.434912	0.17024	ENST00000543147	0.181543	0.341149	0.159606	0.00156637	0.0343348
FARP1	ENST00000319562	0.705881	0.175406	0.530475	ENST00000596580	0.205882	0.50346	0.297578	0.00199974	0.0414509
CASP4	ENST00000534356	0.258065	0.0232558	0.234809	ENST00000533730	0	0.0532756	0.0532756	0.00215101	0.0436575
HMGN4	ENST00000477243	0.117647	0	0.117647	ENST00000377575	0.882353	1	0.117647	0.00227776	0.0453488
AGO3	ENST00000324350	0.229167	0.130433	0.0987335	ENST00000373191	0.480706	0.704196	0.22349	0.00231709	0.0453488
SP100	ENST00000494901	0.212121	0.0841026	0.128019	ENST00000409897	0.0568183	0.115628	0.0588101	0.00263313	0.0497626
*Chi-square test p values
#Adjusted p values using Benjamini and Hochberg method
