# Supplementary material for: High throughput single cell long-read sequencing analyses of same-cell genotypes and phenotypes in human tumors
Source: Nat Commun. 2023 Jul 11;14:4124. doi: 10.1038/s41467-023-39813-7 (PMC10336110; doi:10.1038/s41467-023-39813-7)
Supplement: Supplementary file 3 — Supplementary Dataset 1–14 [file 41467_2023_39813_MOESM3_ESM.zip › Supplementary Data/Supplementary Data6_plasmaB_DCIs.xlsx]

## Sheet: Supplemental Data6
Supplemental Data6 - Plasma B cell specific DCI genes
Gene Name	Plasma cell preferred isoform ID	Prevalence of plasma cell preferred isoform in plasma cells	Prevalence of plasma cell preferred isoform in non-plasma cells	Prevalence difference of plasma cell preferred isoform	Non-plasma cell preferred isoform ID	Prevalence of non-plasma cell preferred isoform in plasma cells	Prevalence of non-plasma cell preferred isoform in non-plasma cells	Prevalence difference of non-plasma cell preferred isoform	P-values*	FDR adj P-values#
CFLAR	ENST00000490965	0.390789	0.11581	0.274979	ENST00000309955	0.248516	0.574846	0.326329	2.85965e-19	1.22107e-16
CCDC144A	ENST00000340621	0.335751	0.0262014	0.309549	ENST00000399273	0.414003	0.791173	0.377169	4.55113e-14	9.71666e-12
CYTOR	ENST00000646865	0.18396	0.0292902	0.154669	ENST00000642451	0.0707547	0.321582	0.250827	2.18409e-13	3.99688e-11
HMGB1	ENST00000399489	0.293028	0.0617513	0.231277	ENST00000341423	0.545106	0.821162	0.276057	2.64254e-12	4.23137e-10
EHMT1	ENST00000495657	0.814149	0.359018	0.455131	ENST00000637318	0.0776238	0.176941	0.0993168	4.46767e-11	6.35898e-09
CBWD5	ENST00000441808	0.114152	0.00876581	0.105386	ENST00000461932	0.127675	0.230659	0.102984	1.6585e-10	2.12454e-08
NCKAP1L	ENST00000547500	0.21875	0.022524	0.196226	ENST00000293373	0.397227	0.770518	0.373291	2.62065e-10	3.05186e-08
SOD2	ENST00000535561	0.545455	0.0483873	0.497067	ENST00000535459	0	0.167523	0.167523	4.80423e-10	5.12822e-08
TMSB4X	ENST00000380636	0.200688	0.0904417	0.110246	ENST00000451311	0.799262	0.909089	0.109826	5.20428e-10	5.12822e-08
ANKRD10	ENST00000460846	0.209677	0.022185	0.187492	ENST00000267339	0.189516	0.433312	0.243796	6.04293e-10	5.52928e-08
FNDC3A	ENST00000541916	0.322396	0.0820712	0.240324	ENST00000398316	0.107874	0.330173	0.222299	2.34359e-09	2.00143e-07
BAZ2B	ENST00000482503	0.310341	0.0262373	0.284104	ENST00000548440	0.103448	0.246693	0.143245	2.24433e-08	1.79686e-06
NEDD9	ENST00000504634	0.258349	0.0874507	0.170899	ENST00000379433	0.225	0.633378	0.408378	4.19302e-08	3.15957e-06
CBWD3	ENST00000618921	0.122928	0.0164916	0.106437	ENST00000614377	0.113425	0.170152	0.0567273	1.16221e-07	8.27104e-06
CARMIL1	ENST00000329474	0.956517	0.288437	0.66808	ENST00000461945	0.0434783	0.691696	0.648218	1.89121e-07	1.27508e-05
STK17B	ENST00000409228	0.167895	0.0200097	0.147885	ENST00000449152	0.112903	0.253958	0.141055	3.45462e-07	2.21268e-05
MED13	ENST00000583958	0.142857	0.00337876	0.139478	ENST00000397786	0.857143	0.940202	0.0830595	7.3977e-07	4.33544e-05
PECAM1	ENST00000564866	0.0694467	0.00982337	0.0596233	ENST00000563924	0.819444	0.961659	0.142215	7.44571e-07	4.33544e-05
COX14	ENST00000548985	0.217391	1.19152e-06	0.21739	ENST00000550487	0.782609	0.962684	0.180076	9.9882e-07	5.35008e-05
OST4	ENST00000429985	0.30159	0.0723784	0.229212	ENST00000456793	0.69841	0.927621	0.229211	1.00236e-06	5.35008e-05
PELI1	ENST00000468869	0.535714	0.0909091	0.444805	ENST00000358912	0.325157	0.69277	0.367613	1.35075e-06	6.92124e-05
MZB1	ENST00000503120	0.484612	0.142322	0.342289	ENST00000302125	0.446147	0.846438	0.400291	3.13674e-06	0.000154545
MT2A	ENST00000245185	0.977108	0.803758	0.17335	ENST00000562017	0.0114086	0.106073	0.0946646	3.53572e-06	0.00016775
ATP5ME	ENST00000505852	0.153846	0.0102417	0.143604	ENST00000304312	0.846154	0.95904	0.112887	3.91871e-06	0.000179281
ST6GAL1	ENST00000448408	0.8518	0.698803	0.152997	ENST00000470633	0.0118196	0.0418392	0.0300196	4.40649e-06	0.000194646
NDUFB11	ENST00000276062	0.533333	0.194444	0.338889	ENST00000377811	0.466667	0.805556	0.338889	4.88963e-06	0.000208787
AFF1	ENST00000511442	0.594595	0.136284	0.458311	ENST00000504956	0	0.2854	0.2854	5.73136e-06	0.000222993
CBWD6	ENST00000617722	0.353965	0.166288	0.187677	ENST00000611553	0.0466667	0.171619	0.124952	5.63071e-06	0.000222993
PLCG2	ENST00000567980	0.112245	0.0105898	0.101655	ENST00000564138	0.554413	0.76187	0.207457	5.74455e-06	0.000222993
CHD2	ENST00000626782	0.173397	0.0162312	0.157165	ENST00000635856	0.00677148	0.0880702	0.0812987	5.93114e-06	0.000223465
ERN1	ENST00000606895	0.429152	0.262411	0.166741	ENST00000433197	0.327847	0.546097	0.21825	8.10834e-06	0.000296765
LMAN1	ENST00000587918	0.0958904	0.0430493	0.0528411	ENST00000251047	0.830991	0.945719	0.114728	1.05406e-05	0.00037507
LINC00861	ENST00000651667	0.25	5.71268e-06	0.249994	ENST00000500989	0.6	0.877804	0.277804	1.1369e-05	0.000388518
PRDM1	ENST00000369096	0.661475	0.462349	0.199126	ENST00000481163	0.163586	0.292682	0.129097	1.15251e-05	0.000388518
SEC61B	ENST00000481573	0.315217	0.114035	0.201182	ENST00000223641	0.679577	0.881759	0.202183	1.45431e-05	0.000477686
DENND1B	ENST00000468589	0.246379	0.0803571	0.166022	ENST00000620048	0.0782767	0.437154	0.358877	1.82689e-05	0.000585061
TCERG1	ENST00000509810	0.411111	0.0669221	0.344189	ENST00000506524	0.255556	0.361405	0.105849	2.2637e-05	0.000707269
AC007780.1	ENST00000592030	0.428566	0.139037	0.289528	ENST00000590353	0.464286	0.84492	0.380634	3.61573e-05	0.00107715
AKAP13	ENST00000560957	0.16129	0.0290583	0.132232	ENST00000560676	0.00363048	0.104209	0.100578	4.084e-05	0.001189
PSMB10	ENST00000570304	0.26087	0.00990233	0.250967	ENST00000358514	0.695634	0.920784	0.22515	5.6669e-05	0.00161239
RBM5	ENST00000437500	0.285651	0.0236105	0.26204	ENST00000492472	4.11015e-06	0.122132	0.122128	5.89347e-05	0.00161239
GTF2H2	ENST00000521858	0.241379	0.0432432	0.198136	ENST00000274400	0.241379	0.383568	0.142189	9.72949e-05	0.00259656
PSMA3	ENST00000554207	0.319959	0.0662973	0.253662	ENST00000557290	0.327957	0.705495	0.377538	0.000128321	0.00335469
GOLGA8N	ENST00000569536	0.315789	0.0108696	0.30492	ENST00000448387	0.684211	0.95651	0.272299	0.000132062	0.00338342
SEPTIN6	ENST00000481072	0.413576	0.190475	0.223101	ENST00000354416	0.469736	0.628279	0.158544	0.000180654	0.00453759
CD74	ENST00000353334	0.345395	0.2151	0.130295	ENST00000523836	0.0910063	0.272706	0.181699	0.000209236	0.00508972
SEC62	ENST00000460513	0.26829	0.104951	0.163339	ENST00000337002	0.19723	0.514982	0.317752	0.000210582	0.00508972
TAPBP	ENST00000475304	0.155556	0.0176532	0.137902	ENST00000434618	0.733333	0.930425	0.197092	0.0002495	0.00581108
CCNL1	ENST00000467849	0.1875	0	0.1875	ENST00000474539	0.38388	0.601463	0.217583	0.000367447	0.0081155
MIR4435-2HG	ENST00000409569	0.291627	0.0961101	0.195517	ENST00000603310	0.0446849	0.124496	0.0798107	0.000386913	0.00840061
YARS	ENST00000478828	0.315789	0.0714286	0.244361	ENST00000373477	0.17082	0.603164	0.432345	0.000421146	0.00899147
SON	ENST00000429093	0.159091	0.0184502	0.140641	ENST00000381679	0.147975	0.302995	0.155021	0.000491995	0.0103319
USP48	ENST00000527823	0.137363	3.41598e-06	0.137359	ENST00000464577	0.021978	0.123835	0.101857	0.000529618	0.0109426
RABGAP1L	ENST00000486220	0.21622	0.0621849	0.154035	ENST00000635248	0.0540541	0.297477	0.243423	0.000558258	0.0113513
GARS-DT	ENST00000663944	0.373377	0.109599	0.263777	ENST00000656943	0.030303	0.160391	0.130088	0.000582633	0.0116618
CWF19L2	ENST00000462890	0.176471	1.36243e-06	0.176469	ENST00000282251	0.823529	0.999988	0.176459	0.000635212	0.0125186
C18orf32	ENST00000582392	0.111111	8.22776e-07	0.11111	ENST00000318240	0.277789	0.474939	0.19715	0.000687156	0.013138
TOMM5	ENST00000540941	0.230769	0.0285714	0.202198	ENST00000321301	0.769231	0.904762	0.135531	0.000685455	0.013138
CXCR4	ENST00000409817	0.329313	0.113706	0.215607	ENST00000241393	0.670687	0.886294	0.215607	0.000713669	0.0134006
RBM47	ENST00000510871	0.333333	0.0677309	0.265602	ENST00000513473	0.0416667	0.274667	0.233	0.00072181	0.0134006
PCM1	ENST00000523540	0.2	0.0205485	0.179451	ENST00000327578	0.04	0.109295	0.0692949	0.000756055	0.0138358
AL354740.1	ENST00000593917	0.851064	0.566323	0.284741	ENST00000429998	0.129615	0.397014	0.267398	0.000830464	0.0149834
RNF149	ENST00000424632	0.196377	0.0533753	0.143002	ENST00000295317	0.388234	0.432027	0.0437927	0.00111991	0.0196521
LNPEP	ENST00000395784	0.242424	0.0537634	0.188661	ENST00000231368	0.5969	0.815952	0.219052	0.0011647	0.0198931
UBE2B	ENST00000511807	0.216216	0.0280374	0.188179	ENST00000499038	0.027027	0.211906	0.184879	0.00116122	0.0198931
AC139887.2	ENST00000503185	0.240002	0.0215057	0.218496	ENST00000660016	2.39837e-07	0.164863	0.164863	0.00121537	0.0200405
MRPS31	ENST00000498078	0.191273	0.0419212	0.149352	ENST00000323563	0.648013	0.864266	0.216253	0.00119109	0.0200405
SELENOS	ENST00000398226	0.23861	0.115118	0.123491	ENST00000526049	0.178092	0.41204	0.233948	0.00122026	0.0200405
BHLHE40	ENST00000256495	0.84375	0.513642	0.330108	ENST00000467610	0.15625	0.466517	0.310267	0.00132785	0.0215314
SSR1	ENST00000462112	0.499956	0.0972222	0.402734	ENST00000244763	0.208334	0.722217	0.513883	0.00139472	0.0221112
U2AF2	ENST00000592867	0.238095	0.025641	0.212454	ENST00000587196	0.047619	0.264957	0.217338	0.00139813	0.0221112
RRBP1	ENST00000468428	0.521072	0.202831	0.318241	ENST00000470422	0.433712	0.735836	0.302124	0.00161029	0.0251559
EDEM1	ENST00000443790	0.159664	0.00806452	0.151599	ENST00000256497	0.715962	0.880239	0.164278	0.00165068	0.0254762
SMG6	ENST00000572205	0.375	0.0916667	0.283333	ENST00000263073	0.375	0.758328	0.383328	0.00177285	0.027036
IGHA2	ENST00000390539	0.978946	0.805556	0.17339	ENST00000497872	0.0210544	0.194444	0.17339	0.00183601	0.0276697
RUNX1	ENST00000300305	0.765886	0.331421	0.434465	ENST00000469087	0.119048	0.271605	0.152557	0.00199333	0.0296914
SEL1L3	ENST00000513416	0.250464	0.121703	0.128761	ENST00000509290	0	0.15493	0.15493	0.00204246	0.0300735
MRPS5	ENST00000461916	0.291667	0.0526316	0.239035	ENST00000482821	0	0.133227	0.133227	0.0022998	0.0327338
STK4	ENST00000372806	0.0893401	0.0367035	0.0526367	ENST00000488618	0.574597	0.677419	0.102822	0.0022829	0.0327338
C5orf56	ENST00000378953	0.280488	0.139241	0.141247	ENST00000612967	0.317073	0.483273	0.1662	0.00253653	0.0357066
LAMTOR2	ENST00000368304	0.135135	0.0139539	0.121181	ENST00000368305	0.837838	0.944184	0.106347	0.00257328	0.0358301
HDLBP	ENST00000460826	0.214286	0.0542636	0.160022	ENST00000425989	0.285714	0.516796	0.231082	0.00288581	0.0393269
PRKCB	ENST00000498058	0.157895	0.0264901	0.131405	ENST00000482000	0	0.112583	0.112583	0.00287577	0.0393269
SPDYE1	ENST00000652520	0.405402	0.179737	0.225666	ENST00000258704	0.594598	0.820263	0.225666	0.00299233	0.0403492
PFDN2	ENST00000468311	0.172414	0.0219013	0.150513	ENST00000368010	0.827586	0.978099	0.150513	0.0030687	0.040948
DOCK10	ENST00000458608	0.423077	0.0851562	0.337921	ENST00000489831	0.115385	0.23112	0.115735	0.00328313	0.0433576
PLXNC1	ENST00000549187	0.2	0.0243927	0.175607	ENST00000258526	0.373527	0.583442	0.209915	0.00357454	0.0462524
U2SURP	ENST00000488497	0.388973	0.0630635	0.32591	ENST00000480029	0.137315	0.322129	0.184814	0.0036316	0.0465207
FUS	ENST00000254108	0.128205	0.0226156	0.10559	ENST00000487509	0.487179	0.598309	0.11113	0.00401393	0.0499208
ZNF518A	ENST00000442635	0.315789	0.0352941	0.280495	ENST00000484770	0.473684	0.664216	0.190531	0.00398414	0.0499208
*Chi-square test p values
#Adjusted p values using Benjamini and Hochberg method
