# Supplementary material for: High throughput single cell long-read sequencing analyses of same-cell genotypes and phenotypes in human tumors
Source: Nat Commun. 2023 Jul 11;14:4124. doi: 10.1038/s41467-023-39813-7 (PMC10336110; doi:10.1038/s41467-023-39813-7)
Supplement: Supplementary file 3 — Supplementary Dataset 1–14 [file 41467_2023_39813_MOESM3_ESM.zip › Supplementary Data/Supplementary Data3_Myeloid_DCIs.xlsx]

## Sheet: Supplemental Data 3
Supplemental Data 3 - Myeloid cell specific DCI genes
Gene Name	Myeloid cell preferred isoform ID	Prevalence of myeloid cell preferred isoform in myeloid cells	Prevalence of myeloid cell preferred isoform in non-myeloid cells	Prevalence difference of myeloid cell preferred isoform	Non-myeloid cell preferred isoform ID	Prevalence of non-myeloid cell preferred isoform in myeloid cells	Prevalence of non-myeloid cell preferred isoform in non-myeloid cells	Prevalence difference of non-myeloid cell preferred isoform	P-values*	FDR adj P-values#
CD74	ENST00000523836	0.337492	0.184481	0.153011	ENST00000353334	0.145951	0.301888	0.155937	7.59146e-26	1.93127e-22
CSTB	ENST00000640406	0.164032	0.0249156	0.139116	ENST00000291568	0.775412	0.970781	0.195368	6.7246e-23	8.55369e-20
CARMIL1	ENST00000461945	0.975256	0.186664	0.788592	ENST00000329474	0.0247438	0.778104	0.75336	7.33597e-21	6.22091e-18
YWHAH	ENST00000248975	0.210364	0.00373766	0.206626	ENST00000397492	0.721604	0.958694	0.23709	5.2889e-19	3.36374e-16
MT2A	ENST00000561491	0.129277	0.0404603	0.0888165	ENST00000245185	0.706331	0.868553	0.162222	9.12756e-16	4.6441e-13
FYB1	ENST00000512982	0.132657	0.0548233	0.0778336	ENST00000646444	0.104036	0.288062	0.184025	5.20082e-13	2.20515e-10
HLA-DPA1	ENST00000417724	0.336683	0.180809	0.155874	ENST00000419277	0.523072	0.72287	0.199798	9.79415e-09	3.55947e-06
AL354740.1	ENST00000429998	0.626361	0.261636	0.364725	ENST00000593917	0.32967	0.707692	0.378022	2.52286e-08	8.02268e-06
MTREX	ENST00000518955	0.238091	0.0462963	0.191795	ENST00000230640	0.224214	0.735955	0.511742	3.57789e-08	1.01135e-05
SMCHD1	ENST00000577300	0.189434	0.104833	0.0846009	ENST00000320876	0.225197	0.405492	0.180295	3.99823e-08	1.01715e-05
CCL3	ENST00000613922	0.841865	0.44832	0.393545	ENST00000614051	0.151245	0.54249	0.391244	4.83575e-08	1.02518e-05
PRDM1	ENST00000424894	0.0908296	0.00166502	0.0891646	ENST00000481163	0.094593	0.248329	0.153736	9.11245e-08	1.78324e-05
NAMPT	ENST00000486949	0.237962	0.118648	0.119314	ENST00000222553	0.262128	0.452536	0.190408	3.7096e-07	6.74088e-05
PTPRE	ENST00000463727	0.574879	0.197872	0.377007	ENST00000455661	0.050725	0.358776	0.308051	4.88276e-07	7.76358e-05
ZFYVE16	ENST00000512558	0.253965	0.134544	0.119421	ENST00000505560	0.142971	0.412245	0.269274	4.7793e-07	7.76358e-05
GLS	ENST00000320717	0.542316	0.334661	0.207655	ENST00000338435	0.228321	0.437296	0.208975	2.68119e-06	0.000378942
CBWD5	ENST00000382404	0.178168	0.0784923	0.0996755	ENST00000468198	0.0746753	0.281201	0.206526	3.04309e-06	0.000407454
RASGRP3	ENST00000484909	0.388879	0.198267	0.190611	ENST00000468856	0	0.11578	0.11578	3.33662e-06	0.000411034
TMEM176B	ENST00000492607	0.367633	0.0988943	0.268739	ENST00000326442	0.367653	0.747766	0.380113	3.39297e-06	0.000411034
LIMS1	ENST00000393310	0.346953	0.0863571	0.260596	ENST00000544547	0.0682518	0.197681	0.129429	3.782e-06	0.000437337
GNPAT	ENST00000436239	0.192308	5.96547e-06	0.192302	ENST00000366647	0.626633	0.864988	0.238355	4.17786e-06	0.000462107
ATP5PD	ENST00000580649	0.149057	0.0246914	0.124365	ENST00000301587	0.850943	0.972839	0.121895	5.0567e-06	0.00053601
DAB2	ENST00000545653	0.191161	0.0369811	0.15418	ENST00000515700	0.0147294	0.154321	0.139592	6.16621e-06	0.000627474
ERN1	ENST00000584041	0.133333	0.0255007	0.107833	ENST00000606895	0.222222	0.39208	0.169858	8.22333e-06	0.000804621
IFI30	ENST00000600463	0.299732	0.117292	0.182439	ENST00000407280	0.700268	0.882707	0.182439	8.82263e-06	0.000831288
CCNH	ENST00000508855	0.154805	0.0339632	0.120842	ENST00000607486	0.0561798	0.239988	0.183808	1.03826e-05	0.000910807
TCF25	ENST00000563636	0.112288	0.0182638	0.0940244	ENST00000564652	0.237842	0.356433	0.118591	1.01534e-05	0.000910807
SMAP2	ENST00000435168	0.444447	0.0392157	0.405231	ENST00000372718	0.137799	0.686261	0.548461	1.19066e-05	0.00100968
NAIP	ENST00000503719	0.109797	0.01522	0.0945774	ENST00000508794	0.167962	0.303968	0.136006	1.3785e-05	0.00109591
DDX5	ENST00000581230	0.918669	0.802934	0.115735	ENST00000225792	0.031636	0.170997	0.139361	1.42605e-05	0.00109935
TNFAIP8	ENST00000504771	0.20675	0.0720986	0.134652	ENST00000513374	0.41707	0.758701	0.341631	2.05017e-05	0.00153401
CYTOR	ENST00000413202	0.223606	0.078879	0.144727	ENST00000642451	0.162469	0.317474	0.155004	3.21083e-05	0.00233381
PDE4DIP	ENST00000616206	0.237288	0.05	0.187288	ENST00000529945	0.193724	0.384303	0.190579	3.32917e-05	0.00234479
VPS13C	ENST00000249837	0.336172	0.165415	0.170756	ENST00000559119	0.178526	0.42281	0.244284	3.41027e-05	0.00234479
DSE	ENST00000606265	0.152381	0.0217391	0.130642	ENST00000647046	0.0604555	0.369565	0.30911	3.72388e-05	0.00249304
SND1	ENST00000492840	0.283698	0.0141919	0.269506	ENST00000489417	0	0.127206	0.127206	5.04247e-05	0.00328924
MIB1	ENST00000577749	0.466667	0.0833333	0.383333	ENST00000261537	0.466667	0.880948	0.414281	6.42825e-05	0.00408836
PPDPFL	ENST00000399653	0.882088	0.699525	0.182563	ENST00000517663	0.0545686	0.243211	0.188643	7.33558e-05	0.00455164
NRP1	ENST00000432372	0.432724	0.190536	0.242188	ENST00000374816	0.0793841	0.173792	0.0944077	7.87021e-05	0.0047671
NBPF10	ENST00000612520	0.71286	0.523807	0.189053	ENST00000583866	0.239393	0.452801	0.213408	8.5069e-05	0.00503292
TAOK3	ENST00000542902	0.214289	0.016121	0.198168	ENST00000537952	0.0238095	0.245624	0.221814	9.1675e-05	0.00530048
UGT1A1	ENST00000360418	0.309576	0.124135	0.185441	ENST00000305208	0.690424	0.875865	0.185441	9.45539e-05	0.00534545
ITGA4	ENST00000397033	0.537445	0.408172	0.129273	ENST00000476089	0.0828092	0.201923	0.119114	0.000100315	0.00554786
PPA1	ENST00000610026	0.62963	0.3	0.32963	ENST00000373232	0.200814	0.649999	0.449185	0.000114424	0.00594072
CKLF	ENST00000526149	0.26309	0.040531	0.222559	ENST00000264001	0.0789586	0.25592	0.176962	0.000126055	0.00616702
OSTC	ENST00000505745	0.302326	0.0544218	0.247904	ENST00000361564	0.697674	0.866209	0.168535	0.000123613	0.00616702
SLC38A2	ENST00000551405	0.105263	0.0110931	0.09417	ENST00000256689	0.788215	0.909578	0.121363	0.000125687	0.00616702
SRP19	ENST00000282999	0.357143	0.051589	0.305554	ENST00000503445	0	0.142857	0.142857	0.000135361	0.00649732
PNKP	ENST00000629179	0.391304	0.0394737	0.351831	ENST00000626274	0.304342	0.678539	0.374198	0.000152607	0.0071895
HAVCR2	ENST00000522902	0.515211	0.259258	0.255952	ENST00000524219	0.0610714	0.203705	0.142634	0.000158786	0.00734456
PIGX	ENST00000426755	0.886364	0.528571	0.357792	ENST00000392391	0.0681818	0.414286	0.346104	0.000226254	0.0102784
AC243829.4	ENST00000616926	0.984375	0.727941	0.256434	ENST00000610845	0	0.2087	0.2087	0.000230848	0.0103031
HIF1A	ENST00000337138	0.454185	0.270132	0.184053	ENST00000547430	0.130967	0.305556	0.174589	0.000266784	0.0117017
SNX29	ENST00000564111	0.258092	0.0786801	0.179412	ENST00000564791	0.182929	0.319817	0.136888	0.000293913	0.0124619
TFEC	ENST00000265440	0.27083	0.0229261	0.247904	ENST00000484212	0.349507	0.571016	0.221509	0.000291392	0.0124619
RABGAP1	ENST00000456584	0.354835	0.0718267	0.283009	ENST00000373647	0.419358	0.614163	0.194805	0.000360348	0.0150283
AL008729.1	ENST00000399446	0.842105	0.479167	0.362939	ENST00000606150	0.105263	0.3125	0.207237	0.00037566	0.0154142
PGF	ENST00000555253	0.544118	0.247556	0.296562	ENST00000238607	0.328938	0.509653	0.180715	0.000407011	0.0164355
GTF2I	ENST00000491325	0.168539	0.0458453	0.122694	ENST00000614048	0.0899019	0.180672	0.0907704	0.00043592	0.0173278
MOB1A	ENST00000463975	0.364198	0.10687	0.257327	ENST00000396049	0.580247	0.687022	0.106775	0.000475662	0.0182902
SAMHD1	ENST00000645444	0.431935	0.101695	0.33024	ENST00000643161	0	0.152542	0.152542	0.000488889	0.0182902
SYNGR2	ENST00000592456	0.458329	0.0243909	0.433938	ENST00000225777	0.333325	0.780483	0.447158	0.000484054	0.0182902
DDX60L	ENST00000504793	0.110113	0	0.110113	ENST00000513103	0	0.294574	0.294574	0.000508014	0.0187303
UBAC2	ENST00000460562	0.244433	0.0326089	0.211824	ENST00000376440	0.0444458	0.228257	0.183811	0.000579229	0.0210508
SRGAP2	ENST00000624686	0.678884	0.49228	0.186605	ENST00000604423	0.0928287	0.20202	0.109192	0.000656522	0.0235238
UGT1A4	ENST00000450233	0.227844	0.0818198	0.146025	ENST00000373409	0.772156	0.91818	0.146025	0.000690466	0.0243965
RHOBTB3	ENST00000504949	0.116642	0.0310648	0.0855777	ENST00000379982	0.65136	0.823475	0.172115	0.000739474	0.0256424
UGT1A6	ENST00000406651	0.203295	0.0754461	0.127849	ENST00000305139	0.741757	0.900882	0.159125	0.000745889	0.0256424
IFIT3	ENST00000371818	0.63633	0.265189	0.371141	ENST00000371811	0.36367	0.734811	0.371141	0.000801698	0.0270853
OXSR1	ENST00000483695	0.222222	0.025	0.197222	ENST00000311806	0.555556	0.775	0.219444	0.000809151	0.0270853
KLF6	ENST00000497571	0.99969	0.702349	0.297342	ENST00000542957	0.000286824	0.183017	0.18273	0.0008545	0.0282318
HOOK2	ENST00000593143	0.946103	0.837202	0.1089	ENST00000589134	0.0116086	0.106282	0.0946737	0.000880163	0.0287069
DST	ENST00000370765	0.19099	0.100102	0.0908886	ENST00000340834	0.128194	0.384681	0.256487	0.000939415	0.0292123
SMIM4	ENST00000476842	0.53125	0.145833	0.385417	ENST00000477703	0.15625	0.5	0.34375	0.000913408	0.0292123
STAT1	ENST00000392323	0.277067	0.122516	0.154552	ENST00000415035	0.231364	0.333046	0.101682	0.00094159	0.0292123
IVNS1ABP	ENST00000475046	0.102022	0.0409891	0.0610324	ENST00000367498	0.0367277	0.25911	0.222382	0.000979596	0.0300252
CSNK2A1	ENST00000608066	0.205882	0.00833333	0.197549	ENST00000645334	0	0.188046	0.188046	0.001009	0.0305583
CLK3	ENST00000564353	0.470588	0.172414	0.298174	ENST00000563418	0.294118	0.775862	0.481744	0.00109367	0.0323522
ATG7	ENST00000470474	0.11828	0.0127119	0.105568	ENST00000354449	0.280463	0.599992	0.319529	0.00126432	0.0361398
RBBP4	ENST00000465780	0.181818	0.0641711	0.117647	ENST00000373493	0.613636	0.786096	0.17246	0.00125267	0.0361398
HSPD1	ENST00000491249	0.258485	0.0429695	0.215516	ENST00000426480	0.0502035	0.15625	0.106046	0.0013352	0.0375563
GOLGA8R	ENST00000624918	0.814815	0.390244	0.424571	ENST00000327271	0.185185	0.609756	0.424571	0.001372	0.0379389
ATP5MC1	ENST00000393366	0.440158	0.331536	0.108621	ENST00000355938	0.453036	0.588389	0.135353	0.0014437	0.039094
UGT1A10	ENST00000373445	0.244143	0.119349	0.124795	ENST00000344644	0.755857	0.880651	0.124795	0.00149079	0.0399217
RGPD6	ENST00000437167	0.180519	0.0484767	0.132042	ENST00000329516	0.172083	0.489064	0.316981	0.00153359	0.0405055
SF3A3	ENST00000461869	0.176471	0	0.176471	ENST00000373019	0.588235	0.905406	0.317171	0.00154443	0.0405055
UBR1	ENST00000546274	0.13042	0.0261293	0.104291	ENST00000290650	0.565218	0.747783	0.182565	0.00186226	0.0473759
SOX6	ENST00000530378	0.163082	0.0147059	0.148376	ENST00000533870	0	0.235294	0.235294	0.00189739	0.0477917
SAFB2	ENST00000590000	0.2	0.109836	0.0901639	ENST00000592599	0	0.188525	0.188525	0.00198131	0.0493643
CBLB	ENST00000476370	0.434436	0.311295	0.12314	ENST00000646499	0.24217	0.31347	0.0713004	0.00202783	0.0496039
*Chi-square test p values
#Adjusted p values using Benjamini and Hochberg method
