# Supplementary material for: High throughput single cell long-read sequencing analyses of same-cell genotypes and phenotypes in human tumors
Source: Nat Commun. 2023 Jul 11;14:4124. doi: 10.1038/s41467-023-39813-7 (PMC10336110; doi:10.1038/s41467-023-39813-7)
Supplement: Supplementary file 3 — Supplementary Dataset 1–14 [file 41467_2023_39813_MOESM3_ESM.zip › Supplementary Data/Supplementary Data14_Fibroblasts expanded mutations.xlsx]

## Sheet: Supplemental Data 14
Supplemental Data 14 - Expanded mutations in plasma B cells
CHR	POS	REF	ALT	REF_plasma B cell numbers	REF_other cell numbers	ALT_plasma B cell numbers	ALT_other cell numbers	FDR adj P-values*	diff_ALT_cellular prevalence_plasma B vs others	Gene Name	RefSeq_ID	Coding	Func_type	Mutation_type	Cosmic
chrX	47585586	T	C	14	446	29	126	1.97243e-07	0.454139	TIMP1	NM_003254	c.T372C	exonic	synonymous_SNV	lung
*Chi-square test p values, adjusted with Benjamini and Hochberg method.
