# Supplementary material for: High throughput single cell long-read sequencing analyses of same-cell genotypes and phenotypes in human tumors
Source: Nat Commun. 2023 Jul 11;14:4124. doi: 10.1038/s41467-023-39813-7 (PMC10336110; doi:10.1038/s41467-023-39813-7)
Supplement: Supplementary file 3 — Supplementary Dataset 1–14 [file 41467_2023_39813_MOESM3_ESM.zip › Supplementary Data/Supplementary Data2_Endothelial_DCIs.xlsx]

## Sheet: Supplemental Data 2
Supplemental Data 1 - Endothelial cell specific DCI genes
Gene Name	Endothelial cell preferred isoform ID	Prevalence of endothelial cell preferred isoform in endothelial cells	Prevalence of endothelial cell preferred isoform in non-endothelial cells	Prevalence difference of endothelial cell preferred isoform	Non-endothelial cell preferred isoform ID	Prevalence of non-endothelial cell preferred isoform in endothelial cells	Prevalence of non-endothelial cell preferred isoform in non-endothelial cells	Prevalence difference of non-endothelial cell preferred isoform	P-values*	FDR adj P-values#
CYTOR	ENST00000642451	0.417242	0.229477	0.187765	ENST00000414030	0.073787	0.163568	0.0897814	6.14683e-27	1.88769e-23
YWHAH	ENST00000397492	0.958226	0.834683	0.123543	ENST00000248975	0.00198473	0.128671	0.126686	6.47858e-12	9.94786e-09
NEDD9	ENST00000379433	0.777238	0.334478	0.442761	ENST00000504634	0.00869565	0.23193	0.223235	1.98645e-11	2.03346e-08
APOLD1	ENST00000356591	0.660672	0.0905177	0.570154	ENST00000534843	0.301887	0.891565	0.589678	4.6496e-11	3.56973e-08
AL008729.1	ENST00000606150	0.466667	0.0933333	0.373333	ENST00000399446	0.2	0.866667	0.666667	2.91765e-10	1.79202e-07
MTREX	ENST00000230640	0.863297	0.445679	0.417618	ENST00000518955	0	0.15306	0.15306	5.41289e-10	2.7705e-07
MT2A	ENST00000245185	0.974608	0.793784	0.180824	ENST00000562017	0.0188253	0.110487	0.091662	6.3493e-10	2.78553e-07
HERPUD1	ENST00000569429	0.126956	0.0152407	0.111716	ENST00000569569	0.128194	0.321129	0.192935	1.2186e-08	4.15814e-06
NBEAL1	ENST00000449802	0.215216	0.117137	0.0980792	ENST00000460355	0.648362	0.799603	0.151241	1.15204e-08	4.15814e-06
ARHGAP24	ENST00000395183	0.339486	0.0701294	0.269357	ENST00000509709	0.0243902	0.270549	0.246159	4.34743e-08	1.3351e-05
CD74	ENST00000353334	0.292078	0.209935	0.0821435	ENST00000523836	0.122727	0.287621	0.164893	7.98974e-08	1.88742e-05
ETS1	ENST00000527676	0.471682	0	0.471682	ENST00000530924	0.0377358	0.295455	0.257719	7.81496e-08	1.88742e-05
IVNS1ABP	ENST00000367498	0.272988	0.039049	0.233939	ENST00000459929	0.207681	0.267968	0.0602873	9.06363e-08	1.98817e-05
MID1	ENST00000380779	0.329774	3.64718e-06	0.32977	ENST00000380780	0.26449	0.808971	0.544481	1.1697e-07	2.39477e-05
DLD	ENST00000417551	0.624997	0.148936	0.476061	ENST00000205402	0.305552	0.765957	0.460405	2.44735e-07	4.69739e-05
DAB2	ENST00000515700	0.186567	0.0136609	0.172906	ENST00000545653	0.0368149	0.180035	0.14322	3.24735e-07	5.86624e-05
NF1	ENST00000493220	0.16845	0.106568	0.0618824	ENST00000581113	0.065939	0.299539	0.2336	8.25695e-07	0.000133458
SENP6	ENST00000447266	0.533668	0.0879329	0.445735	ENST00000436928	0.104167	0.301724	0.197557	1.36511e-06	0.000190557
PPDPFL	ENST00000303202	0.141811	0.0294586	0.112352	ENST00000399653	0.614027	0.777636	0.163609	1.52628e-06	0.000203791
SH3D19	ENST00000604440	0.176471	0	0.176471	ENST00000604922	0.411765	1	0.588235	2.83255e-06	0.000347951
RBP5	ENST00000266560	0.580645	0.214769	0.365876	ENST00000542370	0.129032	0.701754	0.572722	3.9227e-06	0.000463331
CBWD5	ENST00000468198	0.322825	0.201348	0.121477	ENST00000382404	0.0587435	0.116873	0.0581299	4.75213e-06	0.00051882
FNDC3A	ENST00000398316	0.477913	0.168178	0.309735	ENST00000378383	0.19108	0.312861	0.121781	4.67752e-06	0.00051882
RPS2	ENST00000526586	0.162162	0.0172414	0.144921	ENST00000529806	0.72973	0.965517	0.235788	4.89931e-06	0.00051882
LIMD1	ENST00000474665	0.31575	0.0108735	0.304877	ENST00000440097	4.99491e-06	0.152173	0.152168	5.42167e-06	0.000554999
PLEKHG1	ENST00000644968	0.336661	0.0485438	0.288117	ENST00000644996	0.0749985	0.486473	0.411474	6.31632e-06	0.000625723
AOPEP	ENST00000375315	0.344508	0.0689655	0.275542	ENST00000473778	0.0555556	0.482759	0.427203	7.44219e-06	0.000714218
COL4A2	ENST00000650225	0.221052	0.0923119	0.12874	ENST00000400163	0.0559536	0.121474	0.0655205	9.96734e-06	0.000900285
EHMT1	ENST00000637318	0.277778	0.09417	0.183608	ENST00000495657	0.288889	0.685196	0.396307	9.79225e-06	0.000900285
ADGRF5	ENST00000283296	0.611855	0.124882	0.486973	ENST00000265417	0.3075	0.803686	0.496186	1.15327e-05	0.000957214
CFLAR	ENST00000309955	0.649372	0.460885	0.188486	ENST00000490965	0.0808838	0.199293	0.118409	1.13058e-05	0.000957214
SPTBN1	ENST00000602898	0.260658	0.0384615	0.222196	ENST00000333896	0.282243	0.560269	0.278026	1.36969e-05	0.00107855
RNF213	ENST00000582970	0.265221	0.132266	0.132956	ENST00000319921	0.0375794	0.0843492	0.0467699	1.40557e-05	0.00107912
LRRFIP1	ENST00000308482	0.236673	0.144031	0.0926423	ENST00000244815	0.319921	0.448485	0.128564	1.46533e-05	0.00109757
IFI44L	ENST00000370751	0.682552	0.488071	0.194481	ENST00000486882	0.0507551	0.235499	0.184744	1.63832e-05	0.00119792
MATR3	ENST00000502394	0.238994	0.00909091	0.229903	ENST00000505625	0.572327	0.89152	0.319192	1.82513e-05	0.00130349
MECP2	ENST00000303391	0.575	0.212389	0.362611	ENST00000629277	0	0.159292	0.159292	2.01798e-05	0.00140846
HPS3	ENST00000296051	0.877521	0.511154	0.366367	ENST00000462030	0.0451064	0.425193	0.380086	2.32115e-05	0.00154962
HERC4	ENST00000515753	0.0868056	0.0349345	0.0518711	ENST00000492996	0.152778	0.29476	0.141982	2.42552e-05	0.00158485
H2AFY	ENST00000506218	0.0958904	0	0.0958904	ENST00000512507	0.269406	0.426698	0.157291	3.41008e-05	0.00218174
SELENOS	ENST00000526049	0.674992	0.264427	0.410564	ENST00000534014	0.204545	0.399752	0.195207	3.48155e-05	0.00218201
JMJD1C	ENST00000399262	0.345271	0.256131	0.0891393	ENST00000633035	0.136075	0.290996	0.154921	4.70077e-05	0.00288722
N4BP1	ENST00000569027	0.297297	0	0.297297	ENST00000564710	0	0.179104	0.179104	4.94709e-05	0.00297892
DST	ENST00000340834	0.407305	0.234138	0.173167	ENST00000487754	0.106658	0.210275	0.103616	5.06295e-05	0.00299006
COX16	ENST00000555276	0.679487	0.539474	0.140013	ENST00000389912	0.166665	0.355715	0.189049	5.19196e-05	0.0030084
LIMS1	ENST00000544547	0.263163	0.0826124	0.18055	ENST00000422797	0.115942	0.240155	0.124213	5.37132e-05	0.00301143
POM121	ENST00000358357	0.103702	0.0207079	0.0829942	ENST00000395270	0.764003	0.959204	0.195201	5.39332e-05	0.00301143
COL4A1	ENST00000375820	0.652822	0.477121	0.1757	ENST00000647632	0.040921	0.12272	0.0817989	5.94369e-05	0.00323568
KLF6	ENST00000542957	0.250499	0.0330749	0.217424	ENST00000497571	0.622363	0.924408	0.302045	6.00566e-05	0.00323568
CEMIP2	ENST00000377044	0.349528	0.0737682	0.275759	ENST00000543165	0.426847	0.592356	0.165509	6.82526e-05	0.00361386
WIPF1	ENST00000487291	0.222222	0.111111	0.111111	ENST00000392547	0.255441	0.320579	0.065138	7.56371e-05	0.00393698
PNPT1	ENST00000260604	0.425653	0.0270352	0.398618	ENST00000447944	0.127595	0.632807	0.505212	8.82647e-05	0.00446516
USP15	ENST00000280377	0.197382	0.0507762	0.146605	ENST00000537297	0.128473	0.332002	0.20353	9.72121e-05	0.00481513
MIR29B2CHG	ENST00000657366	0.147059	0	0.147059	ENST00000608023	0.852938	0.982035	0.129097	0.000103864	0.00490716
PTPRE	ENST00000455661	0.318456	0.217593	0.100863	ENST00000463727	0.169128	0.478395	0.309268	0.000102297	0.00490716
S100A4	ENST00000354332	0.125	0.00609805	0.118902	ENST00000368716	0.8125	0.96951	0.15701	0.000106275	0.00494499
PHACTR1	ENST00000482982	0.328947	0.0673077	0.26164	ENST00000332995	0.229508	0.462066	0.232559	0.000107984	0.00494955
UPF3A	ENST00000475218	0.166376	0.0596248	0.106752	ENST00000492270	0.0301379	0.251291	0.221153	0.000123854	0.00559347
NPIPA1	ENST00000472413	0.631609	0.229026	0.402584	ENST00000328085	0.118391	0.440973	0.322582	0.000126298	0.00562116
VAPA	ENST00000577901	0.364286	0.227273	0.137013	ENST00000400000	0.314287	0.622994	0.308707	0.0001452	0.00637013
DNAJB4	ENST00000370763	0.866373	0.25	0.616373	ENST00000484662	0.0689655	0.6	0.531034	0.000154244	0.00658895
TBCA	ENST00000651106	0.105261	0.00901319	0.0962478	ENST00000380377	0.807015	0.926264	0.119248	0.000154479	0.00658895
ITGA1	ENST00000650673	0.435252	0.323088	0.112164	ENST00000504669	0.202439	0.269283	0.0668438	0.000181315	0.00755158
PRKCE	ENST00000480633	0.415803	0.0149266	0.400876	ENST00000497602	0	0.164179	0.164179	0.000181966	0.00755158
CNP	ENST00000592861	0.328571	0.0645161	0.264055	ENST00000393892	0.651953	0.935482	0.28353	0.000187627	0.00768272
DDB2	ENST00000612309	0.085823	3.74461e-08	0.085823	ENST00000617847	0.0853895	0.214723	0.129333	0.000231137	0.00921845
CD163L1	ENST00000545597	0.227811	0.056338	0.171473	ENST00000543276	0.192308	0.571429	0.379121	0.000251579	0.00990512
DLC1	ENST00000358919	0.147394	0.0336537	0.11374	ENST00000511869	5.20765e-06	0.324455	0.32445	0.000283673	0.0106239
LINC-PINT	ENST00000435523	0.167742	0.0624853	0.105257	ENST00000647388	0.0322581	0.234915	0.202657	0.000280941	0.0106239
MRPS21	ENST00000581066	0.683557	0.423078	0.260479	ENST00000614145	0.316443	0.576922	0.260479	0.00027758	0.0106239
PIGX	ENST00000392391	0.571429	0.186047	0.385382	ENST00000426755	0.428571	0.744186	0.315615	0.000290805	0.0106317
RGPD6	ENST00000329516	0.56243	0.355083	0.207347	ENST00000463822	0.161309	0.281654	0.120345	0.000321911	0.0114952
SLFN12	ENST00000452764	0.947368	0.290323	0.657046	ENST00000304905	0	0.451613	0.451613	0.000332218	0.0117269
DARS	ENST00000478212	0.185185	0.0205722	0.164613	ENST00000264161	0.457	0.661097	0.204098	0.000365022	0.0125953
POMP	ENST00000460403	0.137546	0.0253339	0.112212	ENST00000380842	0.862454	0.974666	0.112212	0.000364694	0.0125953
USP48	ENST00000471752	0.225	0.0282493	0.196751	ENST00000374732	0.131419	0.284024	0.152605	0.000383429	0.0130834
ST6GAL1	ENST00000485105	0.132172	0.0827485	0.0494234	ENST00000448408	0.670154	0.825003	0.15485	0.000393177	0.0132687
GOLGA8B	ENST00000569100	0.275718	0.0421152	0.233603	ENST00000567956	0.0992429	0.189394	0.0901514	0.00040451	0.0135027
NDUFAF6	ENST00000396111	0.12195	0.00964913	0.112301	ENST00000521840	0.646341	0.701342	0.0550008	0.000409087	0.0135087
H3F3B	ENST00000591893	0.34507	0.183333	0.161737	ENST00000254810	0.589455	0.816666	0.227211	0.000445564	0.0142799
KTN1	ENST00000556631	0.136213	0.0392157	0.0969969	ENST00000554831	0.254845	0.413399	0.158554	0.000437598	0.0142799
OSMR	ENST00000502536	0.204306	0.0263284	0.177978	ENST00000274276	0.699943	0.903493	0.20355	0.000446391	0.0142799
CBWD6	ENST00000457288	0.171995	0.0455701	0.126425	ENST00000617722	0.168223	0.247142	0.0789189	0.000460702	0.0145857
PCGF3	ENST00000430644	0.37037	0.0885619	0.281808	ENST00000362003	0.535517	0.776762	0.241246	0.000484865	0.0151941
PELI1	ENST00000358912	0.796328	0.507103	0.289226	ENST00000468869	0.0188679	0.282353	0.263485	0.000536795	0.0166515
KPNA5	ENST00000368564	0.789784	0.557334	0.23245	ENST00000413340	0.111111	0.432099	0.320988	0.00054966	0.0168801
SNHG7	ENST00000414282	0.242424	0.0144928	0.227931	ENST00000416970	0	0.173913	0.173913	0.000573789	0.0174466
TFRC	ENST00000420415	0.190686	0.105121	0.0855654	ENST00000392396	0.167681	0.312198	0.144516	0.000583979	0.0175824
TUBB6	ENST00000587204	0.317697	0.131579	0.186118	ENST00000591909	0.307036	0.649123	0.342087	0.00062712	0.0185181
CHCHD1	ENST00000372837	0.409084	0.10959	0.299494	ENST00000372833	0.590916	0.89041	0.299494	0.00078444	0.0227893
TNFRSF14	ENST00000482602	0.208333	0.0149254	0.193408	ENST00000463471	0.326805	0.641788	0.314983	0.000786605	0.0227893
NRP1	ENST00000374867	0.106339	0.0340636	0.0722755	ENST00000432372	0.191371	0.351257	0.159887	0.000803088	0.0230494
TCERG1	ENST00000509787	0.148148	0.00800017	0.140148	ENST00000509810	0.0592593	0.152838	0.0935785	0.000883008	0.0248781
CA2	ENST00000520996	0.175603	0.0373834	0.138219	ENST00000285379	0.788548	0.962616	0.174068	0.000931203	0.0257633
PYGO2	ENST00000483463	0.84	0.518519	0.321481	ENST00000368457	0.145179	0.48147	0.336291	0.00092758	0.0257633
BMPR2	ENST00000374580	0.758218	0.185154	0.573063	ENST00000479069	0.2	0.791643	0.591643	0.00103562	0.028145
MPC2	ENST00000271373	0.150004	3.33125e-06	0.150001	ENST00000367846	0.849996	0.999997	0.150001	0.00102883	0.028145
NUTM2A-AS1	ENST00000668225	0.0714286	0.0092577	0.0621709	ENST00000654503	0.199272	0.369052	0.16978	0.00106109	0.0285844
CDR2	ENST00000564542	0.3	0.102346	0.197654	ENST00000569045	0.54	0.779218	0.239218	0.00113588	0.030333
FGD4	ENST00000473513	0.0992949	0.0258623	0.0734326	ENST00000525053	0.0311273	0.261492	0.230365	0.00115286	0.0304405
RECQL	ENST00000539672	0.275	0	0.275	ENST00000444129	0.725	0.999982	0.274982	0.00115973	0.0304405
MICOS10	ENST00000498067	0.16087	0.0438356	0.117034	ENST00000322753	0.769526	0.826018	0.0564914	0.00117064	0.0304663
SF3B6	ENST00000478050	0.222219	0.0133333	0.208886	ENST00000233468	0.777781	0.986667	0.208886	0.00120566	0.0311142
ZNF518A	ENST00000484770	0.710905	0.595679	0.115226	ENST00000563195	0.0123457	0.148148	0.135802	0.00131325	0.033582
AC027097.2	ENST00000588925	0.4	0.117131	0.282869	ENST00000660188	0	0.543478	0.543478	0.00137141	0.0342407
COBLL1	ENST00000439313	0.421053	0.0545455	0.366507	ENST00000480873	0.0557487	0.164175	0.108426	0.00136095	0.0342407
NDUFAB1	ENST00000570319	0.0576923	0	0.0576923	ENST00000007516	0.865381	0.97714	0.111758	0.00139969	0.0344448
PDE7B	ENST00000615259	0.571038	0.298246	0.272792	ENST00000308191	0.36076	0.684207	0.323447	0.00140202	0.0344448
DSTN	ENST00000449141	0.317074	0.0958937	0.22118	ENST00000246069	0.463413	0.780822	0.317409	0.00163822	0.0393045
MAP3K8	ENST00000375321	0.14988	0.0220141	0.127866	ENST00000413724	0.26087	0.58593	0.32506	0.00165514	0.0394025
FAM13B	ENST00000513640	0.263158	0.0449438	0.218214	ENST00000033079	0.368422	0.550553	0.182131	0.0017062	0.0403057
CAV1	ENST00000341049	0.727241	0.234047	0.493194	ENST00000393467	0.181825	0.617007	0.435183	0.00176216	0.0408814
DYRK2	ENST00000542503	0.315789	0.0333333	0.282456	ENST00000344096	0.684211	0.966667	0.282456	0.00180627	0.0408814
MCL1	ENST00000620947	0.132362	0.000113669	0.132249	ENST00000369026	0.762261	0.947254	0.184992	0.00181044	0.0408814
NBPF10	ENST00000583866	0.57496	0.304211	0.27075	ENST00000612520	0.374992	0.660467	0.285475	0.00180808	0.0408814
SRGAP2	ENST00000604423	0.226357	0.112842	0.113515	ENST00000624686	0.448616	0.645902	0.197286	0.00179388	0.0408814
TRAPPC12	ENST00000452495	0.25	0.04	0.21	ENST00000497597	0.4	0.666667	0.266667	0.00193871	0.0434583
CCDC47	ENST00000582331	0.294118	0.0181818	0.275936	ENST00000584112	0.0588235	0.218182	0.159358	0.0019933	0.044039
ANAPC5	ENST00000535463	0.0857143	0	0.0857143	ENST00000538334	0.247129	0.457405	0.210276	0.00209083	0.0458638
WDR59	ENST00000563111	0.179688	0.037558	0.14213	ENST00000569421	0.09375	0.264045	0.170295	0.00217131	0.0472915
PGM2L1	ENST00000622957	0.571124	0.321429	0.249696	ENST00000298198	0.428876	0.678571	0.249696	0.00226579	0.0486591
SWAP70	ENST00000534662	0.205285	0.0363636	0.168921	ENST00000531814	0.0280562	0.177283	0.149227	0.00225149	0.0486591
*Chi-square test p values
#Adjusted p values using Benjamini and Hochberg method
