# Supplementary material for: High throughput single cell long-read sequencing analyses of same-cell genotypes and phenotypes in human tumors
Source: Nat Commun. 2023 Jul 11;14:4124. doi: 10.1038/s41467-023-39813-7 (PMC10336110; doi:10.1038/s41467-023-39813-7)
Supplement: Supplementary file 3 — Supplementary Dataset 1–14 [file 41467_2023_39813_MOESM3_ESM.zip › Supplementary Data/Supplementary Data4_FollicularB_DCIs.xlsx]

## Sheet: Supplemental Data 4
Supplemental Data 4 - Follicular B cell specific DCI genes
Gene Name	Follicular cell preferred isoform ID	Prevalence of follicular cell preferred isoform in follicular cells	Prevalence of follicular cell preferred isoform in non-follicular cells	Prevalence difference of follicular cell preferred isoform	Non-follicular cell preferred isoform ID	Prevalence of non-follicular cell preferred isoform in follicular cells	Prevalence of non-follicular cell preferred isoform in non-follicular cells	Prevalence difference of non-follicular cell preferred isoform	P-values*	FDR adj P-values#
IGHG1	ENST00000390548	0.260587	0.0112607	0.249326	ENST00000390549	0.721992	0.987787	0.265795	6.5343e-138	7.99799e-135
IGHG3	ENST00000641136	0.276722	0.0114083	0.265313	ENST00000390551	0.723278	0.988592	0.265313	1.85254e-113	7.55834e-111
IGHG2	ENST00000641095	0.304359	0.0143654	0.289994	ENST00000390545	0.695641	0.985635	0.289994	1.66073e-108	5.08182e-106
CD74	ENST00000523836	0.366519	0.243575	0.122945	ENST00000009530	0.265092	0.405219	0.140128	6.01098e-19	1.47149e-16
NOTCH2	ENST00000650638	0.567568	0.045912	0.521656	ENST00000256646	0.2162	0.38994	0.17374	5.22604e-15	1.06611e-12
ARHGAP24	ENST00000509709	0.380856	0.084507	0.296349	ENST00000264343	0.1847	0.396438	0.211738	9.81288e-11	1.50137e-08
IGHA2	ENST00000497872	0.466667	0.0172429	0.449424	ENST00000390539	0.533333	0.982757	0.449424	2.9754e-09	4.04654e-07
ACTR2	ENST00000471552	0.363636	0.0454565	0.31818	ENST00000260641	0.181818	0.793606	0.611787	5.38808e-09	6.59501e-07
BCAS4	ENST00000371608	0.254544	0.074405	0.180139	ENST00000463943	0.690912	0.925593	0.234681	2.1622e-07	2.40594e-05
GOLGA8A	ENST00000569781	0.205128	0.0355649	0.169563	ENST00000473125	0.643491	0.940465	0.296974	4.01603e-07	4.09635e-05
MLLT6	ENST00000620609	0.25	0.0208333	0.229167	ENST00000621332	0.4375	0.782399	0.344899	7.13578e-07	6.71861e-05
MT2A	ENST00000245185	1	0.805766	0.194234	ENST00000562017	0	0.104889	0.104889	3.38223e-06	0.000295704
MICOS10	ENST00000498642	0.150944	0.0210792	0.129864	ENST00000322753	0.679244	0.829021	0.149777	3.96407e-05	0.00303252
PAWR	ENST00000547016	0.25	0	0.25	ENST00000551712	0	0.194444	0.194444	0.000142277	0.00870737
RGPD6	ENST00000463822	0.438095	0.192523	0.245572	ENST00000329516	0.215861	0.48426	0.268399	0.000136066	0.00870737
TMEM131	ENST00000485245	0.262499	0.12962	0.132879	ENST00000186436	0.562501	0.799901	0.237399	0.00013444	0.00870737
INPP5D	ENST00000359570	0.199882	0.0634292	0.136453	ENST00000496402	0.0178571	0.20625	0.188393	0.00016981	0.00944758
PIK3AP1	ENST00000468783	0.30013	0.0204082	0.279722	ENST00000339364	0.200684	0.578205	0.377522	0.00016615	0.00944758
RGPD5	ENST00000477523	0.355556	0.125322	0.230234	ENST00000016946	0.184783	0.308632	0.123849	0.000206478	0.0109882
LINC-PINT	ENST00000647388	0.27907	0.168161	0.110909	ENST00000451786	0.0240434	0.146998	0.122954	0.000238953	0.0121866
KMT2A	ENST00000648029	0.111111	0	0.111111	ENST00000534358	0.305535	0.386051	0.0805159	0.000285935	0.0134609
SRSF6	ENST00000662078	0.105263	0	0.105263	ENST00000244020	0.894737	0.9863	0.0915633	0.000275299	0.0134609
SP110	ENST00000463022	0.167699	0	0.167699	ENST00000489597	0	0.0841603	0.0841603	0.000397251	0.0173655
COX16	ENST00000557612	0.25	0.0293895	0.22061	ENST00000555276	0.5	0.593458	0.0934579	0.000474957	0.0196433
PUM3	ENST00000382032	0.0769231	0	0.0769231	ENST00000469168	0	0.130682	0.130682	0.000481454	0.0196433
FAM214A	ENST00000561490	0.222222	0.0157895	0.206433	ENST00000562351	0.296296	0.465088	0.168791	0.0005116	0.0202
ARL17B	ENST00000570618	0.121135	0.00757533	0.11356	ENST00000622877	0.0236605	0.084123	0.0604625	0.00054586	0.0208791
PLEKHG1	ENST00000644996	0.590886	0.126665	0.464221	ENST00000358517	0.153262	0.380941	0.227679	0.000625004	0.023182
DANCR	ENST00000653147	0.142857	0.00543615	0.137421	ENST00000411630	0.857126	0.956467	0.0993401	0.000705894	0.0254122
GTF2H2	ENST00000518898	0.304348	0.0445062	0.259842	ENST00000274400	0.130435	0.392461	0.262026	0.00109886	0.0353948
TFEC	ENST00000484212	0.578911	0.377138	0.201773	ENST00000265440	0.0122199	0.240796	0.228576	0.00109122	0.0353948
CD69	ENST00000543147	0.439633	0.210722	0.228911	ENST00000228434	0.351513	0.569872	0.218358	0.00124276	0.0390036
LTB	ENST00000446745	0.305555	0.205874	0.0996811	ENST00000429299	0.555559	0.779631	0.224072	0.00138226	0.0416515
SRSF4	ENST00000605204	0.146991	0.0330955	0.113895	ENST00000373795	0.0933217	0.210919	0.117597	0.00139519	0.0416515
CHD9	ENST00000564582	0.242424	0.0333422	0.209082	ENST00000565442	0.269282	0.40316	0.133878	0.0014472	0.0421756
FUT8	ENST00000556518	0.220588	0.0353535	0.185235	ENST00000553924	0.0714081	0.218317	0.146909	0.00155992	0.0444034
MAR1	ENST00000511245	0.115081	0.0046725	0.110408	ENST00000274056	0.0287027	0.118316	0.0896131	0.0017387	0.0483675
CBWD6	ENST00000486387	0.222917	0.123764	0.099153	ENST00000611553	0.0172414	0.145754	0.128512	0.00181787	0.049446
*Chi-square test p values
#Adjusted p values using Benjamini and Hochberg method
