# Supplementary material for: High throughput single cell long-read sequencing analyses of same-cell genotypes and phenotypes in human tumors
Source: Nat Commun. 2023 Jul 11;14:4124. doi: 10.1038/s41467-023-39813-7 (PMC10336110; doi:10.1038/s41467-023-39813-7)
Supplement: Supplementary file 3 — Supplementary Dataset 1–14 [file 41467_2023_39813_MOESM3_ESM.zip › Supplementary Data/Supplementary Data1_Tumor_DCIs.xlsx]

## Sheet: Supplemental Data 1
Supplemental Data 1 - Tumor cell specific DCI genes
Gene Name	Tumor cell preferred isoform ID	Prevalence of tumor cell preferred isoform in tumor cells	Prevalence of tumor cell preferred isoform in non-tumor cells	Prevalence difference of tumor cell preferred isoform	Normal cell preferred isoform ID	Prevalence of normal cell preferred isoform in tumor cells	Prevalence of normal cell preferred isoform in normal cells	Prevalence difference of normal cell preferred isoform	P-values*	FDR adj P-values#
HMGN3	ENST00000620514	0.943974	0.663515	0.280459	ENST00000275036	0.0374489	0.216204	0.178755	4.66249e-285	1.81231e-281
HOOK2	ENST00000589134	0.469666	0.0708458	0.39882	ENST00000593143	0.24434	0.877964	0.633624	1.62398e-150	3.15621e-147
CYB5A	ENST00000583418	0.306162	0.06872	0.237442	ENST00000340533	0.604904	0.906077	0.301174	1.12664e-101	1.45975e-98
PPDPFL	ENST00000303202	0.527827	0.0568289	0.470998	ENST00000399653	0.396461	0.737779	0.341318	4.19899e-97	4.08037e-94
CALD1	ENST00000361675	0.651377	0.456028	0.195349	ENST00000475772	0.00113336	0.109105	0.107972	1.19349e-96	9.27823e-94
HSPB1	ENST00000447574	0.32166	0.0620413	0.259619	ENST00000248553	0.672745	0.937334	0.264589	1.15173e-65	6.3954e-63
KCP	ENST00000460528	0.382284	0.0549445	0.32734	ENST00000492679	0.295224	0.849817	0.554593	6.05642e-60	2.94266e-57
ARHGAP24	ENST00000264343	0.610764	0.288379	0.322385	ENST00000509709	0.0249245	0.235747	0.210823	3.49388e-54	1.50897e-51
CHCHD3	ENST00000262570	0.193478	0.073593	0.119885	ENST00000457942	0.482886	0.862161	0.379275	7.78008e-45	3.02412e-42
MT1E	ENST00000330439	0.51213	0.0763882	0.435741	ENST00000306061	0.455408	0.916666	0.461259	2.6141e-44	9.23727e-42
MT1X	ENST00000568370	0.496697	0.0886593	0.408038	ENST00000394485	0.498692	0.892434	0.393742	6.61722e-42	2.14343e-39
DST	ENST00000361203	0.106781	0.0272432	0.0795376	ENST00000340834	0.114382	0.317335	0.202954	1.21873e-41	3.644e-39
MSR1	ENST00000518343	0.541837	0.037037	0.5048	ENST00000381998	0.0777205	0.567506	0.489785	1.95684e-41	5.43302e-39
GLRX	ENST00000507605	0.542477	0.137725	0.404753	ENST00000237858	0.168931	0.621249	0.452317	3.10158e-39	8.03723e-37
VPS13C	ENST00000249837	0.429624	0.224323	0.205302	ENST00000559119	0.151371	0.338537	0.187166	4.65203e-36	1.13015e-33
ERN1	ENST00000433197	0.638338	0.399747	0.238591	ENST00000606895	0.122107	0.374221	0.252114	2.86894e-34	5.57578e-32
UQCRH	ENST00000486951	0.211387	0.0294816	0.181906	ENST00000311672	0.654804	0.885474	0.23067	2.56226e-34	5.57578e-32
RPS28	ENST00000449223	0.180212	0.0491233	0.131089	ENST00000600659	0.755058	0.93474	0.179682	2.84519e-34	5.57578e-32
C15orf48	ENST00000558632	0.486304	0.12273	0.363574	ENST00000396650	0.315805	0.567668	0.251863	4.16545e-32	7.71005e-30
MRPS6	ENST00000483977	0.430603	0.266938	0.163665	ENST00000399312	0.200909	0.55956	0.358651	8.20704e-31	1.45004e-28
NBEAL1	ENST00000449802	0.366031	0.138267	0.227764	ENST00000460355	0.503236	0.76702	0.263783	2.67396e-30	4.519e-28
HSPA4L	ENST00000296464	0.168673	0.0288194	0.139854	ENST00000515262	0.78521	0.965011	0.179801	1.06038e-29	1.71737e-27
ENTPD1-AS1	ENST00000427300	0.203855	0.0453838	0.158472	ENST00000416301	0.272015	0.594793	0.322778	1.2203e-29	1.89732e-27
PLCG2	ENST00000564138	0.917234	0.692717	0.224517	ENST00000563193	0.0127339	0.0873277	0.0745938	8.59048e-28	1.28428e-25
ACAP1	ENST00000575415	0.318903	0.0498384	0.269065	ENST00000576628	0.242188	0.748979	0.506791	1.23557e-26	1.77876e-24
PDE4B	ENST00000371048	0.284162	0.079845	0.204317	ENST00000534463	0.102697	0.304454	0.201756	1.76478e-26	2.44989e-24
ARHGEF10L	ENST00000495593	0.272119	0.0575141	0.214605	ENST00000375408	0.0968698	0.840171	0.743302	7.92333e-25	1.062e-22
NDRG1	ENST00000414097	0.373991	0.220153	0.153839	ENST00000519278	0.154899	0.316813	0.161914	1.33453e-23	1.7291e-21
TC2N	ENST00000435962	0.345077	0.0802596	0.264817	ENST00000555302	0.0957244	0.613592	0.517868	7.83872e-23	9.5216e-21
CSTB	ENST00000640406	0.173495	0.0590359	0.114459	ENST00000291568	0.773935	0.922864	0.148929	1.28458e-22	1.51309e-20
UGT1A1	ENST00000360418	0.430826	0.166929	0.263897	ENST00000305208	0.569174	0.833071	0.263897	2.17265e-22	2.48385e-20
RPS21	ENST00000370562	0.183242	0.051396	0.131846	ENST00000343986	0.790482	0.93631	0.145828	1.79529e-21	1.93841e-19
PGF	ENST00000555253	0.589909	0.316382	0.273527	ENST00000238607	0.221944	0.467712	0.245768	4.13677e-21	4.34584e-19
TNFAIP8	ENST00000504771	0.283466	0.0976172	0.185849	ENST00000513374	0.308751	0.693956	0.385205	4.45326e-21	4.55522e-19
WSB1	ENST00000467843	0.520141	0.274356	0.245785	ENST00000262394	0.25881	0.332447	0.0736364	8.56912e-21	8.54056e-19
UGT1A6	ENST00000406651	0.231828	0.102566	0.129262	ENST00000305139	0.615347	0.867128	0.251781	2.06766e-20	2.00925e-18
UGT1A10	ENST00000373445	0.354246	0.147324	0.206922	ENST00000344644	0.645754	0.852676	0.206922	4.08937e-20	3.87692e-18
UQCRQ	ENST00000498309	0.203026	0.0437919	0.159234	ENST00000378670	0.74042	0.923439	0.183019	7.53958e-20	6.97771e-18
ENTPD1	ENST00000371205	0.860812	0.615846	0.244966	ENST00000371206	0.111759	0.283701	0.171942	1.05579e-19	9.54382e-18
SYNE2	ENST00000358025	0.225878	0.11274	0.113138	ENST00000557005	0.0418205	0.122481	0.0806605	1.56946e-19	1.38648e-17
PDLIM3	ENST00000514142	0.555214	0.441745	0.113469	ENST00000284771	0.0696905	0.403536	0.333845	3.43886e-19	2.97041e-17
PDE10A	ENST00000648884	0.735751	0.202336	0.533415	ENST00000649761	0.0689439	0.266665	0.197721	7.64601e-19	6.32341e-17
MICOS10	ENST00000486890	0.0779892	0.01875	0.0592392	ENST00000322753	0.555286	0.812483	0.257197	1.29723e-18	1.05048e-16
SNX10	ENST00000396376	0.525433	0.199255	0.326178	ENST00000338523	0.16251	0.636456	0.473946	6.35824e-18	5.04377e-16
SOX6	ENST00000533411	0.139611	0.0561798	0.0834316	ENST00000525259	0.113577	0.516854	0.403277	6.51895e-18	5.06783e-16
TRIM25	ENST00000316881	0.916144	0.817985	0.0981589	ENST00000648772	0.00956931	0.114286	0.104717	8.74445e-17	6.53648e-15
PIK3R1	ENST00000320694	0.25028	0.1003	0.14998	ENST00000521381	0.485826	0.596619	0.110794	1.42071e-16	1.04194e-14
CYTOR	ENST00000645257	0.115751	0.050814	0.0649367	ENST00000642451	0.181624	0.307905	0.126281	2.83775e-16	2.04265e-14
UBE2D2	ENST00000511725	0.822213	0.42857	0.393644	ENST00000398733	0.126661	0.389609	0.262948	7.09298e-16	5.0128e-14
MXD3	ENST00000503473	0.389898	0.139312	0.250585	ENST00000427908	0.539884	0.815812	0.275929	1.15499e-15	8.01687e-14
EPC1	ENST00000495790	0.378616	0.24119	0.137425	ENST00000375110	0.333836	0.612202	0.278366	1.20924e-15	8.24615e-14
ATP5MC1	ENST00000513347	0.222324	0.0492691	0.173055	ENST00000355938	0.452399	0.562949	0.110549	1.24797e-15	8.36357e-14
RPS25	ENST00000527853	0.646555	0.273463	0.373092	ENST00000527673	0.337134	0.718272	0.381138	2.03996e-15	1.32155e-13
FAM13A	ENST00000395002	0.441322	0.181132	0.26019	ENST00000503556	0.0620341	0.197873	0.135839	3.0547e-15	1.9465e-13
LINC01320	ENST00000659537	0.311577	0.161287	0.150289	ENST00000621006	0.21813	0.403226	0.185095	5.15521e-15	3.23199e-13
HAVCR2	ENST00000524219	0.528571	0.125525	0.403046	ENST00000522902	0.199995	0.39955	0.199555	6.48929e-15	3.99538e-13
TUBB6	ENST00000591909	0.806647	0.464286	0.342361	ENST00000587204	0.021148	0.232143	0.210995	6.57846e-15	3.99538e-13
UGT1A4	ENST00000450233	0.3159	0.114407	0.201493	ENST00000373409	0.6841	0.885593	0.201493	1.30354e-14	7.79518e-13
PIGX	ENST00000392391	0.763441	0.280702	0.482739	ENST00000426755	0.11828	0.666667	0.548387	1.77741e-14	1.03116e-12
RTTN	ENST00000640769	0.126386	0.0152624	0.111124	ENST00000640736	0.0210013	0.13913	0.118129	3.12626e-14	1.78703e-12
MBNL1	ENST00000466565	0.127394	0.0514564	0.0759379	ENST00000461436	0.412171	0.51371	0.101539	1.4504e-13	8.1706e-12
OBSL1	ENST00000373873	0.5608	0.350136	0.210665	ENST00000404537	0.0383909	0.242717	0.204326	1.60779e-13	8.92782e-12
MTREX	ENST00000518955	0.226601	0.0632908	0.163311	ENST00000230640	0.38323	0.690611	0.307382	1.79702e-13	9.83806e-12
MID1	ENST00000380780	0.83272	0.623444	0.209275	ENST00000380779	0.0141847	0.11237	0.0981851	2.58204e-13	1.39394e-11
MRPS21	ENST00000581066	0.771872	0.510644	0.261229	ENST00000614145	0.228128	0.489356	0.261229	2.87025e-13	1.52261e-11
IFI30	ENST00000407280	0.947979	0.744989	0.20299	ENST00000600463	0.0520214	0.255011	0.20299	2.89871e-13	1.52261e-11
NHSL1	ENST00000426841	0.328661	0.156463	0.172199	ENST00000342260	0.0136071	0.455782	0.442175	4.16589e-13	2.15904e-11
NPIPA5	ENST00000360151	0.941645	0.752065	0.18958	ENST00000534094	0.0568032	0.247927	0.191123	4.53687e-13	2.32037e-11
POU2AF1	ENST00000529065	0.270788	0	0.270788	ENST00000393067	0.490454	0.749985	0.259531	6.52721e-13	3.26802e-11
TMEM258	ENST00000543510	0.283251	0.121145	0.162106	ENST00000537328	0.549527	0.80478	0.255252	6.5579e-13	3.26802e-11
ZNF407	ENST00000581829	0.513486	0.238806	0.27468	ENST00000582337	0.112477	0.402973	0.290496	9.26215e-13	4.55721e-11
ITGA1	ENST00000506275	0.177888	0.108937	0.0689506	ENST00000650673	0.205258	0.40227	0.197011	1.11975e-12	5.4406e-11
ST6GAL1	ENST00000485105	0.138026	0.0866266	0.0513991	ENST00000448408	0.630443	0.812853	0.182409	1.14187e-12	5.47955e-11
ATP5MPL	ENST00000414262	0.347546	0.154185	0.193361	ENST00000286953	0.447606	0.770924	0.323319	1.24255e-12	5.88997e-11
TM2D3	ENST00000561373	0.237306	0.123073	0.114233	ENST00000560390	0.0188953	0.215384	0.196488	1.42099e-12	6.57544e-11
ELMO1	ENST00000487336	0.27014	0.168876	0.101265	ENST00000463390	0.0489534	0.228711	0.179757	1.41663e-12	6.57544e-11
WWP2	ENST00000568818	0.42952	0.132075	0.297444	ENST00000569174	0.06852	0.345912	0.277392	2.1162e-12	9.56471e-11
TMEM176B	ENST00000492607	0.500399	0.196098	0.304301	ENST00000326442	0.421528	0.610278	0.188751	3.00803e-12	1.34393e-10
ATP5PD	ENST00000580649	0.19353	0.0504893	0.143041	ENST00000301587	0.796963	0.947553	0.15059	4.35343e-12	1.92293e-10
APOLD1	ENST00000534843	0.948745	0.661764	0.286982	ENST00000356591	0.041005	0.31271	0.271705	4.46124e-12	1.94841e-10
HOXA6	ENST00000521478	0.855469	0.365854	0.489615	ENST00000222728	0.144531	0.634146	0.489615	4.71027e-12	1.97123e-10
NR4A2	ENST00000409572	0.843324	0.386405	0.456919	ENST00000339562	0.106255	0.580945	0.47469	4.71634e-12	1.97123e-10
NPIPA9	ENST00000545114	0.247379	0.0838452	0.163534	ENST00000546267	0.185672	0.368275	0.182603	6.98017e-12	2.85599e-10
PLXNC1	ENST00000549217	0.334316	0.0681914	0.266125	ENST00000549810	0.0236686	0.177215	0.153547	8.75712e-12	3.54572e-10
RTN4	ENST00000405240	0.217639	0.122341	0.0952981	ENST00000317610	0.232705	0.528919	0.296214	1.07163e-11	4.29427e-10
C12orf60	ENST00000330828	0.172249	0.0100671	0.162181	ENST00000543822	0.794258	0.989933	0.195675	1.14583e-11	4.54473e-10
ZBTB38	ENST00000509842	0.281207	0.0357851	0.245422	ENST00000514251	0.223548	0.360441	0.136893	1.20286e-11	4.72274e-10
RPL36	ENST00000347512	0.739752	0.621433	0.118319	ENST00000394580	0.171114	0.340642	0.169528	1.75509e-11	6.82202e-10
BRD7	ENST00000401491	0.232759	0.0176471	0.215112	ENST00000394688	0.562628	0.941163	0.378535	1.82803e-11	7.03522e-10
IFITM2	ENST00000527146	0.0544991	0.0210981	0.0334009	ENST00000399815	0.724522	0.832453	0.107931	2.21277e-11	8.43237e-10
PDCD4	ENST00000393104	0.363574	0.0941936	0.26938	ENST00000489049	0.190712	0.381208	0.190496	3.16935e-11	1.19604e-09
C1orf122	ENST00000373043	0.793873	0.533533	0.26034	ENST00000373042	0.122457	0.277444	0.154987	3.22095e-11	1.20383e-09
ATP5IF1	ENST00000468425	0.206515	0.0968992	0.109616	ENST00000335514	0.56122	0.738471	0.177251	3.32792e-11	1.23196e-09
CIB1	ENST00000650306	0.100275	0.0205285	0.0797461	ENST00000328649	0.80102	0.941249	0.140229	4.10899e-11	1.50676e-09
NF1	ENST00000358273	0.11248	0.0490888	0.0633911	ENST00000581113	0.0655337	0.230521	0.164987	4.52752e-11	1.64472e-09
FNDC3A	ENST00000398316	0.484736	0.255139	0.229598	ENST00000378383	0.163825	0.27867	0.114845	6.05203e-11	2.15819e-09
FRMD4B	ENST00000459638	0.476096	0.187643	0.288454	ENST00000460709	0.0147073	0.109856	0.0951483	6.48092e-11	2.29012e-09
PSMA1	ENST00000527632	0.285714	0.126582	0.159132	ENST00000528018	0.0763547	0.493666	0.417312	7.3252e-11	2.54224e-09
HPS3	ENST00000296051	0.77534	0.613154	0.162186	ENST00000462030	0.120016	0.319373	0.199357	7.55994e-11	2.60048e-09
EGLN3	ENST00000547327	0.134443	0.0640379	0.0704054	ENST00000250457	0.672701	0.834471	0.16177	7.96477e-11	2.71571e-09
SCAND1	ENST00000615116	0.59257	0.1724	0.42017	ENST00000373991	0.365727	0.755399	0.389672	1.0849e-10	3.66696e-09
NDUFB4	ENST00000485064	0.160714	0.050934	0.10978	ENST00000184266	0.808699	0.937181	0.128482	1.98294e-10	6.64456e-09
MYSM1	ENST00000493821	0.245904	0.060021	0.185883	ENST00000481973	0.0248258	0.16129	0.136465	2.32305e-10	7.71768e-09
RBIS	ENST00000611854	0.226246	0.11413	0.112116	ENST00000619594	0.335871	0.679341	0.34347	2.56534e-10	8.45041e-09
DPP4	ENST00000461836	0.196591	0.0283691	0.168222	ENST00000360534	0.472683	0.808541	0.335858	2.79733e-10	9.13716e-09
CISD1	ENST00000489785	0.141131	0.0162873	0.124844	ENST00000333926	0.795976	0.961618	0.165641	3.01993e-10	9.78206e-09
TBCA	ENST00000522370	0.0697147	0.00364964	0.066065	ENST00000380377	0.669954	0.901457	0.231503	3.44023e-10	1.10514e-08
HIF1A	ENST00000539097	0.108524	0.0459591	0.0625649	ENST00000337138	0.24216	0.381573	0.139412	4.75064e-10	1.51359e-08
PHACTR1	ENST00000332995	0.575937	0.363875	0.212062	ENST00000482982	0.0125	0.177778	0.165278	6.96307e-10	2.20044e-08
B2M	ENST00000559220	0.15541	0.118546	0.0368641	ENST00000632133	0.526086	0.636932	0.110846	8.89467e-10	2.78819e-08
PACSIN2	ENST00000407585	0.318944	0.126474	0.192469	ENST00000263246	0.219466	0.381596	0.16213	9.3695e-10	2.91354e-08
HOXA-AS3	ENST00000524304	0.812287	0.372093	0.440194	ENST00000518947	0.180887	0.627907	0.44702	1.03633e-09	3.19698e-08
FKBP2	ENST00000541388	0.275044	0.0856031	0.189441	ENST00000309366	0.48214	0.749038	0.266898	1.56144e-09	4.77899e-08
IVNS1ABP	ENST00000480769	0.567072	0.427907	0.139164	ENST00000367498	0.112212	0.251007	0.138796	1.81436e-09	5.50969e-08
BOLA2	ENST00000380596	0.555343	0.402162	0.153181	ENST00000330978	0.444657	0.597838	0.153181	2.63056e-09	7.86539e-08
NNMT	ENST00000535401	0.777813	0.474109	0.303703	ENST00000542647	0.04079	0.20517	0.16438	3.15867e-09	9.37233e-08
PDIA5	ENST00000467157	0.545304	0.336959	0.208345	ENST00000469649	0.176389	0.537778	0.361388	3.21491e-09	9.46695e-08
CCL4	ENST00000615863	0.726409	0.47993	0.246478	ENST00000613947	0.245154	0.484349	0.239195	5.08048e-09	1.4848e-07
CARMIL1	ENST00000329474	0.692449	0.386936	0.305513	ENST00000461945	0.232486	0.596125	0.36364	5.13143e-09	1.4885e-07
PRSS23	ENST00000532572	0.444079	0.178943	0.265136	ENST00000280258	0.305921	0.684149	0.378228	5.34577e-09	1.51672e-07
SOD2	ENST00000538183	0.444757	0.289649	0.155107	ENST00000546260	0.134642	0.188252	0.05361	7.51967e-09	2.07297e-07
COA4	ENST00000544575	0.325307	0.151515	0.173792	ENST00000355693	0.49352	0.762618	0.269097	7.96207e-09	2.17948e-07
SMARCB1	ENST00000646911	0.217687	0.0474138	0.170273	ENST00000644036	0.60204	0.911638	0.309598	8.03974e-09	2.18535e-07
PSMG2	ENST00000400514	0.642098	0.213115	0.428983	ENST00000317615	0.201504	0.622949	0.421445	9.83208e-09	2.63568e-07
GOLGA8B	ENST00000569100	0.229463	0.111331	0.118132	ENST00000564575	0.182817	0.32879	0.145973	2.22089e-08	5.79368e-07
AC009133.1	ENST00000564980	0.343426	0.155058	0.188368	ENST00000569981	0.457725	0.686378	0.228654	2.26578e-08	5.87138e-07
TNFSF10	ENST00000472804	0.28807	0.12407	0.164001	ENST00000241261	0.389129	0.602618	0.213489	2.5247e-08	6.49901e-07
CBWD1	ENST00000618061	0.202764	0.121938	0.0808257	ENST00000382393	0.366624	0.513313	0.146689	2.69636e-08	6.89522e-07
PLPP3	ENST00000472957	0.148313	0.0241061	0.124207	ENST00000459962	0.146612	0.262652	0.11604	3.69632e-08	9.32961e-07
CSAD	ENST00000267085	0.696087	0.419049	0.277037	ENST00000424990	0.0864446	0.234234	0.14779	4.06442e-08	1.01925e-06
ARHGAP22	ENST00000460425	0.636572	0.426829	0.209743	ENST00000493012	0.12156	0.231707	0.110148	5.07467e-08	1.26444e-06
RHOF	ENST00000546227	0.0738912	0	0.0738912	ENST00000267205	0.062149	0.231405	0.169256	5.16377e-08	1.27845e-06
FXYD2	ENST00000317594	0.20835	0.0160428	0.192308	ENST00000292079	0.719454	0.946513	0.227059	5.30725e-08	1.30565e-06
C4orf19	ENST00000381980	0.759503	0.290323	0.46918	ENST00000508175	0.209974	0.548387	0.338413	5.78128e-08	1.41332e-06
PSMA2	ENST00000411875	0.296512	0.0849057	0.211606	ENST00000223321	0.636005	0.872636	0.236631	5.91802e-08	1.42878e-06
ARHGAP29	ENST00000482481	0.44937	0.332971	0.116399	ENST00000260526	0.281813	0.487231	0.205419	6.18874e-08	1.47581e-06
HSBP1L1	ENST00000587347	0.162656	0.0289879	0.133668	ENST00000451882	0.316687	0.710147	0.393459	7.10796e-08	1.68467e-06
DNAAF1	ENST00000564928	0.744966	0.353659	0.391308	ENST00000623406	0.143362	0.498954	0.355592	7.60005e-08	1.79039e-06
CBWD2	ENST00000479583	0.147808	0.108709	0.0390987	ENST00000490323	0.388993	0.500705	0.111712	1.03509e-07	2.42372e-06
HLA-DPA1	ENST00000419277	0.714251	0.613479	0.100772	ENST00000417724	0.13933	0.266151	0.126821	1.04488e-07	2.43201e-06
SRPRA	ENST00000530680	0.42029	0.148148	0.272142	ENST00000332118	0.359419	0.703702	0.344284	1.13606e-07	2.62848e-06
NBPF10	ENST00000583866	0.492497	0.334045	0.158452	ENST00000612520	0.458242	0.62901	0.170768	1.19081e-07	2.72275e-06
ZBTB25	ENST00000608382	0.777373	0.559999	0.217373	ENST00000555220	0.0958606	0.296	0.200139	1.24926e-07	2.83968e-06
PCGF3	ENST00000362003	0.859277	0.729902	0.129375	ENST00000400151	0.003413	0.075092	0.071679	1.48037e-07	3.34547e-06
DICER1	ENST00000526495	0.619257	0.275188	0.344069	ENST00000527414	0.0717928	0.155698	0.0839049	1.72838e-07	3.86104e-06
DNM2	ENST00000590806	0.106917	0.0534204	0.0534967	ENST00000593203	0.347044	0.670886	0.323842	2.22557e-07	4.91522e-06
RNPC3	ENST00000531883	0.448896	0.39079	0.0581054	ENST00000533834	0.102343	0.23302	0.130677	2.43252e-07	5.31191e-06
MAGI1	ENST00000464060	0.487564	0.348353	0.139211	ENST00000330909	0.167139	0.276894	0.109756	2.58865e-07	5.55916e-06
SNX29	ENST00000566228	0.592781	0.423488	0.169292	ENST00000564791	0.170684	0.261658	0.0909734	2.77835e-07	5.93376e-06
ERCC5	ENST00000602836	0.648455	0.266667	0.381789	ENST00000651281	0.124234	0.266667	0.142433	3.29483e-07	6.99836e-06
VDAC1	ENST00000265333	0.22286	0.0896471	0.133212	ENST00000395044	0.582995	0.825447	0.242452	3.41811e-07	7.22076e-06
RPL7	ENST00000396467	0.473411	0.238095	0.235316	ENST00000352983	0.4118	0.746032	0.334231	3.44682e-07	7.24204e-06
TPM1	ENST00000560131	0.180024	0.0426199	0.137404	ENST00000560679	0.0645859	0.175419	0.110833	3.47832e-07	7.26893e-06
COX16	ENST00000555276	0.767798	0.586957	0.180841	ENST00000389912	0.160988	0.291602	0.130614	3.59731e-07	7.4774e-06
TFRC	ENST00000360110	0.32587	0.234898	0.0909713	ENST00000392396	0.142077	0.285635	0.143559	4.06412e-07	8.40278e-06
MRTFB	ENST00000572400	0.412825	0.188172	0.224653	ENST00000572567	0.114904	0.362771	0.247867	6.08749e-07	1.24537e-05
CACNB2	ENST00000324631	0.78249	0.358416	0.424074	ENST00000652391	0.0291272	0.43335	0.404223	7.04351e-07	1.41856e-05
BOLA2B	ENST00000567436	0.2244	0.101852	0.122549	ENST00000305321	0.650031	0.861523	0.211491	7.18922e-07	1.44044e-05
POLR1C	ENST00000646700	0.474999	0.232877	0.242123	ENST00000646188	0.2125	0.671233	0.458733	8.53219e-07	1.70075e-05
AC068587.4	ENST00000641618	0.557247	0.131148	0.4261	ENST00000635775	0.122137	0.295083	0.172946	8.85755e-07	1.73885e-05
KAT8	ENST00000539683	0.429815	0.296314	0.133501	ENST00000543774	0.0257951	0.281367	0.255571	9.09608e-07	1.77671e-05
SLC9A3R1	ENST00000578958	0.33826	0.156	0.18226	ENST00000262613	0.65253	0.838937	0.186407	9.51716e-07	1.84966e-05
PILRB	ENST00000452089	0.175453	0.0481743	0.127279	ENST00000493091	0.663997	0.893228	0.229231	9.72461e-07	1.88058e-05
ATIC	ENST00000467388	0.465443	0.311688	0.153754	ENST00000236959	0.0913347	0.415575	0.32424	1.12486e-06	2.15385e-05
FILIP1L	ENST00000398326	0.42478	0.0806452	0.344135	ENST00000383694	0.18625	0.575114	0.388864	1.20813e-06	2.30196e-05
NBPF15	ENST00000577412	0.208307	0.0859158	0.122392	ENST00000584793	0.56763	0.764101	0.196471	1.23941e-06	2.35005e-05
ZNF710-AS1	ENST00000620791	0.671697	0.392523	0.279174	ENST00000558334	0.328303	0.607477	0.279174	1.28707e-06	2.42856e-05
SELENOS	ENST00000534014	0.559358	0.364837	0.194521	ENST00000526049	0.212018	0.337862	0.125843	1.30156e-06	2.44404e-05
AC106791.1	ENST00000661977	0.596092	0.166667	0.429425	ENST00000670115	0.111692	0.280223	0.16853	1.36055e-06	2.54253e-05
CCNH	ENST00000505587	0.476699	0.300248	0.17645	ENST00000504878	0.0769582	0.241219	0.164261	1.39853e-06	2.60099e-05
PAPPA2	ENST00000367661	0.314126	0.177421	0.136705	ENST00000367662	0.618751	0.779257	0.160506	1.45427e-06	2.69178e-05
2022-03-07	ENST00000259050	0.40454	0.153409	0.251131	ENST00000473749	0.185329	0.395822	0.210494	1.49269e-06	2.7498e-05
MRPS34	ENST00000569585	0.232995	0.079053	0.153942	ENST00000397375	0.767001	0.920946	0.153945	1.59125e-06	2.91754e-05
MTUS1	ENST00000517413	0.238443	0.126777	0.111666	ENST00000297488	0.0688612	0.2125	0.143639	1.67579e-06	3.05812e-05
SEC24D	ENST00000505134	0.21951	0.108637	0.110873	ENST00000511033	0.0474161	0.115588	0.0681717	1.90566e-06	3.45567e-05
HSPD1	ENST00000476746	0.128931	0.0410256	0.0879051	ENST00000388968	0.226872	0.346002	0.11913	1.95828e-06	3.52399e-05
GNPTAB	ENST00000299314	0.758226	0.632783	0.125444	ENST00000549165	0.0678887	0.152778	0.0848891	2.1554e-06	3.86085e-05
SNRNP35	ENST00000527158	0.660569	0.392857	0.267712	ENST00000526639	0.133611	0.356611	0.223	2.21036e-06	3.94113e-05
PCSK6	ENST00000611967	0.246369	0.16939	0.076979	ENST00000558154	0.0713648	0.231129	0.159765	2.64492e-06	4.65194e-05
Z93930.2	ENST00000458080	0.220973	0.05	0.170973	ENST00000585003	0.651684	0.86	0.208316	2.95425e-06	5.1726e-05
POM121C	ENST00000615331	0.42239	0.080987	0.341403	ENST00000607367	0.098413	0.306447	0.208034	3.2409e-06	5.64904e-05
ERP29	ENST00000553161	0.157696	0.055814	0.101882	ENST00000261735	0.620261	0.819587	0.199326	4.19547e-06	7.15254e-05
ELF1	ENST00000405737	0.369369	0.211957	0.157412	ENST00000635415	0.0405453	0.203987	0.163442	4.33777e-06	7.36285e-05
PPP1R14B	ENST00000542235	0.236366	0.0606077	0.175758	ENST00000309318	0.591768	0.703026	0.111258	5.48007e-06	9.18148e-05
NDUFB1	ENST00000553666	0.275312	0.174099	0.101213	ENST00000553514	0.0486168	0.218665	0.170048	5.69472e-06	9.50016e-05
AFF1	ENST00000307808	0.315108	0.196131	0.118977	ENST00000511442	0.0844334	0.249334	0.1649	7.09715e-06	0.00011739
NGLY1	ENST00000417874	0.473544	0.212183	0.261361	ENST00000496726	0.133559	0.328343	0.194784	7.44242e-06	0.000122579
NIPSNAP2	ENST00000497279	0.545583	0.372939	0.172644	ENST00000446692	0.204433	0.494624	0.290191	8.01986e-06	0.000131533
EIF3K	ENST00000590134	0.301925	0.118025	0.1839	ENST00000586932	0.0378896	0.173077	0.135187	8.80029e-06	0.000143124
CTAG2	ENST00000247306	0.601659	0.308642	0.293017	ENST00000369585	0.398341	0.691358	0.293017	8.93464e-06	0.000144704
AL354740.1	ENST00000429998	0.552488	0.359831	0.192657	ENST00000593917	0.406757	0.605917	0.19916	9.4765e-06	0.000152843
AC004889.1	ENST00000663681	0.661169	0.471698	0.189471	ENST00000498693	0.00835684	0.0660377	0.0576809	1.03124e-05	0.000164505
EIF3B	ENST00000468611	0.419263	0.342823	0.0764399	ENST00000397011	0.0535355	0.209084	0.155548	1.03265e-05	0.000164505
DTYMK	ENST00000445261	0.843369	0.638298	0.205071	ENST00000420144	0.0124026	0.170213	0.15781	1.24837e-05	0.000196455
PLD1	ENST00000471075	0.233173	0.102803	0.13037	ENST00000331659	0.269231	0.358	0.0887692	1.30509e-05	0.000204551
C1orf52	ENST00000294661	0.888414	0.601386	0.287028	ENST00000471115	0.0612403	0.271428	0.210187	1.33428e-05	0.000208287
CHCHD1	ENST00000372837	0.342206	0.14881	0.193396	ENST00000372833	0.657794	0.85119	0.193396	1.59223e-05	0.00024756
TNRC6B	ENST00000454349	0.238431	0.118293	0.120137	ENST00000301923	0.236332	0.471508	0.235176	1.61936e-05	0.000249779
CEP95	ENST00000577960	0.123875	0.0140845	0.10979	ENST00000583676	0.140239	0.366197	0.225958	1.61872e-05	0.000249779
C5AR1	ENST00000595501	0.214989	0.0487805	0.166209	ENST00000355085	0.524655	0.707317	0.182662	1.77492e-05	0.000270553
AC138969.1	ENST00000381497	0.216148	0.0365985	0.179549	ENST00000534258	0.123632	0.186343	0.0627109	1.80678e-05	0.000274335
SEC11C	ENST00000585864	0.0619848	0.00404888	0.057936	ENST00000587834	0.696609	0.852223	0.155613	1.91227e-05	0.000289222
SNHG9	ENST00000531523	0.913957	0.786164	0.127794	ENST00000564014	0.0860428	0.213836	0.127794	1.97326e-05	0.000297289
WARS2-AS1	ENST00000425884	0.146667	0.0185185	0.128148	ENST00000670000	0.2	0.314815	0.114815	1.98829e-05	0.000298396
AC010618.3	ENST00000655024	0.123457	0.0340909	0.0893659	ENST00000596643	0.612654	0.795455	0.182801	2.06568e-05	0.000308819
NBPF14	ENST00000619423	0.218447	0.0876022	0.130845	ENST00000606877	0.583011	0.726543	0.143532	2.14668e-05	0.000319699
UPF3A	ENST00000492270	0.283209	0.147803	0.135406	ENST00000480362	0.00186298	0.0274412	0.0255782	2.15784e-05	0.000320134
IMMP1L	ENST00000528161	0.115903	0.0425533	0.0733497	ENST00000526776	0.00578125	0.148936	0.143155	2.45365e-05	0.000362637
MTPAP	ENST00000263063	0.868665	0.581791	0.286874	ENST00000421701	0.128273	0.377358	0.249086	2.47115e-05	0.000363839
CDH6	ENST00000508132	0.221156	7.95711e-08	0.221156	ENST00000506396	0.0381028	0.217949	0.179846	2.52327e-05	0.000370112
USP22	ENST00000261497	0.177878	0.0295275	0.14835	ENST00000478443	0.362365	0.668655	0.30629	2.54695e-05	0.00037218
ARID5B	ENST00000644638	0.239522	0.105622	0.1339	ENST00000309334	0.31216	0.490333	0.178173	2.60573e-05	0.000379344
TMC3-AS1	ENST00000664001	0.31515	0.1	0.21515	ENST00000667513	0.16705	0.44	0.27295	2.67968e-05	0.000388653
AIG1	ENST00000646199	0.448782	0.291283	0.1575	ENST00000367596	0.0578406	0.304348	0.246507	3.03814e-05	0.000435765
FAAP20	ENST00000497675	0.215317	0.103659	0.111658	ENST00000378546	0.31217	0.414139	0.101969	3.09058e-05	0.000441657
ZNF468	ENST00000391781	0.905556	0.724138	0.181418	ENST00000602144	0.0134202	0.103448	0.0900281	3.15365e-05	0.00044678
PSMB10	ENST00000575556	0.141791	0.00806452	0.133727	ENST00000358514	0.753001	0.879022	0.126021	3.14497e-05	0.00044678
ANPEP	ENST00000559761	0.152565	0.0308647	0.1217	ENST00000300060	0.677014	0.877051	0.200037	3.16091e-05	0.00044678
CKMT2-AS1	ENST00000500148	0.316286	0.0741196	0.242167	ENST00000511495	0.0328695	0.279067	0.246197	3.22247e-05	0.000453831
UGT2B7	ENST00000502942	0.88341	0.746026	0.137384	ENST00000305231	0.0762823	0.253961	0.177679	3.25756e-05	0.000457116
ZBTB1	ENST00000554015	0.628687	0.379629	0.249058	ENST00000358738	0.34589	0.574073	0.228183	3.5837e-05	0.000499277
TMEM91	ENST00000342187	0.51619	0.195122	0.321068	ENST00000413014	0.446249	0.792681	0.346432	3.7321e-05	0.000518095
SIPA1L3	ENST00000601054	0.140895	0.00793651	0.132958	ENST00000222345	0.594786	0.72222	0.127435	3.8581e-05	0.000531788
SNHG8	ENST00000602520	0.681063	0.576464	0.104599	ENST00000602819	0.0792522	0.270574	0.191322	3.8768e-05	0.000532477
TCEAL9	ENST00000646896	0.368943	0.241772	0.12717	ENST00000372661	0.502853	0.747239	0.244385	4.57853e-05	0.000618803
RGPD8	ENST00000302558	0.961142	0.838253	0.122889	ENST00000522286	0.00831328	0.084079	0.0757657	4.5849e-05	0.000618803
LINC-PINT	ENST00000451786	0.227932	0.137243	0.0906891	ENST00000429901	0.149381	0.250061	0.10068	4.58481e-05	0.000618803
CDK6	ENST00000265734	0.940069	0.841266	0.0988028	ENST00000424848	0.0402678	0.158734	0.118466	4.89718e-05	0.000658662
CNN3	ENST00000474409	0.278365	0.167939	0.110426	ENST00000370206	0.551372	0.789507	0.238135	5.08132e-05	0.000681071
ATXN2	ENST00000482777	0.151579	0.0599049	0.0916746	ENST00000642389	0.073124	0.24779	0.174666	5.09998e-05	0.000681224
MAST4	ENST00000405643	0.30754	0.129893	0.177647	ENST00000403625	0.300629	0.391672	0.0910433	5.18333e-05	0.000689987
NRP1	ENST00000455749	0.195288	0.0864336	0.108855	ENST00000374867	0.0249746	0.0841978	0.0592232	5.29258e-05	0.000702124
GSTM4	ENST00000326729	0.333966	0.0868421	0.247124	ENST00000638994	0.561105	0.860526	0.299422	6.14608e-05	0.000812578
CREBBP	ENST00000573672	0.119086	0.048951	0.0701351	ENST00000635753	0.0483871	0.181818	0.133431	6.64558e-05	0.000872681
CCDC191	ENST00000295878	0.512657	0.33014	0.182516	ENST00000481358	0.14248	0.399998	0.257518	6.73665e-05	0.000875765
SLC25A13	ENST00000416240	0.359031	0.216814	0.142217	ENST00000472162	0.156065	0.394246	0.238181	6.71697e-05	0.000875765
TTC3	ENST00000399017	0.633795	0.495142	0.138654	ENST00000399010	0.0898748	0.155148	0.0652736	6.71205e-05	0.000875765
CHFR	ENST00000536932	0.505255	0.210396	0.294859	ENST00000266880	0.231078	0.32756	0.0964815	6.83313e-05	0.000885346
HSPE1	ENST00000473395	0.194618	0.0819209	0.112697	ENST00000233893	0.712122	0.909596	0.197474	7.46042e-05	0.00096341
SSU72	ENST00000359060	0.822603	0.607143	0.21546	ENST00000291386	0.122412	0.349021	0.22661	8.12768e-05	0.00103922
CCDC58	ENST00000479899	0.261698	0.0882353	0.173463	ENST00000291458	0.192488	0.617647	0.425159	8.11905e-05	0.00103922
FAM204A	ENST00000369183	0.749997	0.594203	0.155794	ENST00000369172	0.00384967	0.115942	0.112092	8.45522e-05	0.00107403
NR2F2	ENST00000421109	0.558591	0.302311	0.25628	ENST00000394166	0.318122	0.697471	0.379348	8.59464e-05	0.00108819
AC008443.1	ENST00000599439	0.817915	0.65517	0.162745	ENST00000511331	0.0378816	0.172414	0.134532	8.71133e-05	0.00109635
TIMM17A	ENST00000484647	0.223452	0.0641026	0.159349	ENST00000367287	0.498596	0.807684	0.309088	8.71553e-05	0.00109635
PRKCE	ENST00000497602	0.196774	0.111111	0.085663	ENST00000480633	0.0202247	0.144503	0.124278	8.85874e-05	0.00111077
ANKRD28	ENST00000498524	0.101888	0.0488911	0.0529966	ENST00000461696	0.561729	0.733959	0.17223	9.06511e-05	0.00112936
INPP4B	ENST00000513000	0.531145	0.436152	0.0949937	ENST00000511838	0.0368729	0.212582	0.175709	9.27231e-05	0.00115148
ZNF783	ENST00000378052	0.385857	0.121951	0.263906	ENST00000434415	0.393001	0.804878	0.411877	0.000100321	0.00124187
SENP5	ENST00000323460	0.875887	0.645828	0.230059	ENST00000463245	0.0276243	0.171875	0.144251	0.000101391	0.00125114
VAV3	ENST00000479977	0.200758	0.0364443	0.164313	ENST00000343258	0.0100239	0.136364	0.12634	0.000106652	0.00131189
AC092821.3	ENST00000641608	0.420538	0.169999	0.25054	ENST00000642112	0.120116	0.319745	0.199629	0.000107188	0.00131432
FAM72A	ENST00000367128	0.299124	0.0392343	0.25989	ENST00000468509	0.537522	0.83908	0.301559	0.000111069	0.00135337
SERF2	ENST00000448830	0.390298	0.284167	0.106131	ENST00000381359	0.0141736	0.0651977	0.0510241	0.000120477	0.00145417
ABCB9	ENST00000541424	0.0799269	0.0106157	0.0693112	ENST00000542678	0.869834	0.972399	0.102565	0.000120838	0.00145417
HSPB11	ENST00000489675	0.166677	0.0510259	0.115651	ENST00000194214	0.495529	0.755097	0.259568	0.000121659	0.00145953
SIVA1	ENST00000556431	0.438434	0.210526	0.227908	ENST00000329967	0.529182	0.754386	0.225204	0.00012694	0.0015182
TAOK3	ENST00000537952	0.278909	0.167989	0.11092	ENST00000542902	0.00695946	0.0854797	0.0785202	0.000131399	0.00156671
TRIR	ENST00000589590	0.148017	0.0391076	0.108909	ENST00000588213	0.321374	0.430165	0.108791	0.000132887	0.00157961
MIA3	ENST00000470521	0.215766	0.138759	0.0770072	ENST00000450260	0.015873	0.168539	0.152666	0.000135962	0.00161124
LAMA1	ENST00000389658	0.489683	0.146934	0.34275	ENST00000490190	0.0815448	0.208333	0.126789	0.000138332	0.00163434
KIFC1	ENST00000428849	0.388486	0.111111	0.277375	ENST00000486695	0.564516	0.888889	0.324373	0.000141712	0.0016692
DUSP23	ENST00000368107	0.558829	0.294751	0.264078	ENST00000368108	0.441153	0.705232	0.264079	0.000147958	0.00173227
GSTK1	ENST00000479303	0.527098	0.46292	0.0641781	ENST00000358406	0.301996	0.451236	0.14924	0.000149546	0.0017456
AC242426.2	ENST00000650785	0.771065	0.624004	0.147061	ENST00000651151	0.214176	0.319994	0.105819	0.000166022	0.00191492
ARAP1	ENST00000359373	0.238895	0.0317767	0.207118	ENST00000465814	0.349563	0.653531	0.303968	0.000170459	0.00196028
AC093535.1	ENST00000648070	0.471735	0.179487	0.292248	ENST00000512500	0.441077	0.564103	0.123025	0.000171351	0.00196472
COX20	ENST00000411948	0.0977802	0.0437956	0.0539845	ENST00000498262	0.335917	0.446449	0.110531	0.000174643	0.00199659
RUFY2	ENST00000473398	0.234777	0.08	0.154777	ENST00000466187	0.497894	0.744751	0.246857	0.00017654	0.00201235
AL137186.2	ENST00000397264	0.977941	0.826087	0.151854	ENST00000448685	0.0147059	0.173913	0.159207	0.000199549	0.00225382
URI1	ENST00000570564	0.394464	0.25974	0.134723	ENST00000573052	0.0207629	0.12987	0.109107	0.000219368	0.00246441
GSAP	ENST00000491796	0.169655	0.0888478	0.0808069	ENST00000434084	0.0868079	0.187066	0.100258	0.00022629	0.00253484
IER3	ENST00000376377	0.458495	0.32741	0.131085	ENST00000259874	0.541505	0.67259	0.131085	0.000230081	0.0025699
MRPL16	ENST00000525470	0.356793	0.0933333	0.263459	ENST00000300151	0.477241	0.693333	0.216092	0.000240387	0.00267732
MOB1B	ENST00000309395	0.726494	0.607155	0.119338	ENST00000511449	0.102565	0.236844	0.134279	0.000264984	0.00292611
MROH1	ENST00000423230	0.223168	0.118812	0.104356	ENST00000528664	0.0408805	0.148515	0.107634	0.000266148	0.00293064
VPS9D1	ENST00000389386	0.367578	0.100009	0.26757	ENST00000561976	0.560988	0.883323	0.322335	0.000268718	0.00295059
ITGAE	ENST00000572179	0.200994	0.0688084	0.132186	ENST00000263087	0.492512	0.685448	0.192936	0.000273417	0.00299372
RBX1	ENST00000467617	0.143381	0.0537692	0.0896118	ENST00000216225	0.836135	0.942199	0.106064	0.000292706	0.00319592
NDUFAB1	ENST00000484769	0.074948	0.00440742	0.0705406	ENST00000007516	0.841038	0.951539	0.1105	0.000296172	0.00322471
TULP3	ENST00000448120	0.71405	0.481471	0.23258	ENST00000540184	0.178428	0.5	0.321572	0.00030271	0.00328669
TASOR2	ENST00000645567	0.309936	0.127596	0.182339	ENST00000482419	0.266436	0.44709	0.180653	0.000306196	0.00331527
GNPTG	ENST00000527137	0.3936	0.178082	0.215518	ENST00000204679	0.425809	0.726023	0.300214	0.000310377	0.0033512
C12orf45	ENST00000552951	0.874283	0.683736	0.190547	ENST00000547750	0.0342858	0.142857	0.108571	0.000343396	0.00367708
SSBP1	ENST00000489378	0.38939	0.245283	0.144107	ENST00000465582	0.103031	0.358491	0.25546	0.000345634	0.00369088
VRK2	ENST00000432057	0.183949	0.0281714	0.155778	ENST00000412104	0.00887987	0.112679	0.103799	0.00034955	0.00372246
CHSY1	ENST00000561143	0.134702	0.0393458	0.0953561	ENST00000254190	0.712384	0.897956	0.185572	0.000355786	0.00377852
EMP2	ENST00000536829	0.196155	0.016129	0.180026	ENST00000359543	0.573076	0.83871	0.265634	0.0003584	0.00379592
SSH2	ENST00000578411	0.238845	0.0740741	0.164771	ENST00000649863	0.272963	0.454691	0.181728	0.00036735	0.00386962
RNMT	ENST00000592764	0.0883572	0.0192616	0.0690956	ENST00000543302	0.263646	0.391675	0.128029	0.000367261	0.00386962
PPFIBP2	ENST00000530181	0.423081	0.165569	0.257513	ENST00000528883	0.0820842	0.186047	0.103962	0.000374217	0.0039313
CMC4	ENST00000369479	0.710483	0.532659	0.177824	ENST00000369484	0.289517	0.467341	0.177824	0.000397122	0.00413838
ISCA1	ENST00000326094	0.26389	0.031746	0.232144	ENST00000375991	0.723848	0.952381	0.228533	0.000406588	0.00422564
SIAE	ENST00000436137	0.230769	0.0394737	0.191296	ENST00000525730	0.164835	0.315789	0.150954	0.000407671	0.00422564
PLXDC2	ENST00000377242	0.261077	0.0983661	0.162711	ENST00000377252	0.732046	0.901626	0.16958	0.0004103	0.00424158
AC018362.1	ENST00000649053	0.457711	0.24	0.217711	ENST00000564805	0.542289	0.76	0.217711	0.000415895	0.00428802
MAP1LC3B2	ENST00000625301	0.165414	0.0188679	0.146546	ENST00000556529	0.834586	0.981132	0.146546	0.00041844	0.00430285
AC009060.1	ENST00000671539	0.322926	0.0835484	0.239378	ENST00000502126	0.373568	0.509041	0.135473	0.000432843	0.00442753
PTPN14	ENST00000366956	0.689349	0.561043	0.128306	ENST00000491277	0.249071	0.413067	0.163996	0.000432686	0.00442753
RMST	ENST00000667445	0.127244	0.036036	0.0912077	ENST00000639542	0.281098	0.583121	0.302023	0.000460665	0.00468745
COPG1	ENST00000504547	0.157658	0.0263158	0.131342	ENST00000513965	0.218919	0.526313	0.307394	0.000469823	0.00475573
CLEC18A	ENST00000568102	0.696916	0.583326	0.11359	ENST00000449317	0.0142007	0.107097	0.092896	0.000498573	0.00500763
TPT1	ENST00000490277	0.204674	0.105827	0.098847	ENST00000530705	0.689603	0.805324	0.115721	0.000505501	0.00506413
FRYL	ENST00000358350	0.178074	0.0713768	0.106697	ENST00000302806	0.212192	0.407197	0.195005	0.000531578	0.00529806
DNAJA2	ENST00000617000	0.139429	0.010989	0.128439	ENST00000317089	0.805193	0.989011	0.183818	0.000547197	0.00543978
MRPL33	ENST00000448427	0.825352	0.644628	0.180724	ENST00000296102	0.0619446	0.129672	0.0677279	0.000569212	0.00561555
SULF2	ENST00000484875	0.149357	0.0466646	0.102693	ENST00000359930	0.175713	0.316193	0.14048	0.000572061	0.00562937
SLC40A1	ENST00000418714	0.325109	0.0833346	0.241774	ENST00000261024	0.6302	0.892856	0.262655	0.000592416	0.00580031
BICD1	ENST00000652176	0.578575	0.359058	0.219517	ENST00000552160	0.13366	0.247642	0.113982	0.00061121	0.00594892
NPIPA1	ENST00000472413	0.474565	0.344049	0.130515	ENST00000534720	0.0877157	0.192857	0.105141	0.000612186	0.00594892
TRIB3	ENST00000615226	0.142119	0.0487805	0.0933385	ENST00000217233	0.825499	0.951217	0.125718	0.000625318	0.0060463
KLHL28	ENST00000553817	0.609831	0.441517	0.168314	ENST00000396128	0.356892	0.470523	0.113631	0.000633223	0.00610754
PTPN18	ENST00000420717	0.188406	0.102804	0.0856021	ENST00000175756	0.477942	0.710276	0.232335	0.000661005	0.00632839
TRIM14	ENST00000341469	0.726867	0.623926	0.10294	ENST00000478530	0.158537	0.358974	0.200438	0.0006845	0.00653723
PRKG1	ENST00000643582	0.189034	0.0985903	0.0904436	ENST00000401604	0.119661	0.376074	0.256413	0.000702966	0.00668076
JMJD1C	ENST00000633035	0.323602	0.212628	0.110974	ENST00000399262	0.256457	0.301223	0.0447654	0.000714436	0.0067732
ANKRD12	ENST00000262126	0.450426	0.352642	0.0977842	ENST00000540578	0.195646	0.305596	0.109951	0.000726697	0.00685599
ASAP1	ENST00000357668	0.189712	0.0868071	0.102905	ENST00000518957	0.203267	0.289858	0.0865908	0.000731718	0.00687366
RPS6KA3	ENST00000379565	0.697752	0.609094	0.0886581	ENST00000647265	0.0564097	0.175936	0.119526	0.000732106	0.00687366
ALPK1	ENST00000509688	0.225399	0.0961694	0.129229	ENST00000426472	0.0977337	0.247372	0.149638	0.000741541	0.00694547
UHRF1BP1	ENST00000192788	0.584509	0.365215	0.219294	ENST00000452449	0.415491	0.634785	0.219294	0.000746536	0.00697301
ST5	ENST00000531237	0.840453	0.666667	0.173786	ENST00000533016	0.0176471	0.115942	0.098295	0.00074807	0.00697301
HSP90AA1	ENST00000555662	0.0526316	0	0.0526316	ENST00000216281	0.6789	0.819366	0.140466	0.000766794	0.00711343
PI4KA	ENST00000255882	0.249623	0.201044	0.0485788	ENST00000449120	0.13724	0.309091	0.171851	0.000786186	0.00724148
SLC16A1	ENST00000478835	0.63524	0.514706	0.120534	ENST00000429288	0.14069	0.352941	0.212251	0.000788944	0.0072497
FYB1	ENST00000515010	0.272029	0.13429	0.137739	ENST00000512982	0.0334359	0.0935211	0.0600852	0.000796137	0.00729854
ANKRD23	ENST00000476975	0.324	0.208	0.116	ENST00000462692	0.546218	0.752	0.205782	0.000799309	0.00731038
FAR2	ENST00000551193	0.82	0.507937	0.312063	ENST00000536681	0.134011	0.22361	0.0895996	0.000831462	0.00755115
POGZ	ENST00000358476	0.0939956	0.0388446	0.0551509	ENST00000485040	0.32333	0.547308	0.223977	0.000858025	0.00777422
ING5	ENST00000313552	0.444263	0.323074	0.121189	ENST00000492488	0.0390633	0.215385	0.176321	0.000860287	0.00777659
NDUFA3	ENST00000482960	0.169841	0.0188679	0.150973	ENST00000485876	0.242795	0.629065	0.386269	0.000867361	0.00781916
LINC01151	ENST00000656927	0.110452	0.0258622	0.0845897	ENST00000666442	0.228388	0.344828	0.11644	0.000870249	0.00781916
PSMC1	ENST00000555787	0.626662	0.401961	0.224702	ENST00000261303	0.330862	0.501877	0.171014	0.00090761	0.00811007
ATXN1L	ENST00000427980	0.729839	0.481481	0.248357	ENST00000569119	0.193548	0.419753	0.226205	0.000945955	0.00841402
SPCS3	ENST00000507678	0.206118	0.105933	0.100185	ENST00000503362	0.789344	0.877111	0.0877668	0.000968196	0.00859219
PPHLN1	ENST00000549774	0.343001	0.230769	0.112232	ENST00000317560	0.0034965	0.0865363	0.0830398	0.00099573	0.00877642
CHD2	ENST00000394196	0.269513	0.16675	0.102763	ENST00000625990	0.0102475	0.0415449	0.0312975	0.000994536	0.00877642
USP15	ENST00000353364	0.0931114	0.0523443	0.0407671	ENST00000537297	0.17443	0.292715	0.118285	0.00105598	0.00924458
RGS12	ENST00000512266	0.515051	0.320988	0.194064	ENST00000504194	0	0.0617284	0.0617284	0.00105923	0.00925217
MDH1	ENST00000472098	0.365931	0.25641	0.109521	ENST00000462944	0.175004	0.282051	0.107048	0.00106531	0.00928308
MTMR10	ENST00000568604	0.832282	0.578309	0.253972	ENST00000566338	0.0412385	0.192771	0.151533	0.00108203	0.00936014
RBM25	ENST00000261973	0.222027	0.121108	0.100919	ENST00000532683	0.643265	0.792059	0.148794	0.00108739	0.00937185
STIM2	ENST00000478425	0.394255	0.165217	0.229038	ENST00000477474	0.313588	0.508669	0.195081	0.00110373	0.00947059
B3GALNT2	ENST00000494378	0.24917	0.150446	0.0987242	ENST00000612859	0.0805419	0.233039	0.152497	0.00110282	0.00947059
MINCR	ENST00000671046	0.69585	0.416667	0.279183	ENST00000518073	0.170507	0.35	0.179493	0.00112987	0.00965233
AC011447.3	ENST00000585816	0.0974618	0.0446065	0.0528554	ENST00000657925	0.771653	0.935829	0.164176	0.00113532	0.00967759
STARD13	ENST00000487412	0.384582	0.171521	0.213061	ENST00000344312	0.15047	0.319659	0.16919	0.00114113	0.00970581
CCDC9	ENST00000600117	0.517365	0.289474	0.227891	ENST00000221922	0.142704	0.421053	0.278349	0.00115189	0.00977596
CCP110	ENST00000381396	0.291076	0.0973203	0.193755	ENST00000566523	0.0888051	0.169492	0.0806864	0.00117789	0.00995318
VTI1A	ENST00000432306	0.350631	0.273196	0.0774348	ENST00000489142	0.0540541	0.154639	0.100585	0.00122673	0.0102324
BX005266.2	ENST00000446626	0.944437	0.849995	0.0944414	ENST00000450704	0.0222293	0.150003	0.127774	0.00123019	0.0102393
SNX24	ENST00000261369	0.434956	0.261901	0.173054	ENST00000511545	0.0548781	0.238095	0.183217	0.00126721	0.0105024
SUSD6	ENST00000342745	0.966662	0.857142	0.10952	ENST00000553497	0.0266708	0.138392	0.111721	0.00132047	0.0108743
OLA1	ENST00000497760	0.119048	0	0.119048	ENST00000392560	0.0416685	0.222222	0.180554	0.0013406	0.0110168
ANKRA2	ENST00000515804	0.45779	0.280488	0.177302	ENST00000296785	0.38226	0.512195	0.129935	0.00134573	0.0110355
MYO1B	ENST00000471904	0.330682	0.171392	0.15929	ENST00000304164	0.0404779	0.12055	0.0800721	0.00137603	0.0112603
EPB41	ENST00000646800	0.0890157	0.0145342	0.0744815	ENST00000648891	0.109802	0.265708	0.155906	0.00138143	0.0112807
LINC02802	ENST00000294715	0.232543	0.0192337	0.213309	ENST00000457390	0.503744	0.775637	0.271893	0.0014295	0.0116096
NSD3	ENST00000528828	0.116518	0.0522388	0.0642787	ENST00000528627	0.104545	0.208957	0.104412	0.00143291	0.0116096
FNTB	ENST00000555742	0.265702	0.0789474	0.186755	ENST00000557300	0.105493	0.368421	0.262928	0.00147864	0.0119242
UXT	ENST00000376964	0.11039	0.0277778	0.0826118	ENST00000333119	0.762973	0.907389	0.144416	0.00152318	0.012258
PSMB7	ENST00000474081	0.255923	0.145455	0.110469	ENST00000259457	0.624667	0.836361	0.211694	0.00154106	0.0123507
MCMBP	ENST00000569515	0.55	0.297297	0.252703	ENST00000360003	0.262558	0.598406	0.335848	0.00155631	0.0124472
TMEM134	ENST00000501408	0.528581	0.209303	0.319279	ENST00000308022	0.414004	0.768051	0.354047	0.00156243	0.0124705
MED15	ENST00000445987	0.389922	0.195652	0.19427	ENST00000489651	0.261479	0.38448	0.123001	0.00159508	0.012705
ZC3H8	ENST00000464305	0.11072	0.0410965	0.0696235	ENST00000466259	0.0461655	0.178083	0.131917	0.00163206	0.0129465
PPP1R12B	ENST00000498070	0.109525	0.0250016	0.0845232	ENST00000634903	0.0336488	0.151378	0.11773	0.00169225	0.0133423
ASXL2	ENST00000497092	0.0688718	0	0.0688718	ENST00000673455	0.142309	0.276591	0.134282	0.00170154	0.0133885
NUDT8	ENST00000301490	0.389128	0.166667	0.222462	ENST00000376693	0.402174	0.766667	0.364493	0.00172293	0.0135021
MAN2C1	ENST00000565699	0.193548	0.0674157	0.126133	ENST00000564785	0.329032	0.634831	0.305799	0.00172777	0.0135128
SCLT1	ENST00000651532	0.292579	0.0829606	0.209619	ENST00000506368	0.204932	0.352675	0.147743	0.0017824	0.0137767
SH3GLB1	ENST00000482504	0.2179	0.121957	0.0959431	ENST00000370558	0.265426	0.483834	0.218407	0.00178279	0.0137767
AC007780.1	ENST00000592030	0.295801	0.176743	0.119058	ENST00000590353	0.692118	0.795349	0.103231	0.00183755	0.0140879
PDCD6IP	ENST00000412887	0.128205	0.0443773	0.0838276	ENST00000459659	0.226763	0.386792	0.16003	0.00185424	0.0141878
MPP1	ENST00000482757	0.0873911	0	0.0873911	ENST00000491955	0.137315	0.466667	0.329352	0.00186102	0.0142118
CTPS1	ENST00000486889	0.397897	0.294537	0.103359	ENST00000649864	0.0243235	0.18687	0.162547	0.0018795	0.0143247
SLC39A1	ENST00000356205	0.364698	0.137933	0.226765	ENST00000310483	0.38234	0.741372	0.359033	0.00190426	0.0144628
AC022364.1	ENST00000473753	0.148515	0.0123457	0.136169	ENST00000617468	0.851485	0.987654	0.136169	0.00190506	0.0144628
LPXN	ENST00000528489	0.843132	0.571426	0.271706	ENST00000395074	0.0392184	0.183645	0.144427	0.00199195	0.0150636
MTHFD1	ENST00000650853	0.178065	0.0547905	0.123274	ENST00000651891	0.115899	0.269731	0.153831	0.00200622	0.0151314
NFYC	ENST00000372669	0.167221	0.0909091	0.0763122	ENST00000440226	0.191043	0.318182	0.127139	0.00205555	0.0154544
TRIM59	ENST00000543469	0.785714	0.652778	0.132936	ENST00000468542	0	0.0694444	0.0694444	0.00209875	0.0157487
ZBTB44	ENST00000529982	0.0740739	0.016614	0.05746	ENST00000525623	0	0.1	0.1	0.00211292	0.0158245
TRAPPC3	ENST00000462715	0.47435	0.283019	0.191331	ENST00000373166	0.37622	0.641509	0.265289	0.00211965	0.0158444
PACRGL	ENST00000503585	0.888077	0.666667	0.22141	ENST00000514663	0.0120968	0.142848	0.130752	0.00213987	0.0159038
FBXO16	ENST00000521548	0.946638	0.860465	0.0861726	ENST00000520481	0.0162055	0.116279	0.100074	0.00216214	0.0160386
EHMT1	ENST00000636081	0.0911885	0.0106101	0.0805784	ENST00000495657	0.468221	0.637892	0.169671	0.00234448	0.0173581
TRAF6	ENST00000529150	0.254237	0.0689657	0.185271	ENST00000526995	0.735747	0.87931	0.143563	0.00235712	0.0174185
AC027097.1	ENST00000592201	0.87931	0.666667	0.212644	ENST00000591854	0.12069	0.333333	0.212644	0.00237276	0.0175008
FAM153A	ENST00000393518	0.158521	0.0980378	0.0604831	ENST00000360669	0.60124	0.745061	0.143821	0.00245755	0.0180919
NSA2	ENST00000514918	0.143795	0.019236	0.124559	ENST00000610426	0.797854	0.971132	0.173278	0.00257292	0.0188342
CEMIP2	ENST00000377055	0.0750605	0.0291932	0.0458673	ENST00000377044	0.167058	0.272245	0.105186	0.00260011	0.0189975
APBB2	ENST00000504484	0.517635	0.371569	0.146066	ENST00000502682	0.0345781	0.111927	0.0773484	0.00264467	0.0192506
RPL10A	ENST00000478340	0.0945504	0.0219809	0.0725694	ENST00000467020	0.549031	0.678565	0.129534	0.00268409	0.019501
LINC01252	ENST00000665563	0.652515	0.37779	0.274725	ENST00000499291	0.341311	0.577765	0.236455	0.00285706	0.020719
AP3S1	ENST00000515066	0.329547	0.150685	0.178862	ENST00000316788	0.54546	0.849289	0.303829	0.00286594	0.0207447
PDCD5	ENST00000419343	0.116366	0.0242291	0.0921368	ENST00000221784	0.858425	0.963285	0.10486	0.00288919	0.0208354
SDHA	ENST00000264932	0.269002	0.0706248	0.198377	ENST00000507522	0.314799	0.5049	0.190101	0.00299289	0.021402
CEBPZOS	ENST00000397226	0.247324	0.158539	0.0887857	ENST00000392061	0.0219032	0.121951	0.100048	0.00299978	0.021402
PDXDC1	ENST00000570001	0.0973808	0.0156023	0.0817784	ENST00000561930	0.0843954	0.189542	0.105147	0.00302653	0.0215066
HIP1R	ENST00000535831	0.448299	0.256886	0.191413	ENST00000253083	0.381901	0.476671	0.09477	0.00304027	0.0215648
UBR3	ENST00000477461	0.344445	0.232394	0.11205	ENST00000439681	0.181135	0.332382	0.151247	0.00305594	0.0216365
HSP90B1	ENST00000548462	0.124915	0.0390274	0.0858876	ENST00000299767	0.479315	0.702541	0.223225	0.00309598	0.0218801
EML4	ENST00000318522	0.310995	0.201767	0.109228	ENST00000409040	0.273464	0.369191	0.0957264	0.00325263	0.0229039
EIF4E	ENST00000450253	0.56946	0.398305	0.171155	ENST00000504472	0.179216	0.305085	0.125868	0.00326185	0.0229273
PELI1	ENST00000358912	0.681592	0.618182	0.0634101	ENST00000468869	0.0458015	0.181159	0.135358	0.00328366	0.0230389
NEDD8	ENST00000533242	0.241758	0.0967742	0.144984	ENST00000250495	0.631859	0.830642	0.198782	0.00336152	0.0235004
NUTM2B-AS1	ENST00000665716	0.0663994	0.0286162	0.0377832	ENST00000619625	0.265403	0.367915	0.102512	0.00337935	0.0235827
KLHDC10	ENST00000495724	0.118479	0.0327869	0.0856926	ENST00000335420	0.769405	0.918031	0.148626	0.00343057	0.0238524
XPO7	ENST00000252512	0.562745	0.346665	0.21608	ENST00000518808	0.288462	0.44	0.151538	0.00349065	0.0241426
LINC01116	ENST00000339037	0.200535	0.0545459	0.14599	ENST00000295549	0.755909	0.890908	0.134999	0.00350944	0.0242295
SUB1	ENST00000502453	0.470145	0.32948	0.140666	ENST00000265073	0.417877	0.524654	0.106777	0.00353863	0.0243877
SETBP1	ENST00000649279	0.919593	0.79999	0.119602	ENST00000645568	0.0319837	0.0842124	0.0522287	0.00357566	0.0245125
BCCIP	ENST00000278100	0.712137	0.60151	0.110628	ENST00000299130	0.110464	0.229317	0.118853	0.00357405	0.0245125
LIMS1	ENST00000544547	0.199794	0.146174	0.0536209	ENST00000393310	0.0756405	0.190064	0.114423	0.00362045	0.0247758
MLLT10	ENST00000651298	0.132423	0.0131602	0.119263	ENST00000651382	0.423282	0.679819	0.256537	0.00369995	0.0251869
RBM26	ENST00000622611	0.124188	0.066989	0.0571994	ENST00000449987	0.558149	0.686156	0.128007	0.00369983	0.0251869
CDC42SE1	ENST00000439374	0.935778	0.789881	0.145897	ENST00000483763	0.0553207	0.174761	0.11944	0.00371618	0.0252531
OR2A1-AS1	ENST00000470435	0.449541	0.179487	0.270054	ENST00000475089	0.0754142	0.256407	0.180993	0.0037412	0.0253788
CREB3L2	ENST00000616381	0.127792	0.0828251	0.0449667	ENST00000420629	0.0639518	0.171838	0.107886	0.00378105	0.0256044
ADH5	ENST00000508511	0.577402	0.35514	0.222262	ENST00000296412	0.324201	0.583223	0.259022	0.00394292	0.02647
ZSCAN31	ENST00000396838	0.230953	0.0493682	0.181584	ENST00000476001	0.660368	0.75	0.0896316	0.00392274	0.02647
BTBD2	ENST00000587825	0.115852	0.0123457	0.103506	ENST00000611545	0.628049	0.901235	0.273186	0.00394053	0.02647
RPS29	ENST00000396020	0.360487	0.263158	0.097329	ENST00000539688	0.189763	0.302632	0.112869	0.00393325	0.02647
PARVB	ENST00000495824	0.0902256	0	0.0902256	ENST00000402876	0.037594	0.16	0.122406	0.00391621	0.02647
TMED5	ENST00000370280	0.178708	0.0984848	0.0802227	ENST00000370282	0.286562	0.476532	0.18997	0.00404796	0.0270816
CCDC47	ENST00000584112	0.345109	0.180556	0.164553	ENST00000225726	0.377842	0.57143	0.193589	0.004081	0.0272557
MALSU1	ENST00000476623	0.3122	0.139785	0.172415	ENST00000466681	0.575627	0.763441	0.187814	0.00410355	0.0273125
ZNF395	ENST00000519730	0.152447	0.0603379	0.0921096	ENST00000344423	0.780848	0.909078	0.12823	0.00417131	0.0277161
GADD45B	ENST00000592937	0.622946	0.537981	0.0849651	ENST00000585359	0.169184	0.314985	0.145801	0.00420131	0.0278677
AP006621.1	ENST00000532946	0.857143	0.741071	0.116071	ENST00000528982	0.142857	0.258929	0.116071	0.00423653	0.0280535
RPL35A	ENST00000647248	0.246298	0.104793	0.141505	ENST00000329092	0.321318	0.48913	0.167813	0.00424414	0.0280561
COMMD2	ENST00000490008	0.313725	0.0967742	0.216951	ENST00000473414	0.663399	0.903226	0.239827	0.00432174	0.0285168
CHCHD5	ENST00000409719	0.105	0.00990099	0.095099	ENST00000324913	0.641849	0.782152	0.140303	0.00432852	0.0285168
LINC00174	ENST00000416366	0.167296	0.034965	0.13233	ENST00000638592	0.276966	0.42751	0.150544	0.00436599	0.0286182
CLIC1	ENST00000375780	0.0735086	8.18823e-06	0.0735004	ENST00000375784	0.882335	0.999954	0.117619	0.00436338	0.0286182
DOP1B	ENST00000399151	0.66279	0.46087	0.20192	ENST00000270190	0.197674	0.373912	0.176238	0.00440194	0.0286997
CBLB	ENST00000476370	0.463031	0.32617	0.136861	ENST00000646499	0.174298	0.304858	0.130559	0.00440581	0.0286997
ATP8A1	ENST00000264449	0.230851	0.108838	0.122013	ENST00000510289	0.331047	0.424474	0.0934269	0.00440796	0.0286997
PAIP2	ENST00000510409	0.540984	0.290052	0.250932	ENST00000265192	0.372436	0.645706	0.27327	0.00450345	0.0290779
FAM13B	ENST00000033079	0.619791	0.518512	0.101279	ENST00000420893	0.0252323	0.0820083	0.056776	0.00449374	0.0290779
SLC25A36	ENST00000648615	0.113391	0.0622117	0.051179	ENST00000507429	0.678425	0.796285	0.117861	0.0045012	0.0290779
ARMH3	ENST00000370033	0.792297	0.602837	0.18946	ENST00000311122	0.0997087	0.262493	0.162784	0.00451833	0.0291256
CCDC88C	ENST00000554165	0.225985	0.156069	0.0699153	ENST00000553437	0.104272	0.213882	0.10961	0.00458366	0.0294978
HTT	ENST00000510626	0.286666	0.137334	0.149331	ENST00000355072	0.132131	0.273006	0.140875	0.0046491	0.0298202
ENY2	ENST00000517350	0.577411	0.403465	0.173946	ENST00000339942	0.154226	0.264787	0.110561	0.00472098	0.0301943
LCOR	ENST00000469510	0.125413	0.019802	0.105611	ENST00000421806	0.399915	0.62376	0.223845	0.00472296	0.0301943
ECPAS	ENST00000259335	0.113786	0.0309159	0.0828697	ENST00000602447	0.12567	0.232688	0.107018	0.00485586	0.0308916
PDK3	ENST00000568479	0.672858	0.593561	0.0792962	ENST00000493226	0.164027	0.284946	0.12092	0.00492857	0.0313028
CDC42EP1	ENST00000430687	0.330049	0.112674	0.217376	ENST00000249014	0.655172	0.859157	0.203985	0.00494358	0.031347
SARNP	ENST00000552207	0.348476	0.181812	0.166664	ENST00000336133	0.431241	0.595957	0.164715	0.00512981	0.0323694
NQO2	ENST00000380472	0.120666	0.027027	0.0936387	ENST00000380455	0.732618	0.918917	0.1863	0.00528348	0.0332312
PDIA3	ENST00000434494	0.160492	0.0427302	0.117761	ENST00000300289	0.75176	0.901463	0.149703	0.00533082	0.0334748
PAXX	ENST00000498095	0.847713	0.660543	0.187171	ENST00000371620	0.134093	0.302756	0.168663	0.00559611	0.0350275
MTHFS	ENST00000560919	0.299018	0.109091	0.189927	ENST00000258874	0.598423	0.791214	0.192791	0.00562484	0.0351507
LINC02422	ENST00000662662	0.952381	0.814817	0.137564	ENST00000535163	0.047619	0.185183	0.137564	0.00570728	0.0354947
RPL31	ENST00000264258	0.499649	0.412698	0.0869507	ENST00000441435	0.183804	0.349206	0.165403	0.00573959	0.0356386
TGS1	ENST00000523948	0.17896	0.0666924	0.112267	ENST00000260129	0.787962	0.933308	0.145346	0.00583007	0.0360278
CHST11	ENST00000547956	0.690473	0.358974	0.331499	ENST00000549016	0.228571	0.461538	0.232967	0.00597233	0.0366906
CTSC	ENST00000227266	0.448387	0.317212	0.131175	ENST00000524463	0.233545	0.303619	0.0700744	0.00597509	0.0366906
IFI27L2	ENST00000555558	0.238572	0.145457	0.0931146	ENST00000238609	0.664284	0.845449	0.181165	0.00602904	0.0369635
ZNF493	ENST00000392288	0.159065	0.0776513	0.0814139	ENST00000339914	0.112791	0.250758	0.137966	0.00611194	0.0373678
RAB30-DT	ENST00000669005	0.445264	0.317073	0.128191	ENST00000656330	0.345225	0.47561	0.130385	0.00623236	0.0380301
DIMT1	ENST00000514605	0.118259	0.046875	0.0713836	ENST00000199320	0.374917	0.479167	0.10425	0.00646065	0.0392998
OPTN	ENST00000378757	0.458053	0.375248	0.082805	ENST00000487935	0.0717304	0.18941	0.117679	0.00653236	0.0396739
NMT2	ENST00000466201	0.455285	0.266667	0.188618	ENST00000378165	0.408659	0.718095	0.309436	0.00656668	0.0398201
PLAGL1	ENST00000392307	0.93627	0.81816	0.11811	ENST00000626022	0.0198135	0.0909091	0.0710956	0.00669394	0.0405286
STRAP	ENST00000539887	0.123084	0.0311345	0.0919495	ENST00000419869	0.554085	0.732498	0.178413	0.00686141	0.0414135
AP002807.1	ENST00000534517	0.909181	0.802885	0.106297	ENST00000529934	0.0878244	0.177885	0.0900603	0.00688775	0.0414438
PSMB4	ENST00000474100	0.148333	0.0641036	0.0842298	ENST00000290541	0.359802	0.543212	0.18341	0.00688168	0.0414438
ARHGEF38	ENST00000420470	0.225708	0.0217391	0.203969	ENST00000510406	0.420089	0.673905	0.253816	0.00711063	0.0425871
ZNF771	ENST00000564550	0.168142	0.0243902	0.143751	ENST00000566625	0.716814	0.97561	0.258796	0.00715327	0.0427109
SLC25A12	ENST00000472070	0.0578899	0.015873	0.0420169	ENST00000484227	0.150332	0.361863	0.21153	0.00715063	0.0427109
NEDD4L	ENST00000456986	0.0732409	0.0073954	0.0658455	ENST00000617539	0.126818	0.358491	0.231673	0.00717997	0.0428045
GORASP2	ENST00000234160	0.56214	0.4	0.16214	ENST00000486498	0.161948	0.266667	0.104718	0.00722754	0.0430221
PPP4R3A	ENST00000554684	0.244281	0.141189	0.103092	ENST00000554574	0.426547	0.620804	0.194257	0.00739148	0.0437485
SNRPF	ENST00000551316	0.100183	0.0251572	0.0750261	ENST00000266735	0.823102	0.924528	0.101426	0.0073973	0.0437485
ATP1A1-AS1	ENST00000608511	0.172605	0.0487851	0.12382	ENST00000493908	0.788249	0.951215	0.162966	0.00744594	0.043852
ARHGEF12	ENST00000530388	0.176337	0.134853	0.0414839	ENST00000528225	0.195036	0.296501	0.101465	0.00743694	0.043852
ATR	ENST00000653868	0.299351	0.237538	0.0618132	ENST00000657914	0.0904291	0.202434	0.112005	0.00752742	0.0442649
GPBP1L1	ENST00000479235	0.246302	0.0889625	0.15734	ENST00000496278	0.42449	0.567073	0.142583	0.00757583	0.0444823
UBE2G2	ENST00000345496	0.206314	0.0646151	0.141699	ENST00000462569	0.244375	0.402062	0.157687	0.00773766	0.0452275
RNF181	ENST00000443647	0.177365	0.0943401	0.0830254	ENST00000306368	0.768579	0.896226	0.127647	0.00772833	0.0452275
UBA1	ENST00000377269	0.639167	0.527948	0.111218	ENST00000490869	0.226598	0.383838	0.15724	0.00778005	0.0453389
SF3B6	ENST00000478050	0.192513	0.0686266	0.123887	ENST00000233468	0.807487	0.931373	0.123887	0.00792731	0.046059
DTX2	ENST00000467729	0.246134	0.121622	0.124512	ENST00000468546	0.353356	0.472971	0.119615	0.00796291	0.0461968
MICAL3	ENST00000672019	0.310255	0.193128	0.117128	ENST00000495076	0.17401	0.332933	0.158923	0.00801638	0.0464377
CD320	ENST00000598299	0.153766	0.0583333	0.0954325	ENST00000301458	0.797767	0.941661	0.143894	0.00817181	0.0472676
PKN2	ENST00000370521	0.676546	0.560733	0.115812	ENST00000316005	0.26432	0.386202	0.121882	0.00827949	0.0478193
PKP4	ENST00000389757	0.192852	0.088569	0.104283	ENST00000480171	0.114551	0.232096	0.117545	0.00835254	0.0481059
ATP6V1H	ENST00000521335	0.425352	0.272727	0.152624	ENST00000521707	0.290461	0.597403	0.306941	0.00845936	0.0486413
MRPS16	ENST00000471251	0.132682	0.0391306	0.0935513	ENST00000372945	0.838663	0.943458	0.104795	0.00847783	0.0486755
UBE4B	ENST00000253251	0.123656	0.0114491	0.112207	ENST00000462658	0.111732	0.302326	0.190594	0.00849864	0.048723
ATXN2L	ENST00000568266	0.0201568	0	0.0201568	ENST00000565845	0.0162879	0.15	0.133712	0.00865562	0.049488
SLC25A46	ENST00000355943	0.384769	0.190932	0.193837	ENST00000513706	0.398235	0.581691	0.183456	0.0087213	0.049561
TFG	ENST00000481203	0.823825	0.726406	0.0974191	ENST00000476228	0.072318	0.202365	0.130047	0.00870205	0.049561
VPS39	ENST00000318006	0.159	0.0673836	0.0916166	ENST00000568029	0.415094	0.711538	0.296444	0.0087127	0.049561
ATP13A3	ENST00000645621	0.221479	0.146471	0.0750087	ENST00000497567	0.0602834	0.169811	0.109527	0.00876411	0.0497315
AL645568.1	ENST00000659863	0.147468	0.0357146	0.111753	ENST00000661267	0.23271	0.380953	0.148242	0.00882386	0.0499796
*Chi-square test p values
#Adjusted p values using Benjamini and Hochberg method
