# Supplementary material for: High throughput single cell long-read sequencing analyses of same-cell genotypes and phenotypes in human tumors
Source: Nat Commun. 2023 Jul 11;14:4124. doi: 10.1038/s41467-023-39813-7 (PMC10336110; doi:10.1038/s41467-023-39813-7)
Supplement: Supplementary file 5 — Source Data [file 41467_2023_39813_MOESM5_ESM.xlsx]

## Sheet: Figure 2a
H2030			A375
Binned Read lengths(bp)	No. of reads		Binned Read lengths(bp)	No. of reads
0-75	545		0-50	195
75-150	13658		50-100	306
150-225	153824		100-150	3954
225-300	431782		150-200	36405
300-375	1336590		200-250	78028
375-450	3628312		250-300	117323
450-525	6629421		300-350	217712
525-600	9399533		350-400	534854
600-675	12051374		400-450	1147835
675-750	9742660		450-500	2108431
750-825	10405943		500-550	2593068
825-900	8486085		550-600	3853830
900-975	6471393		600-650	4792855
975-1050	4780887		650-700	4686103
1050-1125	3773018		700-750	3595290
1125-1200	3233926		750-800	3687801
1200-1275	2913545		800-850	4545985
1275-1350	2411553		850-900	3676529
1350-1425	2250088		900-950	3334629
1425-1500	2007698		950-1000	2763430
1500-1575	1796719		1000-1050	1905356
1575-1650	1649083		1050-1100	1758881
1650-1725	1677292		1100-1150	1398862
1725-1800	1347752		1150-1200	1398933
1800-1875	1037738		1200-1250	1387937
1875-1950	886808		1250-1300	1466646
1950-2025	769063		1300-1350	1056050
2025-2100	671290		1350-1400	1077042
2100-2175	588446		1400-1450	1007172
2175-2250	520727		1450-1500	944464
2250-2325	462771		1500-1550	876393
2325-2400	410307		1550-1600	835693
2400-2475	359520		1600-1650	760106
2475-2550	317542		1650-1700	835023
2550-2625	277570		1700-1750	873941
2625-2700	241578		1750-1800	659769
2700-2775	209851		1800-1850	538511
2775-2850	183563		1850-1900	533826
2850-2925	158870		1900-1950	458741
2925-3000	140714		1950-2000	443755
3000-3075	123047		2000-2050	378467
3075-3150	108984		2050-2100	358252
3150-3225	95617		2100-2150	319816
3225-3300	84887		2150-2200	309890
3300-3375	75670		2200-2250	284237
3375-3450	71942		2250-2300	267173
3450-3525	205444		2300-2350	239280
3525-3600	276429		2350-2400	230686
3600-3675	41972		2400-2450	204301
3675-3750	36637		2450-2500	197532
3750-3825	32543		2500-2550	179076
3825-3900	29130		2550-2600	171244
3900-3975	28221		2600-2650	152092
3975-4050	27839		2650-2700	143826
4050-4125	28778		2700-2750	126919
4125-4200	29886		2750-2800	120751
4200-4275	26522		2800-2850	106984
4275-4350	25017		2850-2900	103043
4350-4425	22038		2900-2950	91189
4425-4500	18056		2950-3000	87282
4500-4575	15025		3000-3050	76958
4575-4650	12470		3050-3100	74374
4650-4725	10788		3100-3150	66481
4725-4800	9606		3150-3200	63485
4800-4875	8692		3200-3250	56149
4875-4950	7708		3250-3300	54689
4950-5025	6926		3300-3350	48379
5025-5100	6294		3350-3400	47582
5100-5175	5680		3400-3450	43990
5175-5250	5120		3450-3500	59700
5250-5325	4517		3500-3550	172394
5325-5400	3830		3550-3600	143583
5400-5475	3275		3600-3650	28790
5475-5550	2949		3650-3700	27330
5550-5625	2617		3700-3750	24282
5625-5700	2312		3750-3800	23174
5700-5775	1990		3800-3850	20547
5775-5850	1814		3850-3900	20184
5850-5925	1552		3900-3950	18327
5925-6000	1377		3950-4000	18314
6000-6075	1232		4000-4050	17159
6075-6150	1106		4050-4100	17693
6150-6225	965		4100-4150	17336
6225-6300	880		4150-4200	18230
6300-6375	748		4200-4250	15971
6375-6450	674		4250-4300	15049
6450-6525	606		4300-4350	14231
6525-6600	514		4350-4400	14702
6600-6675	476		4400-4450	12217
6675-6750	429		4450-4500	11785
6750-6825	398		4500-4550	9788
6825-6900	348		4550-4600	8928
6900-6975	345		4600-4650	7577
6975-7050	336		4650-4700	7254
7050-7125	410		4700-4750	6549
7125-7200	207		4750-4800	6674
7200-7275	171		4800-4850	5891
7275-7350	165		4850-4900	5489
7350-7425	146		4900-4950	4996
7425-7500	144		4950-5000	4776
7500-7575	118		5000-5050	4427
7575-7650	110		5050-5100	4201
7650-7725	105		5100-5150	3795
7725-7800	92		5150-5200	3766
7800-7875	99		5200-5250	3374
7875-7950	66		5250-5300	3250
7950-8025	73		5300-5350	2915
8025-8100	72		5350-5400	2627
8100-8175	51		5400-5450	2346
8175-8250	43		5450-5500	2321
8250-8325	45		5500-5550	1985
8325-8400	41		5550-5600	1963
8400-8475	37		5600-5650	1784
8475-8550	32		5650-5700	1561
8550-8625	27		5700-5750	1431
8625-8700	26		5750-5800	1461
8700-8775	25		5800-5850	1234
8775-8850	22		5850-5900	1243
8850-8925	18		5900-5950	1065
8925-9000	16		5950-6000	1002
9000-9075	19		6000-6050	915
9075-9150	16		6050-6100	940
9150-9225	14		6100-6150	836
9225-9300	15		6150-6200	752
9300-9375	7		6200-6250	715
9375-9450	14		6250-6300	635
9450-9525	5		6300-6350	600
9525-9600	5		6350-6400	567
9600-9675	14		6400-6450	479
9675-9750	7		6450-6500	508
9750-9825	4		6500-6550	429
9825-9900	10		6550-6600	442
9900-9975	12		6600-6650	355
9975-10050	4		6650-6700	383
10050-10125	4		6700-6750	326
10125-10200	4		6750-6800	284
10200-10275	9		6800-6850	277
10275-10350	5		6850-6900	268
10350-10425	4		6900-6950	226
10425-10500	4		6950-7000	264
10500-10575	1		7000-7050	241
10575-10650	5		7050-7100	283
10650-10725	2		7100-7150	233
10725-10800	1		7150-7200	166
10800-10875	2		7200-7250	166
10875-10950	2		7250-7300	141
10950-11025	3		7300-7350	125
11025-11100	1		7350-7400	130
11100-11175	1		7400-7450	117
11175-11250	2		7450-7500	99
11250-11325	1		7500-7550	86
11325-11400	3		7550-7600	101
11400-11475	2		7600-7650	89
11475-11550	1		7650-7700	98
11550-11625	3		7700-7750	91
11700-11775	2		7750-7800	61
11775-11850	3		7800-7850	57
11850-11925	1		7850-7900	64
12000-12075	1		7900-7950	51
12300-12375	1		7950-8000	53
12375-12450	1		8000-8050	49
12450-12525	1		8050-8100	42
12525-12600	2		8100-8150	38
12825-12900	1		8150-8200	33
12975-13050	1		8200-8250	36
13050-13125	1		8250-8300	42
13125-13200	1		8300-8350	29
13425-13500	1		8350-8400	32
13500-13575	1		8400-8450	27
13650-13725	1		8450-8500	22
13725-13800	1		8500-8550	28
13800-13875	1		8550-8600	38
13875-13950	1		8600-8650	25
14100-14175	1		8650-8700	18
14175-14250	2		8700-8750	16
14250-14325	1		8750-8800	23
14325-14400	1		8800-8850	15
14475-14550	2		8850-8900	12
14550-14625	1		8900-8950	24
14625-14700	1		8950-9000	14
14700-14775	1		9000-9050	15
15300-15375	2		9050-9100	14
15375-15450	1		9100-9150	16
15825-15900	2		9150-9200	11
15900-15975	1		9200-9250	15
16125-16200	2		9250-9300	6
16500-16575	1		9300-9350	7
17025-17100	1		9350-9400	5
17325-17400	1		9400-9450	6
17625-17700	1		9450-9500	9
17700-17775	2		9500-9550	10
18000-18075	1		9550-9600	8
18375-18450	1		9600-9650	9
18900-18975	1		9650-9700	8
19050-19125	1		9700-9750	7
19350-19425	1		9750-9800	4
19800-19875	1		9800-9850	6
20100-20175	1		9850-9900	4
20400-20475	1		9900-9950	1
21150-21225	1		9950-10000	1
22350-22425	1		10000-10050	4
22875-22950	1		10050-10100	5
23925-24000	1		10100-10150	8
25050-25125	1		10150-10200	3
25200-25275	1		10200-10250	6
25650-25725	1		10250-10300	4
25725-25800	1		10350-10400	2
25950-26025	1		10400-10450	4
26475-26550	1		10450-10500	3
29100-29175	1		10500-10550	2
29325-29400	1		10600-10650	4
29700-29775	1		10650-10700	3
31425-31500	3		10700-10750	1
32100-32175	1		10750-10800	2
33150-33225	1		10800-10850	1
33375-33450	1		10850-10900	1
38325-38400	1		10900-10950	2
38700-38775	1		11000-11050	1
40200-40275	1		11050-11100	1
40275-40350	1		11100-11150	2
42300-42375	1		11150-11200	4
42600-42675	1		11200-11250	2
42975-43050	1		11250-11300	1
43725-43800	1		11300-11350	3
45450-45525	1		11350-11400	1
46425-46500	1		11400-11450	1
47025-47100	1		11500-11550	3
47700-47775	1		11550-11600	1
48000-48075	1		11650-11700	2
48150-48225	1		11700-11750	2
49500-49575	1		11850-11900	1
50850-50925	1		11900-11950	1
51525-51600	1		11950-12000	1
53100-53175	1		12050-12100	1
53775-53850	1		12200-12250	2
54000-54075	1		12450-12500	1
54900-54975	1		12500-12550	1
55050-55125	1		12600-12650	1
56850-56925	1		13000-13050	1
57150-57225	1		13100-13150	1
59925-60000	1		13500-13550	1
60150-60225	1		13550-13600	1
63600-63675	1		13600-13650	1
66450-66525	1		14050-14100	1
69750-69825	1		14150-14200	2
70950-71025	1		14300-14350	1
74025-74100	1		14350-14400	1
74325-74400	1		14550-14600	1
78675-78750	1		14750-14800	1
81300-81375	1		14950-15000	1
81825-81900	1		15100-15150	1
82650-82725	1		15450-15500	1
83925-84000	1		15850-15900	1
85050-85125	1		16000-16050	1
86925-87000	1		16150-16200	1
93225-93300	1		16300-16350	1
96450-96525	1		16750-16800	1
97575-97650	1		17400-17450	1
99750-99825	1		19250-19300	2
103500-103575	1		19600-19650	1
108000-108075	1		19850-19900	2
115425-115500	1		19950-20000	1
118500-118575	1		20550-20600	1
118800-118875	1		20850-20900	1
118950-119025	1		21300-21350	1
121575-121650	1		21500-21550	1
127575-127650	1		22700-22750	1
130650-130725	1		23200-23250	1
150675-150750	1		23950-24000	1
158700-158775	1		26750-26800	1
163350-163425	1		26950-27000	1
171825-171900	1		28700-28750	1
176700-176775	1		33700-33750	1
180450-180525	2		36100-36150	1
197025-197100	1		36600-36650	1
202800-202875	1		40450-40500	1
277950-278025	1		40950-41000	1
411900-411975	1		42900-42950	1
			42950-43000	1
			46100-46150	1
			46450-46500	1
			46750-46800	1
			46950-47000	1
			47200-47250	1
			47550-47600	1
			48100-48150	1
			52950-53000	1
			58350-58400	1
			59050-59100	1
			67050-67100	1
			67500-67550	1
			68850-68900	1
			73300-73350	1
			73650-73700	1
			80000-80050	1
			85550-85600	1
			87750-87800	1
			105500-105550	1
			118400-118450	1
			121750-121800	1
			155700-155750	1
			156950-157000	1
			164350-164400	1
			195700-195750	1
			252050-252100	1
			254100-254150	1
			282700-282750	1

## Sheet: Figure 2b
A375			H2030
scNanoGPS	10XGenomics		scNanoGPS	10XGenomics
SN_A375_ATTGCGCCAGTCTAGC	SN_A375_AAACAGCCAAGCCACT		SN_H2030_GTATTGATCAAGTGTC	SN_H2030_AAACAGCCATCTAGCA
SN_A375_TCGTCAACACTTGTTC	SN_A375_AAACAGCCACCTCAGG		SN_H2030_TACAAGCTCCTAAATG	SN_H2030_AAACAGCCATGTTGGC
SN_A375_GCATGAAAGCGATAGA	SN_A375_AAACAGCCACTAAGAA		SN_H2030_CGCTACTTCGGCTAGC	SN_H2030_AAACATGCAACCGCCA
SN_A375_TTAGCGGTCGCAACAT	SN_A375_AAACAGCCAGCTAATT		SN_H2030_CTTGGACCAGCTAATT	SN_H2030_AAACCGAAGAAAGCAT
SN_A375_TATCGAGGTTTCGCCA	SN_A375_AAACATGCACGTAATT		SN_H2030_CTATAACCATAATGAG	SN_H2030_AAACCGAAGACAAGTG
SN_A375_GACCTAGTCCAAGTGT	SN_A375_AAACCAACATCCAGGT		SN_H2030_GCCTCAAAGTGATTCA	SN_H2030_AAACCGCGTAGCTAGC
SN_A375_GTTTACCGTGCATTAG	SN_A375_AAACCAACATGTGGGA		SN_H2030_CCAGCTAAGACAAACG	SN_H2030_AAACCGCGTAGTCAAT
SN_A375_TTTGTGTTCCCTGGAA	SN_A375_AAACCGAAGGAAACTG		SN_H2030_GCAGCTATCAATTGGC	SN_H2030_AAACCGCGTGATCATG
SN_A375_CTCCTAATCGATTTGA	SN_A375_AAACCGAAGGCTGTCA		SN_H2030_TTTCCACCACCTACTT	SN_H2030_AAACCGCGTTGCACGG
SN_A375_ACCTAAGGTTCGCTCA	SN_A375_AAACCGCGTAACCTAG		SN_H2030_CGAAATGAGCATGCAT	SN_H2030_AAACCGCGTTGTTGCT
SN_A375_GTATTGTCATGTTTGG	SN_A375_AAACCGCGTCAATGTG		SN_H2030_TGATTAGTCAAGCTAC	SN_H2030_AAACCGGCAATCCTGA
SN_A375_CGCAATAGTCGTTATC	SN_A375_AAACCGGCAATGAGGT		SN_H2030_CCTGTTGGTAATAGCT	SN_H2030_AAACGCGCAGGCTTGT
SN_A375_TTGTGTGCATAGCGGA	SN_A375_AAACGGATCGACAAAG		SN_H2030_ACCCTCCCAGTAAAGC	SN_H2030_AAACGCGCATATAACC
SN_A375_ACCAAGCGTCCGTGAG	SN_A375_AAACGGATCGTTTCGC		SN_H2030_GTGGATGCAGGGAGCT	SN_H2030_AAACGGATCCTTAATC
SN_A375_GCATGAGCAGCTTAGC	SN_A375_AAACGGATCTAGCTTT		SN_H2030_GTGCACGGTACCGTTT	SN_H2030_AAACGGATCGTAATCA
SN_A375_GCTAAGCGTTAACGGC	SN_A375_AAACGTACAGTAAAGC		SN_H2030_CGCCAAATCCGTGACA	SN_H2030_AAACGTACACCAGGTT
SN_A375_AATAACCGTCGTTATC	SN_A375_AAAGCACCAACGTGCT		SN_H2030_GCAGGTGAGATTGAGG	SN_H2030_AAACGTACATCCCGCT
SN_A375_ACCCTGTTCTTGCAAA	SN_A375_AAAGCACCAAGTGTCC		SN_H2030_ACCACATAGTTGTCTT	SN_H2030_AAACGTACATCGTTCT
SN_A375_GTAGCGCTCAACAAGG	SN_A375_AAAGCACCAGGTTAAA		SN_H2030_AAGTGAAGTGCTAGAC	SN_H2030_AAACGTACATTAGCCA
SN_A375_ACTCCTCAGTAAGAAC	SN_A375_AAAGCCCGTCAATACG		SN_H2030_GACCTGCAGTTATTCC	SN_H2030_AAAGCACCATCCGTAA
SN_A375_AATCTTGAGTCTATGA	SN_A375_AAAGCCGCACACAATT		SN_H2030_TCGGTTCTCCTAGTTT	SN_H2030_AAAGCCCGTCACGAAC
SN_A375_TGAACAACAGAAATGC	SN_A375_AAAGCGGGTCACAGCG		SN_H2030_GCCCTCATCAGGAACA	SN_H2030_AAAGCCCGTTAATGAC
SN_A375_ACTTGAATCCTGCGAA	SN_A375_AAAGCGGGTTATCCTA		SN_H2030_TTTAACCTCTGGCTTC	SN_H2030_AAAGCCGCACTAAGCC
SN_A375_CCGGTAGGTCATTACC	SN_A375_AAAGCGGGTTATCGAG		SN_H2030_CATGGATTCGAGCTAT	SN_H2030_AAAGCCGCAGCACGTT
SN_A375_TTTGACCGTTACTAGG	SN_A375_AAAGCTTGTGATGAGG		SN_H2030_CAAGGTTTCATAAGCC	SN_H2030_AAAGCCGCAGGCTAAG
SN_A375_TCAACAATCTCGACCT	SN_A375_AAAGCTTGTGCCTCAC		SN_H2030_TACCTCATCGATCAGT	SN_H2030_AAAGCGGGTAGTAAGA
SN_A375_CTTGCATGTAAGGTTT	SN_A375_AAAGCTTGTTAGGTTG		SN_H2030_ATCCCGCGTTGTCCAT	SN_H2030_AAAGCGGGTGATGAAA
SN_A375_ACGAGTAAGCATTATG	SN_A375_AAAGGACGTAAGGTCC		SN_H2030_CTGTTTAGTTACTTCA	SN_H2030_AAAGCTTGTAACGGGA
SN_A375_GTGCATTAGCGATAGA	SN_A375_AAAGGACGTACTTCAC		SN_H2030_AACCCGCAGTTACCGG	SN_H2030_AAAGCTTGTGCTCCGT
SN_A375_TTGCTTAGTGCGCAAT	SN_A375_AAAGGACGTTCGGTAA		SN_H2030_GTGTGCGGTCATAGAT	SN_H2030_AAAGCTTGTTAGCTGA
SN_A375_GGCAAATCAAGGTGGC	SN_A375_AAAGGAGCAACAGCCT		SN_H2030_GGTCTTGAGCCTCTCG	SN_H2030_AAAGCTTGTTAGTGAT
SN_A375_GCCAGGTTCCCTCTAA	SN_A375_AAAGGAGCAACCGCCA		SN_H2030_TAGCAGGCACTTGTTC	SN_H2030_AAAGGACGTCACCAAA
SN_A375_CCGTTTGGTTGGCGTG	SN_A375_AAAGGAGCACAAAGGT		SN_H2030_GGTATGTTCACTTCAT	SN_H2030_AAAGGACGTGTGCAAC
SN_A375_TCCATTGTCGTTACAA	SN_A375_AAAGGCTCATCCCGCT		SN_H2030_AATTCGTCAACGTGCT	SN_H2030_AAAGGACGTTCTTTAG
SN_A375_AAGCCTCCAGATTCAT	SN_A375_AAAGGCTCATGCTCCC		SN_H2030_TCAAGTATCCTGATTT	SN_H2030_AAAGGAGCAAATACCT
SN_A375_TGAAACTGTGATGAAA	SN_A375_AAAGGCTCATGTCAAT		SN_H2030_ATTAGCTCACGTAAGG	SN_H2030_AAAGGAGCAACAGGTG
SN_A375_GTATTCAAGTTTGGTA	SN_A375_AAATCCGGTAACCACA		SN_H2030_TAAGGACCAGCAGGTA	SN_H2030_AAAGGAGCAAGTGTCC
SN_A375_ACAACACTCTAACCTT	SN_A375_AAATGCCTCGCTAAGT		SN_H2030_CCATTGTGTTAGTTGG	SN_H2030_AAAGGAGCAGCTCATA
SN_A375_TCCTTAGTCGGTCATG	SN_A375_AAATGGCCAAGCTACC		SN_H2030_GAGTATCTCTAAATCG	SN_H2030_AAAGGCTCAATTAGGA
SN_A375_TGCAAGCGTGATGATT	SN_A375_AAATGGCCATTAGCCA		SN_H2030_GGGTTACGTGCTAGAC	SN_H2030_AAAGGTTAGCCGGTAC
SN_A375_TCCATATTCCACCCTG	SN_A375_AACAAAGGTGTTGTAG		SN_H2030_AGCTAACTCCGTAAAC	SN_H2030_AAAGGTTAGTCGCAAT
SN_A375_TGCTTCCAGGCTCATG	SN_A375_AACAGATAGGTCCTAG		SN_H2030_ATTGCAGGTGAAACAA	SN_H2030_AAATCCGGTAGCCATA
SN_A375_CTAAGGTTCTGTGAGT	SN_A375_AACAGCAAGTCACCAG		SN_H2030_AATTGTGTCAGGTCCA	SN_H2030_AAATCCGGTTACTTGC
SN_A375_GAGGTACAGCGCAATT	SN_A375_AACAGGATCATTGCGG		SN_H2030_GTTTAGCAGTGTTGTA	SN_H2030_AAATCCGGTTATAGCG
SN_A375_CTACAACAGGACAACA	SN_A375_AACATAGCACGTGCTG		SN_H2030_ACTTCGCTCGTGCTTC	SN_H2030_AAATCCGGTTTAGTCC
SN_A375_AGCTAACTCCGCCTAT	SN_A375_AACATCATCCATAATG		SN_H2030_TTGGCTTGTTATCCTA	SN_H2030_AAATGCCTCAGCAAAG
SN_A375_GTACTTCGTTAGGACC	SN_A375_AACATCATCGTCATTT		SN_H2030_GACATTATCAAGCTTA	SN_H2030_AAATGGCCAACTGGGA
SN_A375_AATGCAACAGTTTCTC	SN_A375_AACATTGTCCCGTTGT		SN_H2030_AGCTTGGTCCTTAATC	SN_H2030_AAATGGCCACTTACAG
SN_A375_GTGTGTTAGGAAGTAT	SN_A375_AACCCGCAGCAACATC		SN_H2030_GGCATTGTCCTTGCGT	SN_H2030_AAATGGCCACTTCATC
SN_A375_TTGCACACAATAGCCC	SN_A375_AACCCGCAGGCCCAGT		SN_H2030_CCTGAATAGGCTATGT	SN_H2030_AACAAAGGTTAAGGCC
SN_A375_CTGGTTACATCCCGCT	SN_A375_AACCCGCAGGGACGCA		SN_H2030_GTTAGGCGTTCATCTA	SN_H2030_AACAAAGGTTCATTTG
SN_A375_GAAGTATAGTGCACGC	SN_A375_AACCGCTCACAGAACG		SN_H2030_GCGCAATGTGTTGCTT	SN_H2030_AACAAGCCAACAACAA
SN_A375_ACCTACCTCACCATTT	SN_A375_AACCGCTCACTGACCG		SN_H2030_ACTTATCTCCGCAAAT	SN_H2030_AACAAGCCACAAACTT
SN_A375_TCGCGCACAAACTAAG	SN_A375_AACCGCTCAGGCAAGC		SN_H2030_GTATTGTCAAATTGCT	SN_H2030_AACAGATAGCCTGGTA
SN_A375_CTATGATCACTCGCTC	SN_A375_AACCGGCTCAATAGCC		SN_H2030_TTGAGGCGTCCAAGAC	SN_H2030_AACAGATAGGACCAGG
SN_A375_AACGGTAAGTTCCTGC	SN_A375_AACCGGCTCCTGAGTG		SN_H2030_CAGGGTGAGGACCTGC	SN_H2030_AACAGATAGGTAAGCA
SN_A375_GCGGTTATCTTGGATA	SN_A375_AACCGGCTCGCAATCG		SN_H2030_GATAAAGGTCACCTAT	SN_H2030_AACAGCAAGGATAAAC
SN_A375_TAATGCATCTGTGAGT	SN_A375_AACCTCACATAATCAC		SN_H2030_ATGTCATCATGCATAT	SN_H2030_AACAGGATCATGCTCC
SN_A375_CAGTATGGTTAGGCGT	SN_A375_AACCTTAAGTCACCTC		SN_H2030_CATCCTCAGCTGGACC	SN_H2030_AACAGGATCTTGGATA
SN_A375_TACGGATTCAAGCCTG	SN_A375_AACCTTGCAGCCTAAC		SN_H2030_GCAGGCTTCATGTCAA	SN_H2030_AACATAGCAAACAACA
SN_A375_GCGTAACGTAATAGCT	SN_A375_AACCTTGCAGGAACAT		SN_H2030_GGTACTAGTTGTTCAC	SN_H2030_AACATAGCAATTGAAG
SN_A375_TCCTTCAAGATGCCTG	SN_A375_AACGACAAGTTAGTGC		SN_H2030_CGTAGTTAGGCACAGG	SN_H2030_AACATAGCACATGCTA
SN_A375_TCAAGACTCTCACATT	SN_A375_AACGCCCAGCCACAAT		SN_H2030_GCAAACCGTGGAAGGC	SN_H2030_AACATCATCCCGCAAA
SN_A375_GGTGTCCAGTTCCTGC	SN_A375_AACGCTAGTGTTTGCT		SN_H2030_CGCTAATAGCAAGACA	SN_H2030_AACATTGTCGAGGTGG
SN_A375_TGTGCGCAGTTACCGG	SN_A375_AACGGTAAGCACGTTG		SN_H2030_ATTGGTTCAGGTCCTG	SN_H2030_AACCCGCAGACTCGCA
SN_A375_TGTGGCGGTAACGAGG	SN_A375_AACGGTAAGTTCCTGC		SN_H2030_TGCTCCGTCCAAGTTA	SN_H2030_AACCCGCAGCGCCTAA
SN_A375_CTTTGAGCAACCTGGT	SN_A375_AACTACTCAATGCGCT		SN_H2030_CAGGCTATCTTGCAAA	SN_H2030_AACCCGCAGTTACCGG
SN_A375_ATTGCGCCACTAAGAA	SN_A375_AACTAGCTCACTAAGC		SN_H2030_CGATTATCATAGTCAT	SN_H2030_AACCGCTCAAGGTAAC
SN_A375_TCCCGGACACATACTG	SN_A375_AACTAGTGTATTGTGG		SN_H2030_GCGGATACAGGTATTT	SN_H2030_AACCGCTCACATAGCC
SN_A375_CGTCCTAGTTAGTGAT	SN_A375_AACTAGTGTTAGGTTG		SN_H2030_AGAAACCCATCACTTC	SN_H2030_AACCGCTCAGCATGGA
SN_A375_CCGATGCAGCCGCTAA	SN_A375_AACTCACAGTAAGAAC		SN_H2030_TGTGCTGAGTAAGTCC	SN_H2030_AACCGCTCATAGCTGC
SN_A375_CCACTTGGTATTGAGT	SN_A375_AACTCACAGTTTCCGC		SN_H2030_ACAACAGAGCTCCTAC	SN_H2030_AACCGCTCATGATTGT
SN_A375_TTGCTTTAGCTCCTAC	SN_A375_AACTGTTCAGGCTAGA		SN_H2030_GCAGCCAGTGGTTATG	SN_H2030_AACCGGCTCACAGCGC
SN_A375_TACGTAATCGTCCTTA	SN_A375_AACTTAGTCGATTTGA		SN_H2030_AAAGGAGCAAGTGTCC	SN_H2030_AACCGGCTCGTTAGTA
SN_A375_GGAACCTGTCACCAAA	SN_A375_AAGAACAGTGTCCTGC		SN_H2030_TTTCCTGAGCCGCTTT	SN_H2030_AACCTAATCATTTGTC
SN_A375_GTCCAAGTCAATGACC	SN_A375_AAGAACAGTTGTAAAC		SN_H2030_AACTCACAGTAGGATG	SN_H2030_AACCTAATCCCGCAAA
SN_A375_CAGGCTATCCGCACAA	SN_A375_AAGAATCAGGCCCAGT		SN_H2030_TGAGCCGGTGCGCGTA	SN_H2030_AACCTAATCCGCATGA
SN_A375_GCAATGAAGCGGTTAT	SN_A375_AAGACATAGTAACTCA		SN_H2030_GGGCCTAGTCGCGCAA	SN_H2030_AACCTCACACCAGCAT
SN_A375_GTAGTTTCAGTAAGTA	SN_A375_AAGACCAAGAACCTGT		SN_H2030_CGCACCACAGGCCATT	SN_H2030_AACCTCACAGGTCCTG
SN_A375_CAAACAACACTGGCCA	SN_A375_AAGACCAAGACAACGA		SN_H2030_ACCACACCAGGCCAAA	SN_H2030_AACCTCACAGTAATAG
SN_A375_ACAGCGCTCATTCATC	SN_A375_AAGCAAGTCCGCCTAT		SN_H2030_GCGATTAGTACTTAGG	SN_H2030_AACCTCACAGTAGGAT
SN_A375_AGCTCATAGTTAGGCT	SN_A375_AAGCAAGTCGAGGAAC		SN_H2030_CAGCCTAAGTTATCCT	SN_H2030_AACCTCACATCGCTTT
SN_A375_CTGAAACTCGCAAACT	SN_A375_AAGCAAGTCGCTAAAC		SN_H2030_GCTCTGTTCTTAGCCC	SN_H2030_AACCTCCTCCGGTTGA
SN_A375_AACGGTAAGCACGTTG	SN_A375_AAGCAAGTCGGCCATA		SN_H2030_GCTTTCATCTACTAAG	SN_H2030_AACCTTAAGCCGCTTT
SN_A375_GTTGCTGAGGTACCGC	SN_A375_AAGCAAGTCTACTAAG		SN_H2030_GCTTACCTCGGCCAGT	SN_H2030_AACCTTAAGTTTGTCT
SN_A375_CGTAGTTAGGTGTCCA	SN_A375_AAGCATGAGGTGAAGC		SN_H2030_TGTGGCTCAAACGCGA	SN_H2030_AACCTTGCAGGTTAAA
SN_A375_TGATCACAGCCTCTGT	SN_A375_AAGCCACGTCACAGCG		SN_H2030_GGGCATTGTAGCCATA	SN_H2030_AACGACAAGATTGAGG
SN_A375_GCATCCTTCATTTGTC	SN_A375_AAGCCACGTGCTCACC		SN_H2030_GAGCTAGCATCACTTC	SN_H2030_AACGACAAGCCTGATG
SN_A375_GCTTTATTCAGAAACG	SN_A375_AAGCCACGTTTATCTG		SN_H2030_GAACTTATCTTGAGGT	SN_H2030_AACGACAAGGACAATG
SN_A375_TGCGCGAGTAGCCTCC	SN_A375_AAGCCTCCAGATTCAT		SN_H2030_GTGCTGGGTGTCCTGC	SN_H2030_AACGACAAGTCATGCG
SN_A375_TTTAACCTCTTTAGGA	SN_A375_AAGCCTGTCATTAGCA		SN_H2030_CCTATATTCGTTAAGC	SN_H2030_AACGCCCAGTTTGGTA
SN_A375_ATTATCCTCATAGACC	SN_A375_AAGCCTGTCCTAAGAC		SN_H2030_CTTGTTCCATAAGTCT	SN_H2030_AACGCTAGTAACCACA
SN_A375_ATCGAGGCACAACAGG	SN_A375_AAGCCTGTCGCACAAT		SN_H2030_CGAAGTAAGAGGAGTC	SN_H2030_AACGGTAAGCACAGGG
SN_A375_AAACATGCACGTAATT	SN_A375_AAGCGAATCCCTCACG		SN_H2030_ACCGCAATCGCAAACT	SN_H2030_AACGGTAAGCCTGACA
SN_A375_AAGTGTTGTTAGCTGA	SN_A375_AAGCGAATCCGTTATT		SN_H2030_CCTCCTCTCAAGCTAC	SN_H2030_AACGGTAAGGGTGAGT
SN_A375_CTAGCTGAGGCTGGCT	SN_A375_AAGCGAATCCTTGCGT		SN_H2030_AGGCCCAGTGCAACTA	SN_H2030_AACGGTAAGTCTCACC
SN_A375_TCAACAATCCTCCTAA	SN_A375_AAGCGAATCGAAGTAG		SN_H2030_GCCCATAAGCTCCCTG	SN_H2030_AACTACTCAAGGACCA
SN_A375_CGGACCTAGGCGCTAC	SN_A375_AAGCGAGGTGCATTAG		SN_H2030_GCTATCCTCGCGCTAA	SN_H2030_AACTACTCACTAAGAA
SN_A375_CAGGACACAACCGCCA	SN_A375_AAGCGAGGTTAGCATG		SN_H2030_GGCAATCGTGAAGCCT	SN_H2030_AACTACTCACTTGTTC
SN_A375_ACTAACCAGAGGGACT	SN_A375_AAGCGAGGTTTCGCCA		SN_H2030_ACCTCACTCTACCTAT	SN_H2030_AACTAGCTCCTAAGTA
SN_A375_AACGCCCAGCCACAAT	SN_A375_AAGCGCTGTGCATTTC		SN_H2030_CCACTTGGTTAGACCA	SN_H2030_AACTAGCTCTCAATGA
SN_A375_ATCACCCTCCTTGTTG	SN_A375_AAGCGGGTCCCGCATT		SN_H2030_TGTCAGTAGGTGAGAC	SN_H2030_AACTCACAGTAGGATG
SN_A375_CGAGCGAAGACTCGCA	SN_A375_AAGCGGGTCCTGTTCA		SN_H2030_ATTCGTTTCCATCAGG	SN_H2030_AACTGTTCAACATAAG
SN_A375_CGCTTCTAGTAATCCA	SN_A375_AAGCTAGAGTCCTTTG		SN_H2030_TTTGTGGCATTGTCAG	SN_H2030_AACTGTTCACATTGCA
SN_A375_TGAGCTTAGGTGTTAC	SN_A375_AAGCTATGTCCACAAA		SN_H2030_GGTACCGGTGCATTAG	SN_H2030_AACTTAGTCACACAGT
SN_A375_ATTCACTTCCTAATTC	SN_A375_AAGCTATGTGCGCATG		SN_H2030_AGCGATTTCCTCCATA	SN_H2030_AAGAACAGTGTTTGAG
SN_A375_CCTTCAATCGCTCACT	SN_A375_AAGCTATGTGTTAGCA		SN_H2030_GATTGCGTCGCTAGAT	SN_H2030_AAGAACAGTTAATGAC
SN_A375_ACGGTTTAGGCTGGCT	SN_A375_AAGCTATGTTTCCTCC		SN_H2030_GGTGCTGGTATTGTGG	SN_H2030_AAGAATCAGAACCTGT
SN_A375_CTTCTAAGTTACTTCA	SN_A375_AAGCTCCCAAACCTAT		SN_H2030_GCTATCCTCTGGCAAT	SN_H2030_AAGAATCAGGCTTAAC
SN_A375_ACACCTTGTACGTTTC	SN_A375_AAGCTCCCACAAAGCG		SN_H2030_TCACGGATCACGCCAA	SN_H2030_AAGAATCAGGTCCTAG
SN_A375_CTAGATTCAATTGAAG	SN_A375_AAGCTCCCACAGGAAT		SN_H2030_CATCCCAGTAATGGAA	SN_H2030_AAGAATCAGTCAATTG
SN_A375_CAAATCATCGCTAGTG	SN_A375_AAGCTCCCAGCTACGT		SN_H2030_ATTGTGATCTAACCAA	SN_H2030_AAGAATCAGTTATGGC
SN_A375_GTGGATGCACAGCCAT	SN_A375_AAGCTTGGTCCTCCAA		SN_H2030_TAGTACGGTGTTGTGA	SN_H2030_AAGACAAGTCTTACTA
SN_A375_TTTCAGTTCCTGGTCT	SN_A375_AAGCTTGGTTAGAGCC		SN_H2030_CCTAATAAGAATCGCT	SN_H2030_AAGACAAGTGAGCACT
SN_A375_AGTTATGTCACCATTT	SN_A375_AAGGAAGCAAAGGTAC		SN_H2030_GGACGAAGTGCTCACC	SN_H2030_AAGACAAGTTTGTTGC
SN_A375_TACGGTTAGCATTTCT	SN_A375_AAGGAAGCAACACCTA		SN_H2030_GCGATTAGTTGTAAAC	SN_H2030_AAGACATAGGCTCATG
SN_A375_GCCCGTTGTTAGAGGG	SN_A375_AAGGAAGCAATTAGCT		SN_H2030_GAGTTTGGTTCGCTTG	SN_H2030_AAGACCAAGCAGCTAT
SN_A375_CGCAATTAGGCATTAC	SN_A375_AAGGAAGCAATTTGGT		SN_H2030_CAAACGCGTTACTTGC	SN_H2030_AAGACCAAGCGGATTT
SN_A375_GGTTGCATCATGTTTC	SN_A375_AAGGATCCAATAATGG		SN_H2030_GGTATTTCACCTCGCT	SN_H2030_AAGCATGAGAGCCGCT
SN_A375_CCATAGCCACTGACTA	SN_A375_AAGGATCCACAAGCCT		SN_H2030_TACGTACAGGCATTGT	SN_H2030_AAGCATGAGCCTCTGT
SN_A375_CATCGCTTCTTTGTAC	SN_A375_AAGGATCCAGGCTAGA		SN_H2030_GCTAAGAAGGCCGGAA	SN_H2030_AAGCATGAGGGCTTTG
SN_A375_CGTGTGTCAGGTTATT	SN_A375_AAGGATCCATAAGGAC		SN_H2030_CCTCCTGAGCTACTGG	SN_H2030_AAGCATGAGGTTACGT
SN_A375_CCTTGTTCAAACCCTA	SN_A375_AAGGATGTCCATCAGG		SN_H2030_CGTTAGGTCTAATTGG	SN_H2030_AAGCATGAGTAAACCC
SN_A375_TTCACTGTCAGTGAAG	SN_A375_AAGGATGTCTGGCAAT		SN_H2030_TCCAGGTCATGAATAG	SN_H2030_AAGCCACGTCTTACTA
SN_A375_GCGCTTAAGGAGGACT	SN_A375_AAGGATTAGCCTAATA		SN_H2030_CTTTGGTGTACAAAGA	SN_H2030_AAGCCACGTTATCCGT
SN_A375_TGTTCATTCCTAATGA	SN_A375_AAGGATTAGTGAGGTA		SN_H2030_GCCTTTATCGCATCCT	SN_H2030_AAGCCTCCAACAGCCT
SN_A375_ATTGCTCGTTATCCTA	SN_A375_AAGGCCCTCACAGCGC		SN_H2030_GAAGGCTAGGATAAAC	SN_H2030_AAGCCTTAGGCTGTCA
SN_A375_CCTGGTAAGCTAATTG	SN_A375_AAGGTATAGCTTTGTT		SN_H2030_CCATTATTCTAGCTTT	SN_H2030_AAGCCTTAGGGACTAA
SN_A375_GATTGCAGTTAGGTTG	SN_A375_AAGGTATAGGACACTT		SN_H2030_GCTATAGGTCTTACTA	SN_H2030_AAGCCTTAGTAGGCGG
SN_A375_AGGTTTGGTTGGTTGA	SN_A375_AAGGTATAGGATCACT		SN_H2030_CTTCACTCATCCATCT	SN_H2030_AAGCGAATCATTAGTG
SN_A375_CCCTAATGTTGAGCCG	SN_A375_AAGGTCAAGCTGTACG		SN_H2030_TAGGAGTCATCCGTAA	SN_H2030_AAGCGAATCCCGAAGC
SN_A375_TCTGTGACAATAATCC	SN_A375_AAGGTCAAGTGAACAG		SN_H2030_TGGACTAGTAACCACA	SN_H2030_AAGCGAATCGAAGTAG
SN_A375_CTGTATTTCATTACTC	SN_A375_AAGGTGCAGCTAGAAG		SN_H2030_TGCATGAGTCGCGCAA	SN_H2030_AAGCGAATCGACAAAG
SN_A375_AGTTTGCAGCACTAAC	SN_A375_AAGGTGCAGTAAGGGC		SN_H2030_AGTAGGATCACCAATA	SN_H2030_AAGCGAGGTCATAGAT
SN_A375_AAAGCCGCACACAATT	SN_A375_AAGGTGCAGTGACCTG		SN_H2030_CCAGGAACACCAAAGG	SN_H2030_AAGCGAGGTTTGCAGA
SN_A375_TATAGCCAGGTGAGAC	SN_A375_AAGTCTATCAAGCTAC		SN_H2030_ACTAATCCAAACTGCC	SN_H2030_AAGCGCTGTAAACAAG
SN_A375_AGATGCTTCCGGGACT	SN_A375_AAGTCTATCATTACTC		SN_H2030_ATTAGCGGTAACAGGG	SN_H2030_AAGCGCTGTCAGGCCA
SN_A375_GCTGGTTCACATACTG	SN_A375_AAGTCTATCCAAACAC		SN_H2030_GGGCAATAGAACAAGT	SN_H2030_AAGCGCTGTGCCTCAC
SN_A375_AGTTACATCCAGGGAG	SN_A375_AAGTGCAAGAACAAGT		SN_H2030_AGCAAGGGTTGTTGGA	SN_H2030_AAGCGGGTCATTAGTG
SN_A375_GAGCTGCTCACATTGA	SN_A375_AAGTGCAAGCAAGACA		SN_H2030_GTTGCATAGTCTCACC	SN_H2030_AAGCGGGTCGCGCTAA
SN_A375_TCATTTGGTAACGGGA	SN_A375_AAGTGCAAGCCAGTAT		SN_H2030_TACCGCAAGTTTCCGC	SN_H2030_AAGCGGGTCGTTTCCA
SN_A375_CGCTCCATCACTTCAT	SN_A375_AAGTGCAAGGACAACA		SN_H2030_TAGAGCCGTAACGTGC	SN_H2030_AAGCGTTTCGCAAACT
SN_A375_GCTAGTGTCCTAACGG	SN_A375_AAGTGCAAGGCGGGTA		SN_H2030_GTCATCCTCCTACCTA	SN_H2030_AAGCGTTTCGTCCTTA
SN_A375_GACTAATGTTTGAGCA	SN_A375_AAGTGCAAGTTGGCCA		SN_H2030_TAAGCCTAGCGGATTT	SN_H2030_AAGCTATGTCCGGTTC
SN_A375_AAGCTATGTGTTAGCA	SN_A375_AAGTGTTGTTAACACG		SN_H2030_ATTGAAGCAAATATCC	SN_H2030_AAGCTATGTTAGTACG
SN_A375_AGTCCTTGTTTGGCTT	SN_A375_AAGTGTTGTTAGCTGA		SN_H2030_GGTATTTCATTGTGTG	SN_H2030_AAGCTATGTTGCACAA
SN_A375_CAGGACACACACTAAT	SN_A375_AAGTGTTGTTAGTACG		SN_H2030_CATCGCTTCCTTGAGG	SN_H2030_AAGCTCCCACGCAACT
SN_A375_TACTAAGTCAGGAACA	SN_A375_AAGTTTGTCCTTAAGA		SN_H2030_TTCAGGTAGGGATTAG	SN_H2030_AAGCTCCCAGCTAATT
SN_A375_TAAGTAGCAGAGAGCC	SN_A375_AATAACCGTCGTTATC		SN_H2030_GACCGAACAATACTGT	SN_H2030_AAGCTTGGTACGGTAC
SN_A375_TGCCTGTTCTAAGTCA	SN_A375_AATAACCGTGGGAACA		SN_H2030_ATTACTGAGCCTAATA	SN_H2030_AAGGAAGCAACTCGCG
SN_A375_TTCAGCACACTTAGGC	SN_A375_AATAGAGGTTGTCATC		SN_H2030_CACAAGCGTTAAATGC	SN_H2030_AAGGAAGCAATTTAGC
SN_A375_ATCGCCCGTTAGTACG	SN_A375_AATCAGGAGGAACGGT		SN_H2030_TGCATCCTCTTAGTCT	SN_H2030_AAGGAAGCAGGCCATT
SN_A375_TCCATCATCTCCTCAA	SN_A375_AATCAGGAGGCGCTTA		SN_H2030_ACATCATCAGGCCATT	SN_H2030_AAGGAAGCATCCTGAA
SN_A375_GTCCTCCCATGAAGTA	SN_A375_AATCAGGAGGCTTAAC		SN_H2030_TTACCGTGTCGTTACT	SN_H2030_AAGGATCCATAGTCAT
SN_A375_CGCATTTGTGTTAGCA	SN_A375_AATCAGGAGTTTGGTA		SN_H2030_TACCAAATCTAGCGTG	SN_H2030_AAGGATCCATCTAGCA
SN_A375_GAGTAACCAATGCCCG	SN_A375_AATCATCCATCACTTC		SN_H2030_GACGCAACACTTAGGC	SN_H2030_AAGGATGTCGAGGAAC
SN_A375_TGAGCACGTAGGTTAT	SN_A375_AATCATGTCATGCTCC		SN_H2030_CGTTATTTCATTACTC	SN_H2030_AAGGATGTCTAATCAG
SN_A375_CCTGGATCATCGCTTT	SN_A375_AATCATGTCGAAGCGG		SN_H2030_TCAGTGAGTCATCATC	SN_H2030_AAGGATTAGGCGCATC
SN_A375_CAACCCGCATCACTTC	SN_A375_AATCCATCACGGTACT		SN_H2030_ATGCGATTCACTCGCT	SN_H2030_AAGGCCCTCGAAGTGA
SN_A375_TTAAAGGCATAAGGAC	SN_A375_AATCCATCATTTGCTC		SN_H2030_GGGCCTAGTTTACGTC	SN_H2030_AAGGCCCTCTCGCCTG
SN_A375_TTTCACCCAAGGATTA	SN_A375_AATCCCTGTCGTTATC		SN_H2030_TATCCAGCATAAGTTC	SN_H2030_AAGGCCCTCTTTAGGA
SN_A375_GGTTACTAGTGAGAGC	SN_A375_AATCCGTAGCGCATTG		SN_H2030_CATAGACTCTCACACC	SN_H2030_AAGGTATAGCTAATCA
SN_A375_ATGGCTGTCTTAGCGG	SN_A375_AATCCGTAGGGTTATC		SN_H2030_TCCACAACAGTAAAGC	SN_H2030_AAGGTCAAGAGGAGGA
SN_A375_GTATGTGGTAAACAAG	SN_A375_AATCTCAAGCTGTCAG		SN_H2030_CACCAACCATTTAAGC	SN_H2030_AAGGTCAAGCCTGATG
SN_A375_TCCATCATCCTAGTTT	SN_A375_AATCTTGAGAGAAGGG		SN_H2030_GGGAATATCCTTAGTT	SN_H2030_AAGGTGCAGCCTCTGT
SN_A375_ATGATGGAGGGATGAC	SN_A375_AATCTTGAGTCTATGA		SN_H2030_GTTTGTTTCATTGACA	SN_H2030_AAGTCTATCATTGACA
SN_A375_GGTGTTGTCCTCATCA	SN_A375_AATGAAGGTACCTTAC		SN_H2030_GTTCGCTTCATCGTTT	SN_H2030_AAGTCTATCTATGACA
SN_A375_CAAGCTAGTAGGTGTC	SN_A375_AATGAAGGTCGTTATC		SN_H2030_GTAAGCTTCATAGACC	SN_H2030_AAGTGAAGTGCTAGAC
SN_A375_AGGTGAGGTAAGTCGC	SN_A375_AATGCAACAATGCCTA		SN_H2030_CGTACGGGTTAGGCGT	SN_H2030_AAGTGAAGTGCTTAGA
SN_A375_CTGGCTAAGAACCTGT	SN_A375_AATGCAACAGTTTCTC		SN_H2030_CGGATAAAGTCACTCC	SN_H2030_AAGTGAAGTGTTGCAA
SN_A375_ACATTAGTCATTGCGG	SN_A375_AATGCAACATTGTCCT		SN_H2030_GTGGATGCAGATTCAT	SN_H2030_AAGTGAAGTTGTGATG
SN_A375_CTTAGGAGTTGGGTTA	SN_A375_AATGCATGTCGCGCAA		SN_H2030_GCCTGAGGTTGTCCAT	SN_H2030_AAGTGCAAGGGTGAGT
SN_A375_TAGCCTCTCTCAATTC	SN_A375_AATGCATGTTAACGAT		SN_H2030_AATTCGTCATAGCGGA	SN_H2030_AAGTGCAAGGGTGGAT
SN_A375_CGATATTCACTTCACT	SN_A375_AATGGCGCACTAAGTT		SN_H2030_GGTACTAGTATTGTCC	SN_H2030_AAGTGCAAGTCCTTTG
SN_A375_ACGAACAAGTGAGCAA	SN_A375_AATGGCGCAGATTCAT		SN_H2030_ACGGTTTAGCTATTGA	SN_H2030_AAGTGTTGTAGGTTGC
SN_A375_ACCATAATCTTGCTAT	SN_A375_AATGTCATCTCACATT		SN_H2030_CGTTTGTGTAATTAGC	SN_H2030_AAGTTTGTCAAAGGCA
SN_A375_CCGTTACTCGCTAAGT	SN_A375_AATGTCCAGGCTAGAA		SN_H2030_CCTTGTTCAATAACCT	SN_H2030_AAGTTTGTCATTAGGC
SN_A375_TGTTGTAAGCCTAATA	SN_A375_AATGTCCAGTTTGTCT		SN_H2030_TCGCTAACAACCGCCA	SN_H2030_AAGTTTGTCCCGTTAC
SN_A375_GATTAGTGTCCCGGAA	SN_A375_AATTAGCGTTTAGCGA		SN_H2030_CTTCACTCACAGCCTG	SN_H2030_AATAACCGTACTGATG
SN_A375_GCCATTACAGCTAATT	SN_A375_AATTCGTCACGGTTTA		SN_H2030_TGCATCCTCCTCACAC	SN_H2030_AATAGAGGTAACAGGG
SN_A375_ACCGAAGCATTGCGAC	SN_A375_AATTCGTCATTCCTGT		SN_H2030_AGATGCTTCTCACATT	SN_H2030_AATAGAGGTACTGATG
SN_A375_CATTTGTTCAGCCAAT	SN_A375_AATTGACGTAACGAGG		SN_H2030_GTGAGGAGTTCGGTAA	SN_H2030_AATAGAGGTATACTGG
SN_A375_ACCACATAGTGAGGGT	SN_A375_AATTGACGTAACTACG		SN_H2030_CGCGGATTCTGTGCAG	SN_H2030_AATATCCCACGGTACT
SN_A375_GAGTCATTCATGCTCC	SN_A375_AATTGACGTTGCGGAT		SN_H2030_CTCGCTCCAGCTCATA	SN_H2030_AATCAGGAGCTATTGA
SN_A375_ACTTTGTTCTTGTTCG	SN_A375_AATTGCCAGGGTGAAC		SN_H2030_GCAGGAAGTAGGTTAT	SN_H2030_AATCATGTCGCATTAA
SN_A375_TAGGCTGTCCCTCTAA	SN_A375_AATTGCCAGGTTAGAG		SN_H2030_TCGCGCACAAGGTAAC	SN_H2030_AATCATGTCTGTAATG
SN_A375_AGTTTGATCCTGGCTT	SN_A375_AATTGCTCAGGCCAAA		SN_H2030_ATGGACAAGCCTGATG	SN_H2030_AATCCATCAAACATAG
SN_A375_TAGGTGCGTATCTGGA	SN_A375_AATTGGACAATATGGA		SN_H2030_TAACCGGTCATGCTAA	SN_H2030_AATCCCTGTAGTTAAC
SN_A375_GTAAGCAAGCGATAAG	SN_A375_AATTGGACAGCAAGAT		SN_H2030_TACGGTTAGGACCGCT	SN_H2030_AATCCCTGTCCTAAGA
SN_A375_GAAACCCGTCGCAAAC	SN_A375_AATTTCCTCGCTAGAT		SN_H2030_GGTGTGACAGGACCAA	SN_H2030_AATCCCTGTTTATTCG
SN_A375_ATGAAGCCAAACCCTA	SN_A375_AATTTGCCAAGTGTCC		SN_H2030_TCCACAACACGGTTTA	SN_H2030_AATCCGTAGCATGTTA
SN_A375_CTTCTAAGTTGCAGTA	SN_A375_AATTTGCCAATTGAGA		SN_H2030_TTCGCAACAAACTAAG	SN_H2030_AATCCTAAGAGGGACT
SN_A375_TGCTTGTGTATTGTGG	SN_A375_AATTTGCCACTAAATC		SN_H2030_TAGGTGCGTACCGTAA	SN_H2030_AATCCTAAGCATCCAG
SN_A375_CGATGTCCATGCTTAG	SN_A375_AATTTGCCAGTACCGT		SN_H2030_AGGTTTATCCTCATCA	SN_H2030_AATCGCCCAAACCTAT
SN_A375_CACTAGCCATAGCGAG	SN_A375_AATTTGCCAGTAGCCT		SN_H2030_GAGGCTTGTTTGTGGA	SN_H2030_AATCGCCCACCTCGCT
SN_A375_TTGTTCCCATGGTTAT	SN_A375_AATTTGCCATTAAACC		SN_H2030_CAGGGCTTCCTGATGG	SN_H2030_AATCTCAAGGAGGTTA
SN_A375_TCACCTCAGTCATGCG	SN_A375_AATTTGGTCAATCATG		SN_H2030_TAAACAGCACCTAATG	SN_H2030_AATCTCAAGTTGTCCC
SN_A375_GTTAGACTCATCACTT	SN_A375_ACAAACTGTGAGCGAA		SN_H2030_GCCACTAAGGAACGGT	SN_H2030_AATCTTGAGACTATTG
SN_A375_GCATTGCCACCTATAG	SN_A375_ACAAACTGTTTACGTC		SN_H2030_AAGGATCCATCTAGCA	SN_H2030_AATGAAGGTATACTGG
SN_A375_TGTTGTTTCGATTATG	SN_A375_ACAAAGGTCCGCTAGA		SN_H2030_AGCTAACTCATTTGCT	SN_H2030_AATGAAGGTCCTTCTC
SN_A375_CGAAGGCCAGCTTACA	SN_A375_ACAAAGGTCTAATCAG		SN_H2030_AACGCCCAGTTTGGTA	SN_H2030_AATGAAGGTCTAACCT
SN_A375_GCCCTCATCTGGCTTC	SN_A375_ACAACAACATAAGTCT		SN_H2030_TTGGAGGCAGAAATGC	SN_H2030_AATGAAGGTTGGCGTG
SN_A375_ATGGTGCGTCATAGAT	SN_A375_ACAACACTCCATAAGC		SN_H2030_CCATAGCCATCCCGCT	SN_H2030_AATGCAACAAGGTGGC
SN_A375_GGCATGGAGCTCAAAC	SN_A375_ACAACATGTTCCTCCT		SN_H2030_CTGTATTTCAAGCTAC	SN_H2030_AATGCAACACCCACAG
SN_A375_TGGCCTTTCATAACTG	SN_A375_ACACAATGTGCAATGC		SN_H2030_TTGTGTGCACCAAAGG	SN_H2030_AATGCAACAGCAGGTA
SN_A375_TGATCCTGTGCTAGAC	SN_A375_ACACAATGTTACCGGG		SN_H2030_GTCAGGCTCAGGAACA	SN_H2030_AATGCAACAGCCTAAC
SN_A375_CTACCTCAGGTAAGCA	SN_A375_ACACCTTGTACGTTTC		SN_H2030_GTGATCAGTGCTTACT	SN_H2030_AATGCAACAGGATGGC
SN_A375_GACTCACCAGCTCAAC	SN_A375_ACACGGACAAACAACA		SN_H2030_TATGGTCAGCGGATTT	SN_H2030_AATGCGCGTTTGAGGC
SN_A375_AACCTTGCAGCCTAAC	SN_A375_ACACGGACACATGCTA		SN_H2030_CCGCTAAAGGTCCACA	SN_H2030_AATGGCGCAATGAATG
SN_A375_TCACATAAGTATTGCA	SN_A375_ACACTAATCCCTGGTT		SN_H2030_CCAGGATGTTACTTCA	SN_H2030_AATGGCGCAGTTATCG
SN_A375_GTGTGCGGTTAGTACG	SN_A375_ACACTAGGTCTCAGCC		SN_H2030_GCTGCACAGTAGCCAT	SN_H2030_AATGTCATCATCCTGC
SN_A375_CAGGTGGAGGAAGTAT	SN_A375_ACACTAGGTGGGAACA		SN_H2030_TATGGCCCAGTTAAAG	SN_H2030_AATGTCATCATTACAG
SN_A375_ACCGAAGCACCAAAGG	SN_A375_ACACTAGGTTGTTCAC		SN_H2030_GAACCAAAGCTATTGA	SN_H2030_AATGTCATCCGCAAAT
SN_A375_ACTTACAAGTGTTGTA	SN_A375_ACACTTGCAAGCCACT		SN_H2030_GACCGAACACAGCCAT	SN_H2030_AATGTCATCTCACATT
SN_A375_ATCACACAGGGATGAC	SN_A375_ACACTTGCAAGCTTAT		SN_H2030_TACAAGCTCGCTTGCT	SN_H2030_AATGTCCAGGTAAGGC
SN_A375_CTCCTCACAATCGCAC	SN_A375_ACACTTGCACCTACTT		SN_H2030_TAGCTTAAGCTGTCAG	SN_H2030_AATTACCCAACCCTCC
SN_A375_CGCAATCCAGCAACAG	SN_A375_ACAGCCGGTTAGGTGC		SN_H2030_ATTTGTGAGGTCCTGA	SN_H2030_AATTACCCACATACTG
SN_A375_GGCAAGCCATAGTCAT	SN_A375_ACAGCGCTCATTCATC		SN_H2030_TACTCAAAGGCCTTAG	SN_H2030_AATTACCCATTTGCTC
SN_A375_CAAGGGAGTCATCATC	SN_A375_ACAGGCTGTTAGCATG		SN_H2030_GAAGCCTGTTAGGCTA	SN_H2030_AATTAGCGTACAAAGA
SN_A375_GAAGTAAGTCATGCCC	SN_A375_ACAGTATGTGGGTACT		SN_H2030_TACCGCAAGGATCACT	SN_H2030_AATTAGCGTGATCATG
SN_A375_TGCATCCTCATGACCG	SN_A375_ACAGTATGTGTTGTGA		SN_H2030_TCGTGCTTCTTGGATA	SN_H2030_AATTCGTCAAAGCCTC
SN_A375_CCTTGCGTCACAAGCT	SN_A375_ACATAGCTCACGAATC		SN_H2030_ATAAGCCTCTTAATGG	SN_H2030_AATTCGTCAACGTGCT
SN_A375_CCTATAGCATTAGCCA	SN_A375_ACATAGCTCAGGAAGC		SN_H2030_TTGTCCCAGCGGATAA	SN_H2030_AATTCGTCATAGCGGA
SN_A375_ATTCAACCATTCCTCG	SN_A375_ACATAGCTCTAGCTAA		SN_H2030_CGAGGAAGTTGGCCGA	SN_H2030_AATTGCCAGCCACATG
SN_A375_TCCGCCATCAAACTCA	SN_A375_ACATCATCACAGAAAC		SN_H2030_GAGGAGGCATACCCGG	SN_H2030_AATTGCCAGCTTTGGG
SN_A375_GATCGATTCAGGAACA	SN_A375_ACATCATCACAGCCTG		SN_H2030_GGTAACCGTTAGGATT	SN_H2030_AATTGCCAGGACTTAC
SN_A375_CAGGTTAGTCATCCTG	SN_A375_ACATCATCATAATCCG		SN_H2030_AATCCCTGTAGTTAAC	SN_H2030_AATTGCTCACATACTG
SN_A375_AGTGTTTCAATGCCTA	SN_A375_ACATTAGTCATTGCGG		SN_H2030_CAAAGCGCAAGTTATC	SN_H2030_AATTGCTCAGCAATAA
SN_A375_CGGATAAAGGTTAGAG	SN_A375_ACATTGCAGCAAGGTA		SN_H2030_GAGGCTACACTGGCCA	SN_H2030_AATTGCTCAGCTTACA
SN_A375_CATGCATAGGAAACTG	SN_A375_ACATTGCAGGACCTCA		SN_H2030_AAGCTTGGTACGGTAC	SN_H2030_AATTGGACACAAACTT
SN_A375_CGATCCTTCATGGCTG	SN_A375_ACATTGCAGGCTCATG		SN_H2030_GCTGACATCCCAGTAG	SN_H2030_AATTGGACACAATACT
SN_A375_GATAACGAGACAAAGT	SN_A375_ACATTGCAGGTTAGAG		SN_H2030_TTCCTTGAGACCATAC	SN_H2030_AATTGGGAGCTGTACG
SN_A375_CCTACTGGTTTGACCT	SN_A375_ACCAAGCGTCCGTGAG		SN_H2030_CTGTGTGAGCGCCTTT	SN_H2030_AATTGGGAGGCAACAA
SN_A375_GGCCGTTAGTTAGCTA	SN_A375_ACCAAGCGTCGAAGTC		SN_H2030_AGCGCTCAGCATGTTA	SN_H2030_AATTGGGAGGCGGGTA
SN_A375_GCCCGTTGTCTTACTA	SN_A375_ACCAAGCGTGCGCGTA		SN_H2030_CTCACTCAGTCCTGAG	SN_H2030_AATTGGGAGGTAGCTT
SN_A375_CACCTCAGTTTGGCTT	SN_A375_ACCAAGCGTGTTGTGA		SN_H2030_ACCCGTAAGTCATTAG	SN_H2030_AATTGGGAGTCACTCC
SN_A375_GATTACGGTCCTGATT	SN_A375_ACCAAGCGTTAGTTGG		SN_H2030_CTCATTTAGTATCGCG	SN_H2030_AATTGTGTCAGGTCCA
SN_A375_ACAGTATGTGGGTACT	SN_A375_ACCAAGTTCGGTTTCC		SN_H2030_CGCGATTCATGAATAG	SN_H2030_AATTTCCTCAACAAGG
SN_A375_GCATTGCCAGGCTACT	SN_A375_ACCAAGTTCTCTAGCC		SN_H2030_ATGGTCTAGTTAGACC	SN_H2030_AATTTCCTCGTAACGT
SN_A375_GTTGCGGGTTGTTCAC	SN_A375_ACCACACCAACACTTG		SN_H2030_GCGGAACCAAACCTAT	SN_H2030_AATTTCCTCTCAATTC
SN_A375_GATTCAGGTCAAGACC	SN_A375_ACCACACCAGCAACCT		SN_H2030_TACGTACAGGAAGCTA	SN_H2030_AATTTGCCACACCAAC
SN_A375_ACCTGTTGTGGGTACT	SN_A375_ACCACATAGTGAGGGT		SN_H2030_CCAGCTGCACCTATAG	SN_H2030_AATTTGCCAGGACCAA
SN_A375_TTGGGCCAGGCGAATA	SN_A375_ACCAGCTCAAGACTCC		SN_H2030_TGATTAGTCAGGATGA	SN_H2030_AATTTGCCATAGGCGA
SN_A375_GTACAATGTTCATCTA	SN_A375_ACCAGCTCAGTTGCGT		SN_H2030_CCTTAACGTGCTAGAC	SN_H2030_AATTTGGTCACGCGGT
SN_A375_AACTAGTGTATTGTGG	SN_A375_ACCAGGCTCAATGTGC		SN_H2030_GTATTGTCAGCATGGA	SN_H2030_AATTTGGTCATTATGG
SN_A375_TTCATTCAGGAGTCTT	SN_A375_ACCAGGCTCATCGTTT		SN_H2030_GGTAATTGTTATTGCC	SN_H2030_AATTTGGTCCGGTATG
SN_A375_TAAGCCAGTTGCACGG	SN_A375_ACCAGGCTCCAAATCA		SN_H2030_CTGTATTTCGCCTGTT	SN_H2030_AATTTGGTCCGGTTAG
SN_A375_TTGCACACATTTAAGC	SN_A375_ACCAGGGAGACTAAGG		SN_H2030_GGATAACCAAACCTTG	SN_H2030_ACAAACTGTAAGCTTG
SN_A375_ACACGGACACATGCTA	SN_A375_ACCATAATCTTGCTAT		SN_H2030_TGATTCAAGTAGCCAT	SN_H2030_ACAAACTGTAGCTGCG
SN_A375_GTGCTGGGTGATCAGC	SN_A375_ACCATTAAGAAAGGAA		SN_H2030_TGTGGCGGTTAACACG	SN_H2030_ACAAAGGTCATAACGC
SN_A375_CTGCTATGTGCATCGG	SN_A375_ACCATTAAGACAACAG		SN_H2030_GTTCGCTTCATGCCTC	SN_H2030_ACAAAGGTCCTTAGGG
SN_A375_CGTAATGGTAACGTGC	SN_A375_ACCCAACCAGGCCAAA		SN_H2030_CAGAACCGTAAATTGC	SN_H2030_ACAAAGGTCGCAATCG
SN_A375_CCGCTAAAGGGTGGAT	SN_A375_ACCCGCTGTACGTTTC		SN_H2030_CGAGGCAAGGTCGAGG	SN_H2030_ACAACAACACAAGCCT
SN_A375_GCATGAAAGCCGCTTT	SN_A375_ACCCGCTGTGCTGTAA		SN_H2030_CAAATCATCGTTAAGC	SN_H2030_ACAACAACACCCACAG
SN_A375_TCCGGTTTCCTCACTA	SN_A375_ACCCGCTGTTCATTTG		SN_H2030_AGGCTAAAGCAGCTAT	SN_H2030_ACAACAACACTATGGC
SN_A375_TCAAGCTAGGTCCGTA	SN_A375_ACCCGGTAGATAACCC		SN_H2030_ACCAGGGAGACTAAGG	SN_H2030_ACAACAACATACCCGG
SN_A375_TACCTGCTCCGGTTAG	SN_A375_ACCCGGTAGTGACCTG		SN_H2030_GCTGAGGAGCTCATAA	SN_H2030_ACAACAACATTAAAGG
SN_A375_TCCATAAAGGGCTAAA	SN_A375_ACCCGTAAGGGTCCAC		SN_H2030_CACAAGCGTTTGAGGC	SN_H2030_ACAACACTCCTGATTT
SN_A375_GGTTTCCTCAGGCCTA	SN_A375_ACCCTCCCAATGAAGC		SN_H2030_TTTCCACCAATGAGGT	SN_H2030_ACAACAGAGCTCCTAC
SN_A375_CCTAAGCCAGAGAGCC	SN_A375_ACCCTCCCACTTAACG		SN_H2030_GTTAACCAGTGAACGA	SN_H2030_ACAACATGTAGCTAAT
SN_A375_AATCCGTAGGGTTATC	SN_A375_ACCCTCCCAGAGGCTA		SN_H2030_CGAATCTAGAATCTCA	SN_H2030_ACAACATGTCTAACAG
SN_A375_TACCTCATCGTGCCTT	SN_A375_ACCCTCCCAGGACACA		SN_H2030_AGCCGCTAGTGAGCAA	SN_H2030_ACACAATGTCAGGAAG
SN_A375_GCCGTGAGTTTGTTGC	SN_A375_ACCCTCCCATAGACCC		SN_H2030_AAGGATTAGGCGCATC	SN_H2030_ACACAATGTCCGGTTC
SN_A375_TTGCTTTAGAGGAAGG	SN_A375_ACCCTCCCATGTGGGA		SN_H2030_TCATACTTCCTAGTCC	SN_H2030_ACACAATGTCGCGCAA
SN_A375_TCCTCTAAGTTGCGTG	SN_A375_ACCCTGTTCTTGCAAA		SN_H2030_GATTCGCCAGTAGGAT	SN_H2030_ACACAATGTTCAAGCA
SN_A375_TGAGAACCAAGTAAGC	SN_A375_ACCGAAGCACCAAAGG		SN_H2030_CCTGAATAGTACCGCA	SN_H2030_ACACCTTGTTGTCCAT
SN_A375_CTCGCTCCATGTTTGG	SN_A375_ACCGAAGCAGGAATCG		SN_H2030_AGGCCCAGTCCAAATG	SN_H2030_ACACGGACACAGAACG
SN_A375_GCACCTAAGCTAATTG	SN_A375_ACCGAAGCAGGCTTGT		SN_H2030_ACGCCTAAGGAGGCAT	SN_H2030_ACACGGACACCTATAG
SN_A375_GACACTAGTTTACGTC	SN_A375_ACCGAAGCATTGCGAC		SN_H2030_TATCCAGCAACTAACT	SN_H2030_ACACGGACAGCACGAA
SN_A375_GCTCTGGCAATCATGT	SN_A375_ACCGCAATCAAGCTAC		SN_H2030_GTCCATTGTTAAGGCC	SN_H2030_ACACGGACATCACTTC
SN_A375_AAAGGACGTTCGGTAA	SN_A375_ACCGCAATCAGAAACG		SN_H2030_CAGGTGGAGTGTTGTA	SN_H2030_ACACGGACATCAGCAC
SN_A375_TTCACTGTCCACCCTG	SN_A375_ACCGCAATCATTGCAA		SN_H2030_TAACAAGCAAGTCGCT	SN_H2030_ACACTAATCCAGGAAA
SN_A375_GCACTTACAGCCAGTT	SN_A375_ACCGCAATCGCTATGG		SN_H2030_ATGTCATCATCAATCG	SN_H2030_ACACTAGGTATGTGGC
SN_A375_AAGCGGGTCCCGCATT	SN_A375_ACCGGCTAGCTGTACG		SN_H2030_ATTTGTGAGCCTCTGT	SN_H2030_ACACTAGGTGCCGCAA
SN_A375_CAACTAGGTTCTTTAG	SN_A375_ACCTAAGGTGGACCTG		SN_H2030_TTGGGCGGTGGGTACT	SN_H2030_ACACTTAAGCCGCTAA
SN_A375_GTTAACCAGGCAACAA	SN_A375_ACCTAAGGTTCGCTCA		SN_H2030_CTGTTGGAGCATGGTT	SN_H2030_ACACTTAAGTCTGGGC
SN_A375_CGATTATCATAATCCG	SN_A375_ACCTAAGGTTGAGGTC		SN_H2030_TGGTCCTTCCTAAGAC	SN_H2030_ACACTTAAGTTGTCAA
SN_A375_GGCAAATCATGTCAAT	SN_A375_ACCTACCTCAATTGGC		SN_H2030_AGTAGCTTCGTTTCCA	SN_H2030_ACACTTGCAAAGGCCA
SN_A375_CCCAATTGTGTGCACG	SN_A375_ACCTACCTCACCATTT		SN_H2030_GCGGTTGGTTAGGACC	SN_H2030_ACACTTGCAAATTGCT
SN_A375_GGCTATTAGCGAGTAA	SN_A375_ACCTACCTCCTTAATC		SN_H2030_GTAGGCGAGGCCTTAG	SN_H2030_ACACTTGCACCCACAG
SN_A375_AGCTAGTTCGCTAAAC	SN_A375_ACCTACCTCGCAGGCT		SN_H2030_AAGACCAAGCGGATTT	SN_H2030_ACACTTGCAGCACGTT
SN_A375_ATGCCTGAGTGATTCA	SN_A375_ACCTCACTCGATATTG		SN_H2030_ATCCGTGAGCAAACCT	SN_H2030_ACACTTGCAGGTTTGC
SN_A375_AGAATCTGTTCAAGAT	SN_A375_ACCTGGTCAGATTCAT		SN_H2030_CAATCCCTCCCTGATC	SN_H2030_ACAGCCGGTCCGTGAG
SN_A375_TCAGTAGGTTTGGGCG	SN_A375_ACCTGTTGTACCCACC		SN_H2030_GTTGGCCAGGCTGTCA	SN_H2030_ACAGCCGGTCTTGCAT
SN_A375_CGAGTCGGTCATCCTG	SN_A375_ACCTGTTGTGGATTAT		SN_H2030_CAAGTGAAGCCTGTTC	SN_H2030_ACAGCCGGTGGTTCCC
SN_A375_TCTACCTCATTATGGT	SN_A375_ACCTGTTGTGGGTACT		SN_H2030_AGCTACTAGCGGGCAA	SN_H2030_ACAGCCGGTTATTGCC
SN_A375_CCACATTGTTCACTGT	SN_A375_ACCTGTTGTTGACTTC		SN_H2030_GCTTTATTCTAAGGTC	SN_H2030_ACAGCGCTCACTCAAA
SN_A375_ATATGTCCAATAGCAA	SN_A375_ACCTTCCAGATGCCTG		SN_H2030_CGCTCCATCAAGTGAG	SN_H2030_ACAGCGCTCCTCATCA
SN_A375_TAAAGCCTCCTAGTCC	SN_A375_ACCTTCCAGGAAGCTA		SN_H2030_TTATCCTAGGGCCATC	SN_H2030_ACAGCGCTCGCAATCG
SN_A375_GGTACTTAGTTCCCGT	SN_A375_ACCTTGCTCACTCAAA		SN_H2030_TTTCTTGCATCAATCG	SN_H2030_ACAGGAATCAAACTCA
SN_A375_ACCAGGCTCCAAATCA	SN_A375_ACCTTGCTCTCAATTC		SN_H2030_GTCGGTTCATAAGTCT	SN_H2030_ACAGGATCAAGCCACT
SN_A375_GTGCTTACACAGAAAC	SN_A375_ACCTTGCTCTTAATGG		SN_H2030_AGGCTAAAGCTGTACG	SN_H2030_ACAGGATCAGCACGTT
SN_A375_CCATCACTCAATCTCT	SN_A375_ACCTTGTGTCCTAGTT		SN_H2030_ACCTCACTCATTTAGG	SN_H2030_ACAGGATCATGCAACC
SN_A375_TGCTTGCTCCTGGCTT	SN_A375_ACCTTGTGTGTGAGGA		SN_H2030_TGGCCAATCCGCAAAT	SN_H2030_ACAGGCTGTGCAATGC
SN_A375_TTTGCATTCGCGCTAA	SN_A375_ACGAAGTCATAAGGAC		SN_H2030_CAAGCTAGTTTAACCC	SN_H2030_ACAGGCTGTGCTTTAC
SN_A375_AGCCTGGGTAGGTGTC	SN_A375_ACGAATCTCTTAAGTG		SN_H2030_ACGCACGGTTAGACCA	SN_H2030_ACAGGCTGTGGAGCAA
SN_A375_CGTTAAATCCGTTAAA	SN_A375_ACGAATCTCTTGCATT		SN_H2030_TTGACATCATCATGGC	SN_H2030_ACAGGTAAGGTTTACA
SN_A375_AGGTAACCAGCCAGTT	SN_A375_ACGACAAAGCTGTCAG		SN_H2030_CGCATTTGTATTGCAG	SN_H2030_ACAGTATGTAGCTGCG
SN_A375_TTAGCAATCCGCACAA	SN_A375_ACGACAAAGGACCTGC		SN_H2030_CGCGGATTCTTAATGG	SN_H2030_ACAGTATGTCACACCC
SN_A375_ATCGGCCAGGAGTCTT	SN_A375_ACGACAAAGGCACAGG		SN_H2030_GAACCAAAGGATCCGC	SN_H2030_ACAGTATGTGATGGCT
SN_A375_TTCGGTACAGCCGCTA	SN_A375_ACGACTTAGTCATTGA		SN_H2030_TGTTGTAAGCGCCTTT	SN_H2030_ACAGTATGTGTTGTAG
SN_A375_GTAAGCGCAACCGCCA	SN_A375_ACGAGTAAGCATTATG		SN_H2030_GAGATAAGTTTAACGG	SN_H2030_ACATAGCTCACTAATG
SN_A375_GTTAAGTGTGATGATT	SN_A375_ACGAGTAAGCTTACTT		SN_H2030_CTGGTTACAGGTTCAC	SN_H2030_ACATCAATCATAAGCC
SN_A375_CCGACAGGTGCTAGCG	SN_A375_ACGAGTAAGGGTTAGA		SN_H2030_AGCCTGGGTTTGTCTA	SN_H2030_ACATCATCAGGCCATT
SN_A375_CCGTTAACACTAGGTC	SN_A375_ACGCAAGCACTAAGCC		SN_H2030_CCGTTAACACAGCCTG	SN_H2030_ACATCATCATCACAGC
SN_A375_GGTAACCGTAGCAGCT	SN_A375_ACGCAAGCAGCTCAAC		SN_H2030_TGGGCATGTGGGTGAA	SN_H2030_ACATTAGTCATGCAAC
SN_A375_TGGCTATAGCGCCTAA	SN_A375_ACGCAAGCAGGTATTT		SN_H2030_TTAGGAACAAAGGCCA	SN_H2030_ACATTAGTCCCTGTTA
SN_A375_TTGGTGAGTAACTACG	SN_A375_ACGCAAGCATCGTTCT		SN_H2030_GAGCCACTCTCCTCAA	SN_H2030_ACATTAGTCGCTTGCT
SN_A375_GAGCCTTCACACAATT	SN_A375_ACGCACGGTATTGGTG		SN_H2030_CATGCGCAGGCGCATC	SN_H2030_ACATTAGTCTCCATGC
SN_A375_TGGATTGGTCCACAAA	SN_A375_ACGCACGGTCACAGCG		SN_H2030_TTTGGTGCATGACTAT	SN_H2030_ACATTAGTCTTAGTGA
SN_A375_TGCATCCTCAGGTCCA	SN_A375_ACGCACGGTGCTCACC		SN_H2030_CATTATCTCACCATTT	SN_H2030_ACCAAACTCTCGACCT
SN_A375_ATTGCTCGTCTATCGT	SN_A375_ACGCACGGTGGATGTC		SN_H2030_TCCATAAAGCATTTCT	SN_H2030_ACCAAACTCTTAAGTG
SN_A375_ACGCCACAGCCATCAG	SN_A375_ACGCACGGTGTAATAC		SN_H2030_TCAGTAATCGGTCATG	SN_H2030_ACCAAGCGTCACAGAC
SN_A375_CGCAATGTCAAGCCTG	SN_A375_ACGCCACAGCCATCAG		SN_H2030_ACGAACAAGCCTCTGT	SN_H2030_ACCAAGCGTTGCAATG
SN_A375_CTAATAGTCTGTGCAG	SN_A375_ACGCCACAGGAGGTTA		SN_H2030_CTCGACAAGCTCCTTA	SN_H2030_ACCAAGTTCAAGCTAC
SN_A375_GCCACTAAGCTTTGTT	SN_A375_ACGCCACAGGTCCAAT		SN_H2030_GCCATTACAAACAACA	SN_H2030_ACCAAGTTCCACCTGT
SN_A375_CTTGCAACATTAAACC	SN_A375_ACGCCTTTCCACCTGT		SN_H2030_CGTGACATCTTGCATT	SN_H2030_ACCAAGTTCCGGTTGA
SN_A375_ATGACAACATCACTTC	SN_A375_ACGGGAAGTAAAGCGG		SN_H2030_AGGTCATTCAATACGC	SN_H2030_ACCAATATCCTTTACG
SN_A375_AGTCAGGCAAATTCGT	SN_A375_ACGGTACGTACCGAAC		SN_H2030_ACGGTACGTGAAGCCT	SN_H2030_ACCACACCACACAATT
SN_A375_GCATTGCCATAAGGAC	SN_A375_ACGGTACGTCCTTCTC		SN_H2030_TCATTGCGTCCTAATC	SN_H2030_ACCACACCAGGCCAAA
SN_A375_TTACCTGTCATGGCTG	SN_A375_ACGGTACGTGGTTAGC		SN_H2030_CCAAACCCACCAGGTT	SN_H2030_ACCACACCATAAACCT
SN_A375_TTTAACGAGGCGCATC	SN_A375_ACGGTACGTTAGGATT		SN_H2030_TCCCGGACATGTTGCA	SN_H2030_ACCACACCATTAGCGC
SN_A375_CAATGTGGTGTTGCAA	SN_A375_ACGGTTAGTACCGAAC		SN_H2030_TTATCCTAGTAATCCA	SN_H2030_ACCACATAGCCAGTAT
SN_A375_GTTAACGGTGTGCAAC	SN_A375_ACGGTTAGTCGAAGTC		SN_H2030_AGGTAACCAAGTGTTT	SN_H2030_ACCACATAGTTGTCTT
SN_A375_TTAAGGTGTAATGGCC	SN_A375_ACGGTTTAGCGCTCAA		SN_H2030_CTAAATGTCCCAGTAG	SN_H2030_ACCAGCTCAGCAAGAT
SN_A375_TGGTCAAGTTTGCGAA	SN_A375_ACGGTTTAGGCTGGCT		SN_H2030_GCCATGATCCTCAGCT	SN_H2030_ACCAGGACAATTGCGC
SN_A375_GGAAGCTAGCATGTTA	SN_A375_ACGGTTTAGGGTCTAT		SN_H2030_GGTTGCGGTCCAAATG	SN_H2030_ACCAGGACAGTAGGAT
SN_A375_TGTGCGCAGCCTGACA	SN_A375_ACGTACCCAGCCTTGG		SN_H2030_ATTACGTCATCCATCT	SN_H2030_ACCAGGCTCATAGCCG
SN_A375_TTATAGCCAGTATGTT	SN_A375_ACGTACCCATCGTTCT		SN_H2030_GCTTTGTGTTGTTGTC	SN_H2030_ACCAGGGAGACTAAGG
SN_A375_CCGTTATGTGTTGCAA	SN_A375_ACGTCAAGTAACGGGA		SN_H2030_GTATTGCAGCGAGGTG	SN_H2030_ACCATAATCATTACGA
SN_A375_AAAGGACGTGGTTCCC	SN_A375_ACGTCAAGTCCCGAAG		SN_H2030_AGGTAACCATTGACAT	SN_H2030_ACCATAATCCGTGACA
SN_A375_CTCTGTTCACTGACTA	SN_A375_ACGTCAAGTGATCATG		SN_H2030_TGCATTAAGGCATGTT	SN_H2030_ACCATAATCGTGCCTT
SN_A375_CGTAGTTAGGCTACAT	SN_A375_ACGTCAAGTGATTTGG		SN_H2030_TGTTTGTTCAACAAGG	SN_H2030_ACCATAATCTCACATT
SN_A375_GGCGTTATCGGTCAGC	SN_A375_ACGTCAAGTGGATTCA		SN_H2030_CTAACCTGTTAAGCGC	SN_H2030_ACCATTAAGGACTTAC
SN_A375_ACTTACTTCCTTTACG	SN_A375_ACGTCCAAGCATTTCT		SN_H2030_GCTTTACGTGTTGCTT	SN_H2030_ACCATTAAGGTTACAC
SN_A375_TCATACTTCCAGGGAG	SN_A375_ACGTCCAAGGTCCTAG		SN_H2030_CTGCTATGTTTAGTCC	SN_H2030_ACCCAACCAAAGCCTC
SN_A375_TCACCTGGTAAACAAG	SN_A375_ACGTTACAGCTGGACC		SN_H2030_TGTCATAAGCCACATG	SN_H2030_ACCCAACCAGGCTAGA
SN_A375_TTAGCAGGTTACGCAA	SN_A375_ACGTTACAGGAAGCAC		SN_H2030_TATAGGTGTAGGATCC	SN_H2030_ACCCAACCATAGCGGA
SN_A375_CTAATCGCAAGGTATA	SN_A375_ACGTTACAGGATTGAG		SN_H2030_GTGTGCGGTCTCAGCC	SN_H2030_ACCCAGGGTACGATTG
SN_A375_CTACTTAGTTGGGTTA	SN_A375_ACGTTACAGTAAAGGT		SN_H2030_AATAACCGTACTGATG	SN_H2030_ACCCAGGGTATTCGCT
SN_A375_TCGCTAACAAATGCCC	SN_A375_ACGTTGTAGGCTGTCA		SN_H2030_CGGACAACAGAGAGCC	SN_H2030_ACCCAGGGTTGCAATG
SN_A375_TCCTTAGTCCCTGTTA	SN_A375_ACGTTGTAGGTGAAAT		SN_H2030_CTTACTAGTAGCCTCC	SN_H2030_ACCCGCTGTAATAGCT
SN_A375_CATGGCGGTGCGCAAT	SN_A375_ACGTTGTAGTTATGGC		SN_H2030_AGTCCTTGTCCTGATT	SN_H2030_ACCCGGTAGTTGCGTG
SN_A375_GTCTATCGTGCGCAAT	SN_A375_ACTAACCAGAGGGACT		SN_H2030_TTAGGCCCAACTGGCT	SN_H2030_ACCCGTAAGGCCATCA
SN_A375_CCTTCAATCGTCAAGT	SN_A375_ACTAACCAGCACTAGT		SN_H2030_GATCGATTCCAATAGC	SN_H2030_ACCCGTAAGTATCGCG
SN_A375_AGAATCGAGGCTAGAA	SN_A375_ACTAACCAGCTTACTT		SN_H2030_GAGCGAAGTATTGGAT	SN_H2030_ACCCGTAAGTCATTAG
SN_A375_CTTTCTTGTGTTTCAC	SN_A375_ACTAACCAGTAGGATG		SN_H2030_GTGTGTTAGCACCACA	SN_H2030_ACCCTCCCAGAGGCTA
SN_A375_TCAAGGTTCCCTCATA	SN_A375_ACTAACCAGTGTTGCG		SN_H2030_CCTTCAATCATTCATC	SN_H2030_ACCCTCCCAGCTACGT
SN_A375_CAAATCATCGATCAGT	SN_A375_ACTAACTCACATAGCC		SN_H2030_TTGCAGCCAGCATGTC	SN_H2030_ACCCTCCCAGTAAAGC
SN_A375_CGTAACTAGGGATTAG	SN_A375_ACTAGGCGTCAACAAT		SN_H2030_AAACGGATCCTTAATC	SN_H2030_ACCCTGTTCACGCCAA
SN_A375_TGATGAACAATTTGGT	SN_A375_ACTAGGCGTCGTTATC		SN_H2030_ACCTAAATCGTTAAGC	SN_H2030_ACCGAAGCACCCTCAC
SN_A375_TTATTGCTCCTGGTGA	SN_A375_ACTATCCGTCATGCAA		SN_H2030_TTGACATCACCACAAC	SN_H2030_ACCGCAATCGCAAACT
SN_A375_GTTTCCTCAGTTATGT	SN_A375_ACTATCCGTGCTGGTG		SN_H2030_AGGTTACTCCTAGTTT	SN_H2030_ACCGCAATCGGCTAGC
SN_A375_GTCGCAATCTAATTGG	SN_A375_ACTATCCGTGTTCCCA		SN_H2030_CCTCAAACACTGGCCA	SN_H2030_ACCGCAATCTTGCATT
SN_A375_ACCCGCTGTGCTGTAA	SN_A375_ACTATGTCAGCAAGAT		SN_H2030_GGCTTAAGTCTAGCTT	SN_H2030_ACCGGCTAGCTCAATA
SN_A375_GCTTGACCATCAGCAC	SN_A375_ACTCACCTCACTAAGC		SN_H2030_CGTTATTTCTCGACCT	SN_H2030_ACCGGCTAGGAGTCGG
SN_A375_GTGCTCAAGCACTAGT	SN_A375_ACTCACCTCCAATAGC		SN_H2030_GAACACAAGGACCTGC	SN_H2030_ACCGGCTAGGCCATCA
SN_A375_TGTTCCTCACAACAGG	SN_A375_ACTCAGTAGCCTGAGC		SN_H2030_CGTTATTTCCTTAGTT	SN_H2030_ACCGGTTCAAGTTATC
SN_A375_CGTCCTAGTGCACGCA	SN_A375_ACTCAGTAGTTTCCGC		SN_H2030_GTTGTGAGTTAGACCA	SN_H2030_ACCGGTTCACGCAACT
SN_A375_TTTAAGGTCGGTTAGT	SN_A375_ACTCCTCAGGCACAGG		SN_H2030_AACTGTTCACATTGCA	SN_H2030_ACCTAAATCATAATCG
SN_A375_TATTACCTCGGGCCAT	SN_A375_ACTCCTCAGGCCTGGT		SN_H2030_GTTGCCCGTCACGGAT	SN_H2030_ACCTAAATCCATAATG
SN_A375_TCTAACTTCTTGGATA	SN_A375_ACTCCTCAGTAAGAAC		SN_H2030_CTTGTAAAGCGCTCAA	SN_H2030_ACCTAAATCGTTAAGC
SN_A375_GATCGCTCATCGCTTT	SN_A375_ACTCGCGCAAACCTTG		SN_H2030_AGCCTGGGTTGGGTTA	SN_H2030_ACCTAAGGTGTTGTGA
SN_A375_GTGGATGCAGGCTGTT	SN_A375_ACTCGCGCAATAGCAA		SN_H2030_TTCCCACAGCCTGACA	SN_H2030_ACCTAAGGTTTGGTTC
SN_A375_AAACGGATCTAGCTTT	SN_A375_ACTCGCGCACGTGCTG		SN_H2030_CTGTTGGAGGATCACT	SN_H2030_ACCTACCTCAACAAGG
SN_A375_TCCCGGACACACTAAT	SN_A375_ACTCGCGCAGTTTGGC		SN_H2030_CCCAGTTTCTCACACC	SN_H2030_ACCTACCTCCGGTTAG
SN_A375_CCTCAAACACCGGTAT	SN_A375_ACTCGCTTCAAGCCTG		SN_H2030_ATCCATAAGCATGGTT	SN_H2030_ACCTACCTCGGTTAGT
SN_A375_ACCCGCTGTACGTTTC	SN_A375_ACTCGCTTCACAGCCA		SN_H2030_TTCATTCAGTAGCGCC	SN_H2030_ACCTACCTCTTACTCG
SN_A375_GCCACACAGCGAAGTA	SN_A375_ACTCGCTTCCCTGACT		SN_H2030_TGCTTGCTCTTGAGCG	SN_H2030_ACCTCACTCATTATGG
SN_A375_GTCTTGCTCCAGGTCA	SN_A375_ACTGAAACATTAGCCA		SN_H2030_TGCTTGCTCCTCACTA	SN_H2030_ACCTCACTCATTTAGG
SN_A375_TTGCAAGGTAGCAGCT	SN_A375_ACTGAATGTTTGACCT		SN_H2030_ACACTTAAGTTGTCAA	SN_H2030_ACCTCACTCTACCTAT
SN_A375_GGTTAGCGTAAATTGC	SN_A375_ACTTACAAGGGTTAGA		SN_H2030_GTGATGAAGCCGCAAC	SN_H2030_ACCTGGATCGTTATCT
SN_A375_TTGGGTTAGAATCTCA	SN_A375_ACTTACAAGTGTTGTA		SN_H2030_GTCTAATCAATTAGGA	SN_H2030_ACCTGGATCTGGCTTC
SN_A375_TGTCAGTAGCCAGGTC	SN_A375_ACTTACAAGTTAGGCT		SN_H2030_GCTAATATCGGGACCT	SN_H2030_ACCTGGTCAATATGGA
SN_A375_GATTGGTTCAAGGACA	SN_A375_ACTTACAAGTTTGGGT		SN_H2030_ACCTTGCTCGCACAAT	SN_H2030_ACCTGGTCAATTATGC
SN_A375_CACCGGTAGTTACCGG	SN_A375_ACTTACTTCAGCACCA		SN_H2030_ACAGGAATCAAACTCA	SN_H2030_ACCTGGTCAGTTATCG
SN_A375_CATCACACACCTAATG	SN_A375_ACTTACTTCCTTTACG		SN_H2030_GTATCGCCAAGGACCA	SN_H2030_ACCTGTTGTCATTACC
SN_A375_GGACAGCCATCCATCT	SN_A375_ACTTACTTCGCTAGAT		SN_H2030_GGATTATGTTTGTCTA	SN_H2030_ACCTGTTGTGTTAAAC
SN_A375_CAAGGTAAGGGCTTAT	SN_A375_ACTTAGGGTGGTTATG		SN_H2030_TGGTTAATCCCGTTAC	SN_H2030_ACCTGTTGTTCCAGGG
SN_A375_AACATCATCGTCATTT	SN_A375_ACTTAGTCAACCGCCA		SN_H2030_GACGTAAAGAACCTGT	SN_H2030_ACCTGTTGTTTGCGAA
SN_A375_CAGCTATAGTCTTGAA	SN_A375_ACTTAGTCATAGCGGA		SN_H2030_CACCAACCAATGAGGT	SN_H2030_ACCTTCATCCACCTGT
SN_A375_GACATTATCTTGCAAA	SN_A375_ACTTATCTCCGGTTAG		SN_H2030_CAATAAGCACAATGCC	SN_H2030_ACCTTCCAGTAGGATG
SN_A375_AGAACCAAGAACAAGT	SN_A375_ACTTATCTCGAGCTAT		SN_H2030_CCCTCATAGATGCCTG	SN_H2030_ACCTTCCAGTGATTCA
SN_A375_CTCGCTAGTCATGCAA	SN_A375_ACTTATCTCTACTAAG		SN_H2030_ACAGGCTGTGCAATGC	SN_H2030_ACCTTCCAGTTATCTC
SN_A375_AGGCCCAGTAATCCCT	SN_A375_ACTTATGAGGTTTGCG		SN_H2030_TAGCATATCGTTACTT	SN_H2030_ACCTTGCTCAGCTAAC
SN_A375_TACGTACAGGGTCCAC	SN_A375_ACTTCGCTCATTACGA		SN_H2030_AGCTTCCTCGCATTAA	SN_H2030_ACCTTGCTCGCACAAT
SN_A375_CGAAGCGAGAGCCGGA	SN_A375_ACTTGAATCAGCTAAC		SN_H2030_GGTGTCCAGTGTGATC	SN_H2030_ACCTTGCTCTCACTAT
SN_A375_TTAAGGTGTGGTTCCC	SN_A375_ACTTGAATCATTACTC		SN_H2030_TGATGACTCGTTATAG	SN_H2030_ACGAACAAGAATGACG
SN_A375_CAGGTCCAGCTGCACA	SN_A375_ACTTGAATCCTGCGAA		SN_H2030_ATTGTCCGTAGTAAGA	SN_H2030_ACGAACAAGACCATAC
SN_A375_CTCCAACTCTGTAATG	SN_A375_ACTTGCACACAACCTA		SN_H2030_ACAACATGTCTAACAG	SN_H2030_ACGAACAAGCCTCTGT
SN_A375_ACGCAAGCACTAAGCC	SN_A375_ACTTGCACACTAAGAA		SN_H2030_GGGCATGAGCTCCTTA	SN_H2030_ACGAACAAGGAGGGTT
SN_A375_GATCAGGCACCCTCAC	SN_A375_ACTTGTAAGGAGTAAT		SN_H2030_TTGGATTCACCGGTAT	SN_H2030_ACGAACAAGTAGCCAT
SN_A375_TCTATGTTCCGGTATG	SN_A375_ACTTGTCGTACCGGAT		SN_H2030_TGCATCCTCGGGCCAT	SN_H2030_ACGAACAAGTTCCTGC
SN_A375_ACTTGTCGTTCCGCAC	SN_A375_ACTTGTCGTGTGCACG		SN_H2030_AATTGCCAGCTTTGGG	SN_H2030_ACGAAGTCACAAAGAC
SN_A375_CTGATCACACGTTACA	SN_A375_ACTTGTCGTTCCGCAC		SN_H2030_TCACCTGGTGGCTTCC	SN_H2030_ACGAATCTCAAACACC
SN_A375_TCTAAGGGTGCTCCGT	SN_A375_ACTTGTCGTTGGCCGA		SN_H2030_ATCAAGACATCACTTC	SN_H2030_ACGAATCTCATAACCA
SN_A375_GGTTGGTGTACCGAAC	SN_A375_ACTTTGTTCTACTAAG		SN_H2030_CGCCAAATCATGAGCT	SN_H2030_ACGAATCTCTACCTCA
SN_A375_ATGCAAACAAGTTATC	SN_A375_ACTTTGTTCTTGTTCG		SN_H2030_CGGATAAAGAACAAGT	SN_H2030_ACGACTTAGCCTGATG
SN_A375_ACCAGGCTCATCGTTT	SN_A375_AGAAACCCAATAACCT		SN_H2030_TCGCGCACATAGACCC	SN_H2030_ACGAGTAAGGTAACGA
SN_A375_CATCCTGGTGTAATAC	SN_A375_AGAAACCCAGATTCAT		SN_H2030_GCTGATCCAAGATTCT	SN_H2030_ACGATTCAGCTGGAAA
SN_A375_TATTTGCTCCAGGGAG	SN_A375_AGAAACCCATTTGCTC		SN_H2030_ACTTATCTCTAACCTT	SN_H2030_ACGATTCAGGGACTAA
SN_A375_CATTGTAAGTAAGTCC	SN_A375_AGAAACTAGTTATGTG		SN_H2030_GGGTTTGTCCGCCTCA	SN_H2030_ACGATTCAGTAAGTGG
SN_A375_CCGCTAGCATGCTATG	SN_A375_AGAAAGGCACAAGCCT		SN_H2030_CGGCCATAGTCCTTCA	SN_H2030_ACGCAAGCAAGGTAAC
SN_A375_ATCCGTGAGCGGTTAT	SN_A375_AGAAAGGCACATAGCC		SN_H2030_GAGGCCTTCTTGCAAA	SN_H2030_ACGCAAGCATCAGCAC
SN_A375_AGCCTAGTCAATACGC	SN_A375_AGAAAGGCACTTCATC		SN_H2030_ACGCCTAAGTGAGCAA	SN_H2030_ACGCACGGTTAGACCA
SN_A375_CGACAAGCACCGGCTA	SN_A375_AGAAAGGCATGAATAG		SN_H2030_TTGGATATCGTAATCA	SN_H2030_ACGCCACAGATACTTG
SN_A375_TTTCGTCCAAACAACA	SN_A375_AGAACCAAGAACAAGT		SN_H2030_ATGCAAACACCAACCG	SN_H2030_ACGCCACAGCCACAAT
SN_A375_CAAACCGTCTGGCTTC	SN_A375_AGAACCGCAGCATGGA		SN_H2030_TCAACAATCCTCCCTC	SN_H2030_ACGCCTAAGGAGGCAT
SN_A375_CAATCCTGTATTGGTG	SN_A375_AGAACCGCAGGCTACT		SN_H2030_ACTTACTTCGGTCAAT	SN_H2030_ACGCCTAAGTGAGCAA
SN_A375_CAGCCTTTCCCTGACT	SN_A375_AGAACCGCAGTAATAG		SN_H2030_GTTACTCGTGCTCCAC	SN_H2030_ACGCTTGAGACAGGCG
SN_A375_AATTCGTCACGGTTTA	SN_A375_AGAAGGTGTAAGCTCA		SN_H2030_TTGATGTCAAGTCGCT	SN_H2030_ACGGGAAGTTTGAGGC
SN_A375_CAAATCATCGGGACTC	SN_A375_AGAATCGAGCAAACCT		SN_H2030_TGCACCTTCATGAAGG	SN_H2030_ACGGGAAGTTTGGGTA
SN_A375_CTTTGAGCAATAGTCT	SN_A375_AGAATCGAGCAAGGTA		SN_H2030_GTATCGCCACCTCAGG	SN_H2030_ACGGTACGTAGCTAAT
SN_A375_AAATCCGGTAACCACA	SN_A375_AGAATCGAGCACGATT		SN_H2030_GCGGATACACCTCGCT	SN_H2030_ACGGTACGTAGTTGGC
SN_A375_ATTGAAGCAATTGACT	SN_A375_AGAATCGAGCCGCAGT		SN_H2030_CCTGTTGGTGCTCCAC	SN_H2030_ACGGTACGTCTTGCAT
SN_A375_ATCCTGACATGTTGCA	SN_A375_AGAATCGAGGCTAGAA		SN_H2030_CTGCTCCCAGTATGTT	SN_H2030_ACGGTACGTGAAGCCT
SN_A375_TCAATCGCACGTAATT	SN_A375_AGAATCGAGGGACCTC		SN_H2030_TCCTTTACAAGGTGCA	SN_H2030_ACGGTACGTTGTGATG
SN_A375_CGCTAATAGCAGGCCT	SN_A375_AGAATCGAGGGACGCA		SN_H2030_GCTAATATCCCTGGAA	SN_H2030_ACGGTACGTTTGTGGA
SN_A375_ACCGAAGCAGGCTTGT	SN_A375_AGAATCTGTCCGTAGG		SN_H2030_ATTGCACAGGTACCGC	SN_H2030_ACGGTTTAGACTTATG
SN_A375_AGCATTTCAACATAAG	SN_A375_AGAATCTGTGAAACAA		SN_H2030_TTGACGTAGGAGCACG	SN_H2030_ACGGTTTAGCTATTGA
SN_A375_AGCTAACTCTAACCAA	SN_A375_AGAATCTGTGAGAAAC		SN_H2030_ATAGCATGTGGTTCCC	SN_H2030_ACGGTTTAGTGTTGCG
SN_A375_GATGCAGCACGGTTTA	SN_A375_AGAATCTGTTATCCGT		SN_H2030_CTTGCGCGTTCACCAT	SN_H2030_ACGTACCCACAACCTA
SN_A375_GTCTTTGTCGACCTGA	SN_A375_AGAATCTGTTCAAGAT		SN_H2030_GAAGTATAGTAACGGA	SN_H2030_ACGTACCCAGCTACGT
SN_A375_GATTCATCAAAGCCTC	SN_A375_AGACAATAGTAACGGA		SN_H2030_TATGACTCATAATGAG	SN_H2030_ACGTCAAGTTAGGTGC
SN_A375_TACAGGTTCGCAACAT	SN_A375_AGACACGCACCTACTT		SN_H2030_TCTAGCACAAATATCC	SN_H2030_ACGTCCAAGGGCTTTG
SN_A375_TTAGCAATCTTAGGAC	SN_A375_AGACACGCATTGTGAT		SN_H2030_TCTAACCGTCAACAAT	SN_H2030_ACGTCCAAGTCAATCA
SN_A375_GCCTGTGCAGCCTAAC	SN_A375_AGACCCGGTCAACAAT		SN_H2030_TTGTCCATCATTAGCA	SN_H2030_ACGTCCAAGTTAGACC
SN_A375_TGGATTCAGAGAGGAG	SN_A375_AGACCCGGTGATTTGG		SN_H2030_CCTAATAAGGTTTGCG	SN_H2030_ACGTCCTTCATGAGCT
SN_A375_GCAGGATAGCTGGCTA	SN_A375_AGACCCGGTGTCACGG		SN_H2030_GTGTAACTCTCCATAT	SN_H2030_ACGTCCTTCGCTAAGT
SN_A375_GTGAGCGAGCGCATTG	SN_A375_AGACCCGGTGTTTCAC		SN_H2030_CGTAATGGTCAAAGAA	SN_H2030_ACGTTACAGCGGTTAT
SN_A375_CGAAATGAGGAAACTG	SN_A375_AGACTATGTCGTTATC		SN_H2030_TCAAGTATCGCTAGTG	SN_H2030_ACGTTACAGGTCCGTA
SN_A375_GGCCTAATCACTAATG	SN_A375_AGACTATGTCTTACTA		SN_H2030_GTTTAACCACTTCATC	SN_H2030_ACGTTACAGGTCGAGG
SN_A375_GATCAAGAGCACCACA	SN_A375_AGAGAGGAGTGGCGGA		SN_H2030_TCGTTAAAGTAGCTTA	SN_H2030_ACGTTGTAGGCTATGT
SN_A375_TATAACCCAGCTCAAC	SN_A375_AGAGATTAGAGAGGAG		SN_H2030_CGTTGCAAGGCAACAA	SN_H2030_ACGTTGTAGTGAGAGC
SN_A375_CGATCCTTCCCTGACT	SN_A375_AGAGATTAGGATAAAC		SN_H2030_CAAACACTCGATTATG	SN_H2030_ACTAAAGCACAGGAAT
SN_A375_CTCCTGAGTGCTTACT	SN_A375_AGAGATTAGGTATTGC		SN_H2030_AGACTATGTGTTGCTT	SN_H2030_ACTAAAGCATTGCGAC
SN_A375_ACTTAGTCAACCGCCA	SN_A375_AGAGGAACATTTGCTC		SN_H2030_ATCCCGCGTTTCAGGA	SN_H2030_ACTAACCAGACAGGCG
SN_A375_GATCCGTCAACAACAA	SN_A375_AGAGGATGTAATCGTG		SN_H2030_ATGTTCAAGCCTGACA	SN_H2030_ACTAACCAGCACGTTG
SN_A375_GCCCGTTGTTGCGGAT	SN_A375_AGAGGATGTAGCAGCT		SN_H2030_TGAGGGAGTAAATTGC	SN_H2030_ACTAACCAGGATTGCT
SN_A375_ACTTCGCTCATTACGA	SN_A375_AGAGGATGTCCTTCTC		SN_H2030_GGGCCTAGTGATGGCT	SN_H2030_ACTAACGGTCGTAAAT
SN_A375_GGAACCACAGGATTAA	SN_A375_AGAGGATGTTGTGACA		SN_H2030_GACTTGGTCTAAGTCA	SN_H2030_ACTAACTCAACCCTAA
SN_A375_TTTGGCTGTATTGCAG	SN_A375_AGATGAAGTCATCATC		SN_H2030_ATCCATAAGCCTGATG	SN_H2030_ACTAACTCAGGCGAGT
SN_A375_CGCTCCATCTACTAAG	SN_A375_AGATGCTTCCGGGACT		SN_H2030_ATCACTAAGCCTCTCG	SN_H2030_ACTAATCCAAACTGCC
SN_A375_TAGCTAGGTGCGCAAT	SN_A375_AGATGCTTCCTGATGG		SN_H2030_AATTTGCCATAGGCGA	SN_H2030_ACTAATCCACTTCATC
SN_A375_CCGCACACAGTCTATG	SN_A375_AGCAAATAGCGATAAG		SN_H2030_CTATTACTCTCCTCAA	SN_H2030_ACTAATCCAGTCTAGC
SN_A375_TTTCCTGAGGACCGCT	SN_A375_AGCAAGGGTGATTTGG		SN_H2030_TGAAGGATCACAGACT	SN_H2030_ACTAGGCGTAAAGCAA
SN_A375_GCGGTTATCGCCTGTT	SN_A375_AGCAATTGTATTGTCC		SN_H2030_GCCACTAAGACTATTG	SN_H2030_ACTAGGCGTTTAGCTC
SN_A375_CCCGCTTCATCATGTG	SN_A375_AGCACAGCAAGGTCGA		SN_H2030_TCGATTAAGTTACCGG	SN_H2030_ACTATCCGTGGTTCCC
SN_A375_TGCATCCTCAAAGGCA	SN_A375_AGCACAGCACACTAAT		SN_H2030_GACCTAAGTTACGCAA	SN_H2030_ACTATGTCAAGCGAGC
SN_A375_CACGCTAAGCATTATG	SN_A375_AGCACAGCACAGACTC		SN_H2030_GGTCTTGAGATGCCTG	SN_H2030_ACTATGTCACCCACAG
SN_A375_CAAGACAAGCTAATCA	SN_A375_AGCACAGCATAGGCGA		SN_H2030_TGAGGTGCACGAACAG	SN_H2030_ACTATGTCACTAAATC
SN_A375_GCAGGAAGTTGCATCT	SN_A375_AGCACAGCATGGTTAT		SN_H2030_TTCATTCAGGCTACTG	SN_H2030_ACTATGTCATGCTCCC
SN_A375_GCTATCCTCGCAGGCT	SN_A375_AGCACTTAGCGGCTGT		SN_H2030_CGCAATGTCGCTCACT	SN_H2030_ACTCCTCAGCTAAAGG
SN_A375_AAACCGAAGGAAACTG	SN_A375_AGCACTTAGTCACCAG		SN_H2030_TTAAGCCAGCCTAACG	SN_H2030_ACTCCTCAGCTCCTAC
SN_A375_CGCACCACACCGTTCC	SN_A375_AGCAGGTAGCTAGAAG		SN_H2030_AAGCATGAGGTTACGT	SN_H2030_ACTCCTCAGGGTGAAC
SN_A375_ATCACACAGAGCAAGC	SN_A375_AGCAGGTAGCTGTACG		SN_H2030_AGTACGCGTTACCTGT	SN_H2030_ACTCGCGCACATAACT
SN_A375_CTATAACCATTAAGCT	SN_A375_AGCATCCCACAGCCTG		SN_H2030_CAACAATGTTGGTTGA	SN_H2030_ACTCGCTTCCGCCTAT
SN_A375_GTCTAATCATAATCAC	SN_A375_AGCATTTCAACATAAG		SN_H2030_TTCATTCAGTAAGTCC	SN_H2030_ACTGAAACAACCTGGT
SN_A375_AGTAATGCATAGACCC	SN_A375_AGCATTTCACTAAGTT		SN_H2030_TCGTTTCCAAGGCCAA	SN_H2030_ACTGAAACAGCAAATA
SN_A375_CTGGACCAGGGATGCG	SN_A375_AGCATTTCATCAGCAC		SN_H2030_AGCCGCTAGGAAGCTA	SN_H2030_ACTGAATGTTAAGGTT
SN_A375_AACATTGTCCCGTTGT	SN_A375_AGCCAGTGTTGTGACA		SN_H2030_CTAACCCTCATTAGCA	SN_H2030_ACTGAATGTTGAGCCG
SN_A375_CTCACAACAGCACCAT	SN_A375_AGCCGCTAGATAAAGC		SN_H2030_GTCGAGGAGCGCCTAA	SN_H2030_ACTGAATGTTGTAACG
SN_A375_TGCAATATCCTGGTCT	SN_A375_AGCCGCTAGTTATTCC		SN_H2030_CTTTGGGAGAACCTGT	SN_H2030_ACTTACAAGGCTAAGA
SN_A375_GTCAAACTCCCTGTTA	SN_A375_AGCCGGTTCCCGTTTA		SN_H2030_GATTTGCAGGCACAGG	SN_H2030_ACTTACAAGGGTGAGT
SN_A375_GGTAATTGTGTTGCAA	SN_A375_AGCCTAGTCAATACGC		SN_H2030_ATGGCTGTCATTGTTC	SN_H2030_ACTTACTTCCGTTATT
SN_A375_CTAAGGTTCATAGACC	SN_A375_AGCCTCCGTCGACTAA		SN_H2030_ATATGGTGTCACAGAC	SN_H2030_ACTTACTTCGGTCAAT
SN_A375_GCGCCTTGTGACCTGG	SN_A375_AGCCTCCGTCTTTATG		SN_H2030_CAATATGTCCTTCAAT	SN_H2030_ACTTACTTCTGTTGCC
SN_A375_GCAATATGTACCAGGT	SN_A375_AGCCTCCGTTTGCGAA		SN_H2030_GTCCTAGAGACACTTA	SN_H2030_ACTTAGGGTAACGAGG
SN_A375_GCCACACAGTACTGGT	SN_A375_AGCCTGGGTAGGTGTC		SN_H2030_CTTAGGAGTCTAACCT	SN_H2030_ACTTAGGGTCGCATAA
SN_A375_TAGTGAGAGGCTGTCA	SN_A375_AGCCTGGGTCATGCAA		SN_H2030_AATCCGTAGCATGTTA	SN_H2030_ACTTAGGGTCTTTGAC
SN_A375_TCAGGTCCATGGTTAT	SN_A375_AGCGATTTCGATTCTT		SN_H2030_TTAGCAGGTGGACCTG	SN_H2030_ACTTAGGGTGCCGCAA
SN_A375_GTGATCAGTCATTAGG	SN_A375_AGCGCCTAGCTAAAGG		SN_H2030_CTAGTTGCACAACAAA	SN_H2030_ACTTAGTCAGTAGCCT
SN_A375_TACTGCACAGGCTGTT	SN_A375_AGCGCCTAGGAGCAAC		SN_H2030_GTACTTAAGTAACTCA	SN_H2030_ACTTAGTCATGATTGT
SN_A375_GCCTGCTGTTAAGGTT	SN_A375_AGCGCTCAGGTATTGC		SN_H2030_AGTAACGAGGGACCTC	SN_H2030_ACTTATCTCCGCAAAT
SN_A375_CCGACAGGTTTATGGG	SN_A375_AGCGCTCAGTAGCGGG		SN_H2030_ACGAACAAGGAGGGTT	SN_H2030_ACTTATCTCCGTGACA
SN_A375_TGTGCAAGTAACGTGC	SN_A375_AGCGGATAGAGGGACT		SN_H2030_AGAAACTAGGCGAAAC	SN_H2030_ACTTATCTCCTTAATC
SN_A375_AGGATCCGTAAATTGC	SN_A375_AGCGGATAGCGGTTAT		SN_H2030_CGGCTAATCCGGTATG	SN_H2030_ACTTATCTCTAACCTT
SN_A375_CGAGTCGGTTAATGCG	SN_A375_AGCGGATAGTCAATTG		SN_H2030_GTCGCAATCTATTGTC	SN_H2030_ACTTATCTCTCTAGCC
SN_A375_CGCTGTGCACATAGCC	SN_A375_AGCGGATAGTCACCAG		SN_H2030_TGTTGGCCAGTAGCCT	SN_H2030_ACTTATGAGGGCTTAT
SN_A375_CTGTTCATCGGTCAAT	SN_A375_AGCGGATAGTGCACGC		SN_H2030_AAGCCACGTCTTACTA	SN_H2030_ACTTATGAGTAAGGGC
SN_A375_ACATTGCAGGCTCATG	SN_A375_AGCGTGCTCGGTTAGT		SN_H2030_TAGTAACGTCGAAGTC	SN_H2030_ACTTCGCTCCTTGCAC
SN_A375_ACCGAAGCAGGAATCG	SN_A375_AGCTAAACAAGGTCGA		SN_H2030_TGGATTCAGGATTTGC	SN_H2030_ACTTCGCTCGCTAGCA
SN_A375_CGAACAAAGGCACAGG	SN_A375_AGCTAAACAATAAGCA		SN_H2030_AGCATCCCATCGCTCC	SN_H2030_ACTTCGCTCGGTACGC
SN_A375_TTATTGCTCCCGTTGT	SN_A375_AGCTAAACAGCAACCT		SN_H2030_ATTATCCTCGGTCATG	SN_H2030_ACTTCGCTCGTGCTTC
SN_A375_TAAGCCTAGTGCACGC	SN_A375_AGCTAAACAGGTTATT		SN_H2030_GACTATTCATGCTATG	SN_H2030_ACTTCGCTCTGGCATG
SN_A375_TATGACATCATAACGC	SN_A375_AGCTAAACAGTAGGTG		SN_H2030_AGTCGCATCACAGGAA	SN_H2030_ACTTGAATCACGCCAA
SN_A375_TATGAAGCACCAACCG	SN_A375_AGCTAAACAGTTAAAG		SN_H2030_GGCATTAGTGTTGTGA	SN_H2030_ACTTGAATCATGGTGT
SN_A375_GATCAGTTCATGTCAA	SN_A375_AGCTAACTCCGCCTAT		SN_H2030_GGTATGTTCCATAATG	SN_H2030_ACTTGAATCTTAGCCC
SN_A375_GCAAGCCTCATTATGG	SN_A375_AGCTAACTCTAACCAA		SN_H2030_GAGCAAATCGGTACGC	SN_H2030_ACTTGCACACCATATG
SN_A375_GAGGTACAGTGCTGTG	SN_A375_AGCTACTAGAAAGCAT		SN_H2030_GCTAATATCTGCAAGT	SN_H2030_ACTTGTAAGACTAAGG
SN_A375_GGGATTAAGAGAGCCG	SN_A375_AGCTACTAGAGAGGCT		SN_H2030_GCTAACAGTATTGCAG	SN_H2030_ACTTGTAAGCGATACT
SN_A375_GAGGTTAAGCTATATG	SN_A375_AGCTACTAGCACCACA		SN_H2030_TGTGCAAGTTGCATCT	SN_H2030_ACTTGTCGTGAGGTGA
SN_A375_AATTGCTCAGGCCAAA	SN_A375_AGCTAGTTCCATTACT		SN_H2030_GGAACGGTCACCTGCT	SN_H2030_ACTTGTCGTGGTTCCC
SN_A375_ACTAGGCGTCAACAAT	SN_A375_AGCTAGTTCCCGCAAA		SN_H2030_GTGTTACAGTGCACGC	SN_H2030_ACTTGTCGTTTATCTG
SN_A375_ACTTGTCGTTGGCCGA	SN_A375_AGCTAGTTCGCTAAAC		SN_H2030_AGTTGCAGTGGACATC	SN_H2030_ACTTTGTTCATGCATA
SN_A375_CTTCTAAGTGTAATAC	SN_A375_AGCTAGTTCTTTAGGA		SN_H2030_CTCTTGATCAATTGGC	SN_H2030_AGAAACCCAGCAAGGC
SN_A375_CTAATGTCAACGTGCT	SN_A375_AGCTCATAGTTAGGCT		SN_H2030_CATATCGCATTATGGT	SN_H2030_AGAAACCCATCACTTC
SN_A375_TAGTCAATCGAGGTGG	SN_A375_AGCTGCTCAATCCCTT		SN_H2030_TAGGAACCACACAATT	SN_H2030_AGAAACTAGATACTTG
SN_A375_CATATCGCAAGATTCT	SN_A375_AGCTGCTCATTGTCCT		SN_H2030_CGTTATCGTCGTAATG	SN_H2030_AGAAACTAGGCGAAAC
SN_A375_TGTCCTTCATCTAGCA	SN_A375_AGCTTAATCAATGTCA		SN_H2030_ATGAATGCAGACAAAC	SN_H2030_AGAAACTAGGTTACAC
SN_A375_GTACAATGTTAAGCTG	SN_A375_AGCTTGGTCGGGCCAT		SN_H2030_CCACAGGGTCTCACTG	SN_H2030_AGAAAGGCACCGGCTA
SN_A375_TTCATTCAGGATTTGC	SN_A375_AGCTTTAAGGCTTAGT		SN_H2030_CCTGAGTCAAAGCTCC	SN_H2030_AGAACAAGTAGTAAGA
SN_A375_TGAGCACGTTGAGCCG	SN_A375_AGCTTTAAGTTGTCCC		SN_H2030_TGGTCCTTCGTCCTTA	SN_H2030_AGAACAAGTTACTTCA
SN_A375_CAAGGGAGTTTATCGC	SN_A375_AGGAACCAGAGGAGGA		SN_H2030_TTACGTTTCTTAGTCT	SN_H2030_AGAACCAAGAACCTGT
SN_A375_CAGCATTAGGGCCACT	SN_A375_AGGAACCAGGAGGCAT		SN_H2030_ATGGCTAGTTAAGTGT	SN_H2030_AGAACCAAGCCAGGTC
SN_A375_AAAGCACCAGGTTAAA	SN_A375_AGGAACGGTCTTTATG		SN_H2030_CCCTCATAGCGCATTG	SN_H2030_AGAACCAAGGGTCCAC
SN_A375_ATGGCCCAGTTGTCAA	SN_A375_AGGACGTAGGTACCGC		SN_H2030_CAAACGCGTTCCGGCT	SN_H2030_AGAACCGCACGAACAG
SN_A375_AGAGGATGTAGCAGCT	SN_A375_AGGACTAAGCTAAAGG		SN_H2030_TTGACTAAGTGTTGCG	SN_H2030_AGAACCGCAGGTTTGC
SN_A375_GTTGCATAGGCGCATC	SN_A375_AGGACTAAGTCCTTTG		SN_H2030_GCAATCTAGGTCCGTA	SN_H2030_AGAACCGCATAGCGGA
SN_A375_AAGCAAGTCGGCCATA	SN_A375_AGGACTAAGTTCCCGT		SN_H2030_TTAGAAGCAATGCGCT	SN_H2030_AGAACCGCATCCCGCT
SN_A375_CTAACCTGTAATAGCT	SN_A375_AGGACTAAGTTGGCCA		SN_H2030_CCATATTTCACAGACT	SN_H2030_AGAAGGTGTTTATCTG
SN_A375_TGCTATGCACCAACCG	SN_A375_AGGATATAGCATTATG		SN_H2030_CTATGAGGTTGGTGAC	SN_H2030_AGAATCGAGCGATAGA
SN_A375_CAGGGTGAGTAAGTGG	SN_A375_AGGATATAGGAGCATA		SN_H2030_TATGACATCGTCATTT	SN_H2030_AGAATCTGTGATGAAA
SN_A375_GGACGGATCAGTGAAG	SN_A375_AGGATATAGTTCCTGC		SN_H2030_TGAAGTGAGGTGAGAC	SN_H2030_AGACAATAGTTTGGGT
SN_A375_CCTTAGTGTTAAGGCC	SN_A375_AGGATCCGTAAATTGC		SN_H2030_CGCCTCATCACGAATC	SN_H2030_AGACACGCAGGTCCTG
SN_A375_CAATCCCTCTGCAACG	SN_A375_AGGATCCGTTTACCGT		SN_H2030_CAACAGGCAGCCTGCA	SN_H2030_AGACACGCATAGACTT
SN_A375_CTATTACTCTTTGACT	SN_A375_AGGATCCGTTTGAGGC		SN_H2030_GAGCAAGGTTTAGCTC	SN_H2030_AGACCCGGTAGCCTAA
SN_A375_TTCATTCAGGAACCGG	SN_A375_AGGATGCAGCCATCAG		SN_H2030_GAACTTATCAGAAACG	SN_H2030_AGACCCGGTGCAACTA
SN_A375_GTCAATATCCAGGGAG	SN_A375_AGGATGCAGCTGTACG		SN_H2030_TAGCGGCTCATGCGTG	SN_H2030_AGACCCGGTTATTGCC
SN_A375_CTAGCTGAGTAAGTCC	SN_A375_AGGATGCAGTAGAGGC		SN_H2030_TTTATGGAGCATGTCG	SN_H2030_AGACTATGTGTTGCTT
SN_A375_TGTGATCAGAGCAAGC	SN_A375_AGGATGTCACCCTCAC		SN_H2030_TAAAGCCTCCCTCATA	SN_H2030_AGACTATGTTAGGTTG
SN_A375_ACGACTTAGTCATTGA	SN_A375_AGGCAATCACCTCACC		SN_H2030_GGACAGCCACTTGTTC	SN_H2030_AGACTATGTTTATGGG
SN_A375_CTCCAACTCTATCGCC	SN_A375_AGGCAGGTCATTGTTC		SN_H2030_TGCAGGCTCCATTACT	SN_H2030_AGACTATGTTTGCAGA
SN_A375_CCCAAACCATGGAGGC	SN_A375_AGGCAGGTCGAAGTGA		SN_H2030_TGTCATAAGGACAATG	SN_H2030_AGAGAAGCAAGGACCA
SN_A375_AGTTGCGTCACAGACT	SN_A375_AGGCCCAGTAATCCCT		SN_H2030_GTAGCGCTCGTTAGTA	SN_H2030_AGAGAAGCACAGAAAC
SN_A375_CGCTAACCACGAATCC	SN_A375_AGGCCCAGTTGTTGTC		SN_H2030_CTCACACTCATAACGC	SN_H2030_AGAGAAGCACAGGATG
SN_A375_TTGGCTGAGTCTTGAA	SN_A375_AGGCCCAGTTTGTGGA		SN_H2030_GGGTTTGTCATAGCCG	SN_H2030_AGAGAGGAGTTTGTCT
SN_A375_AATGTCATCTCACATT	SN_A375_AGGCGGATCATTACGA		SN_H2030_GTTTAACCAATTAAGG	SN_H2030_AGAGATTAGCTTAGCG
SN_A375_TGAACAGAGAAAGGAA	SN_A375_AGGCGGATCATTAGCA		SN_H2030_CAGGGTGAGACAGGCG	SN_H2030_AGAGATTAGGAACCAA
SN_A375_GGCAATCGTTTGACCT	SN_A375_AGGCTAAAGGAACCGG		SN_H2030_GCCCTCATCTACCTAT	SN_H2030_AGAGATTAGGAGGGTT
SN_A375_AACTAGCTCACTAAGC	SN_A375_AGGCTAAAGGCAATAG		SN_H2030_GAGCAAGGTACCAGGT	SN_H2030_AGAGATTAGGGTGAAC
SN_A375_TTTGCGACATTGCGAC	SN_A375_AGGCTAAAGGTCGATT		SN_H2030_TACGGTTAGTTTGGGT	SN_H2030_AGAGATTAGTTAGACC
SN_A375_TGATCCTGTCCTAAAG	SN_A375_AGGCTAGCAGGCATGA		SN_H2030_CGGCTCACACAGAAAC	SN_H2030_AGAGGAACAGATAGAC
SN_A375_ATGAATGCAATTTAGC	SN_A375_AGGGCCTTCGCGCTAA		SN_H2030_AACAGATAGGTAAGCA	SN_H2030_AGAGGAACAGCAACCT
SN_A375_TGAAGTGAGCATGGTT	SN_A375_AGGGCTACACTTGTTC		SN_H2030_GGTACTAGTTCATTTG	SN_H2030_AGATGCTTCGATTTAG
SN_A375_CGCTCCATCTTAGTGA	SN_A375_AGGGTTGCAAGTAAGC		SN_H2030_CAGGCTGGTTAGGATT	SN_H2030_AGATGCTTCTCACATT
SN_A375_TTTATGGAGACTCGCA	SN_A375_AGGGTTGCACTATGGC		SN_H2030_GAAGTATAGATTCCTT	SN_H2030_AGATGCTTCTTTGACT
SN_A375_GGGATAATCTTGAGCG	SN_A375_AGGTAACCAGCCAGTT		SN_H2030_CTAGGACGTTCCGCAC	SN_H2030_AGCAAATAGCTAATTG
SN_A375_ACCGCAATCATTGCAA	SN_A375_AGGTAACCATACTCCT		SN_H2030_TCAATCGCAGTCTAAT	SN_H2030_AGCAAATAGGTAAGCA
SN_A375_GATCAAGAGGCCCAGT	SN_A375_AGGTACGCAAAGCTCC		SN_H2030_AGCTTGGTCATGGCCA	SN_H2030_AGCAACAAGCTGGAAA
SN_A375_GAGCCACTCATTAGTG	SN_A375_AGGTACGCAGCATGGA		SN_H2030_AGCGATTTCACGAATC	SN_H2030_AGCAACAAGTTAGTGC
SN_A375_CTCATTGTCATGCAAC	SN_A375_AGGTATTGTCCCGAAG		SN_H2030_CAATGCCCAATCCCTT	SN_H2030_AGCAAGGGTTAAGTGT
SN_A375_AGTATAGCACGAACAG	SN_A375_AGGTATTGTGAGCGAA		SN_H2030_GATTATGTCGGCTAGC	SN_H2030_AGCAAGGGTTGACTTC
SN_A375_TTACCTGTCCAGGTTG	SN_A375_AGGTCAAAGCCTCTCG		SN_H2030_GCTGCAATCATGTTTC	SN_H2030_AGCAAGGGTTGTAAAC
SN_A375_TTGCGTCTCAATCTAG	SN_A375_AGGTCAAAGCGCCTAA		SN_H2030_AGTTACATCTGTGCAG	SN_H2030_AGCAAGGGTTGTTGGA
SN_A375_GAGGCTACAACATAAG	SN_A375_AGGTCAAAGGTCGAGG		SN_H2030_GGTCAATTCCTCAGTC	SN_H2030_AGCAATACACAAAGAC
SN_A375_GCTTAGTAGGTTACAC	SN_A375_AGGTCATTCAGGAACA		SN_H2030_GGCCTTAAGTTACTTC	SN_H2030_AGCAATTGTAGTTAAC
SN_A375_TCACTGACATTCAGCA	SN_A375_AGGTCCGGTCAAGTGC		SN_H2030_ACTTACTTCTGTTGCC	SN_H2030_AGCAATTGTGTTAAAC
SN_A375_GTTTCTAGTTTATTCG	SN_A375_AGGTCCGGTGTTGCAA		SN_H2030_CGAATATGTGAGGTAG	SN_H2030_AGCAATTGTTAATGAC
SN_A375_TGCTCCGTCATGCCTC	SN_A375_AGGTGAGGTAAGTCGC		SN_H2030_TGGCCAATCTTGCATT	SN_H2030_AGCACAGCAGCCTAAC
SN_A375_CTATGAGGTCACACCC	SN_A375_AGGTGAGGTGGAAGGC		SN_H2030_AGAAGGTGTTTATCTG	SN_H2030_AGCACTAGTGCTTAGA
SN_A375_TAAGGACCAGAACCGA	SN_A375_AGGTGAGGTGGTTCCC		SN_H2030_CTCCAACTCTCGACCT	SN_H2030_AGCACTTAGCAAACCT
SN_A375_CGACTAAGTGCCTCAC	SN_A375_AGGTTAACATAGTCAT		SN_H2030_CTTACCTCAGTTAGCC	SN_H2030_AGCACTTAGCAGCTCA
SN_A375_TGCCATTGTGTTTGTC	SN_A375_AGGTTAACATCCAGGT		SN_H2030_GCAGGTTGTGACCTGG	SN_H2030_AGCACTTAGCGCATTG
SN_A375_GGCTGAGAGCCATCAG	SN_A375_AGGTTACTCCATAAGC		SN_H2030_CACGCTAAGCTTAGTA	SN_H2030_AGCACTTAGCTCAAAC
SN_A375_GCTGTGATCTAATCAG	SN_A375_AGGTTAGAGCCTCTCG		SN_H2030_TCCGGTTTCTAAATCG	SN_H2030_AGCACTTAGGCTTAGT
SN_A375_TTTCTTGCAGGCATGA	SN_A375_AGGTTGCGTTAGTACG		SN_H2030_TACTGACAGATAGACG	SN_H2030_AGCATCCCATCGCTCC
SN_A375_TTGCTTTAGGAGCAAC	SN_A375_AGGTTTGGTCATCCTG		SN_H2030_ACCTTCCAGTAGGATG	SN_H2030_AGCATCCCATTATGGT
SN_A375_CATCGCTTCGCGCTAA	SN_A375_AGGTTTGGTCCAAGAC		SN_H2030_CCTGATGAGTAACCAC	SN_H2030_AGCATTTCAAACTCAT
SN_A375_AGGATCCGTTTGAGGC	SN_A375_AGGTTTGGTTGGTTGA		SN_H2030_ATGCGATTCGGGCCAT	SN_H2030_AGCATTTCATGTTGGC
SN_A375_CGGTTCCGTGAACAAA	SN_A375_AGTAAACAGGTGTCCA		SN_H2030_TGTAATGTCTCATCAT	SN_H2030_AGCCGCTAGGAAGCTA
SN_A375_TGTTTGTTCATGTGGT	SN_A375_AGTAACCTCGGTCAAT		SN_H2030_AGCCTGGGTCTCACTG	SN_H2030_AGCCGCTAGTGACCTG
SN_A375_TCCTTGCAGGGTTAGA	SN_A375_AGTAACGAGCACAGCC		SN_H2030_TTGCATTTCAGCAAAG	SN_H2030_AGCCGCTAGTGAGCAA
SN_A375_GTTTCTAGTCAATAGT	SN_A375_AGTAATGCACAAGCCT		SN_H2030_GCTAAGCGTGAGAAAC	SN_H2030_AGCCGGTTCAAACCGT
SN_A375_TATAGGTGTCCTTCTC	SN_A375_AGTAATGCAGTACCGT		SN_H2030_AAGAATCAGAACCTGT	SN_H2030_AGCCGGTTCCCATAGG
SN_A375_AGAGGATGTAATCGTG	SN_A375_AGTAATGCAGTTATCG		SN_H2030_AATGAAGGTCCTTCTC	SN_H2030_AGCCTAAGTCTTACTA
SN_A375_TGAGGTGCATACCCGG	SN_A375_AGTAATGCAGTTGCGT		SN_H2030_GCCTAATAGGCGAATA	SN_H2030_AGCCTAAGTTAAGCTG
SN_A375_ATCCATAAGCCTCTGT	SN_A375_AGTAATGCATAGACCC		SN_H2030_TGGTGATTCCGCACAA	SN_H2030_AGCCTCCGTTGCACGG
SN_A375_AGATGAAGTCATCATC	SN_A375_AGTAATGCATCATGTG		SN_H2030_CAAGGGAGTCTTTATG	SN_H2030_AGCCTCCGTTTGCAGA
SN_A375_CCTAAATCAAACCCTA	SN_A375_AGTACGCGTTGGTTGA		SN_H2030_GACCTGCAGGCTAATC	SN_H2030_AGCCTGGGTCCACAAA
SN_A375_TTGTCAAAGGTTTACA	SN_A375_AGTAGCTTCGCTCACT		SN_H2030_GAGCTTGTCTTGCAAA	SN_H2030_AGCCTGGGTCTCACTG
SN_A375_AAATGCCTCGCTAAGT	SN_A375_AGTAGGATCCAAGTGT		SN_H2030_GATAATCGTTCCTCCT	SN_H2030_AGCCTGGGTCTTACTA
SN_A375_CATCATGCAAGCGAGC	SN_A375_AGTAGGATCCGCCTAT		SN_H2030_TCCATGCTCGTGCTAG	SN_H2030_AGCCTGGGTGTTTCAC
SN_A375_AGAATCTGTGAAACAA	SN_A375_AGTAGGATCCTCCATA		SN_H2030_ATCACTAAGGCGCTAC	SN_H2030_AGCCTGGGTTGGGTTA
SN_A375_CGGTTATAGGCATTGT	SN_A375_AGTATAGCACGAACAG		SN_H2030_GTGATCAGTCTCAGCC	SN_H2030_AGCCTGGGTTTGTCTA
SN_A375_GCACGCTAGCTATTGA	SN_A375_AGTCAAGAGGCCTAAT		SN_H2030_AGTAAGTAGCACAGCC	SN_H2030_AGCGATTTCACGAATC
SN_A375_CCATCACTCATAACCA	SN_A375_AGTCAATGTTAGAGCC		SN_H2030_TTGGGCGGTCATAAGT	SN_H2030_AGCGATTTCATGCAAC
SN_A375_GAGCTAGCATTGTGAT	SN_A375_AGTCAGGCAAATTCGT		SN_H2030_AGTCTTGCAGAAATTG	SN_H2030_AGCGATTTCATTGACA
SN_A375_TTGCATTTCTCATCAT	SN_A375_AGTCCTGAGGCTACAT		SN_H2030_CCCTCAGTCATGTCAA	SN_H2030_AGCGATTTCCCTGATC
SN_A375_CTATGGCCATTGTGTG	SN_A375_AGTCCTGAGTAACGAG		SN_H2030_AGCTTAATCATGAAGG	SN_H2030_AGCGATTTCCTAAATG
SN_A375_TTCATCCCAATATACC	SN_A375_AGTCCTTGTACGGGTT		SN_H2030_AAATGGCCACTTACAG	SN_H2030_AGCGATTTCCTCCATA
SN_A375_TACAATGTCTAACCTT	SN_A375_AGTCCTTGTTAGGCGT		SN_H2030_GACGCCTAGGCTACAT	SN_H2030_AGCGCCTAGGTCATTA
SN_A375_TGGACAAAGCTCAAAC	SN_A375_AGTCCTTGTTTATTCG		SN_H2030_TCATTTGGTGGACATC	SN_H2030_AGCGCTCAGCATGTTA
SN_A375_GGAGCATAGCTTTGGG	SN_A375_AGTCCTTGTTTGGCTT		SN_H2030_CAAGTGAAGGCTTAAC	SN_H2030_AGCGCTCAGTTGTCAA
SN_A375_TTAGCAGGTAATAACC	SN_A375_AGTCGCATCGTTATCT		SN_H2030_CAAGTAACATCGCTCC	SN_H2030_AGCGGACCAAACTGTT
SN_A375_ATAGATGCAAGATTCT	SN_A375_AGTGAACCACTTAACG		SN_H2030_AATCCTAAGCATCCAG	SN_H2030_AGCGGACCACAACAAA
SN_A375_AGGTAACCATACTCCT	SN_A375_AGTGAACCATGTTGTG		SN_H2030_ATGAGCCGTATTCGTC	SN_H2030_AGCGGATAGCTGCACA
SN_A375_TGTGAAACAATATACC	SN_A375_AGTGCACGTCACCAAA		SN_H2030_ATTGGTTCACAAAGAC	SN_H2030_AGCGGATAGGAACCAA
SN_A375_TACCAGGTCGCACACA	SN_A375_AGTGCACGTCTTTATG		SN_H2030_TGAGCTTAGAAAGGAA	SN_H2030_AGCGTGCTCATTAGGC
SN_A375_GCATCCTTCATGCTTT	SN_A375_AGTGCACGTGAGGTGA		SN_H2030_CAGATTCAGCGGCTGT	SN_H2030_AGCGTGCTCTAAATCG
SN_A375_TTGTTTGGTGGATTAT	SN_A375_AGTGCCGGTACTTCAC		SN_H2030_CTCATGACAGCAAATA	SN_H2030_AGCGTGCTCTAATCTC
SN_A375_GCTAATATCAATGACC	SN_A375_AGTGCGGAGAATCTCA		SN_H2030_CGTCAATAGCTGAGGG	SN_H2030_AGCTAAACACAGGGAC
SN_A375_GATTATGTCATTAGGC	SN_A375_AGTGCGGAGAGAGGCT		SN_H2030_CGTTAACAGCACAGGG	SN_H2030_AGCTAAACATTAGGTT
SN_A375_GCCCTCATCCCTGTTA	SN_A375_AGTGGACAGCACTAGT		SN_H2030_TTTCGTCCAAATGCCC	SN_H2030_AGCTAAACATTATGAC
SN_A375_ATTAGCTCAATACTGT	SN_A375_AGTGGACAGGACTAAG		SN_H2030_CGCAATGTCTTGACCC	SN_H2030_AGCTAACTCAAACACC
SN_A375_TACTTCGTCCTCCCTC	SN_A375_AGTGGACAGGAGGACT		SN_H2030_GCTAATATCTTGAGCG	SN_H2030_AGCTAACTCATTTGCT
SN_A375_CTGCAATAGGTGAGAC	SN_A375_AGTGGACAGGGACCTC		SN_H2030_CCTATTTAGGCCCAGT	SN_H2030_AGCTAACTCCGTAAAC
SN_A375_GTTTAGCAGCATGACT	SN_A375_AGTGGACAGTTAACCA		SN_H2030_TTCAGTTTCACCTGTC	SN_H2030_AGCTACGTCGAAGCGG
SN_A375_TTGCAATCAATCCTAG	SN_A375_AGTGTGGCAGATAGAC		SN_H2030_GGTTACTAGGGATTAG	SN_H2030_AGCTACTAGCGGGCAA
SN_A375_TTGGCGGGTTGCGGAT	SN_A375_AGTGTGGCATAGCGAG		SN_H2030_AAGCGCTGTAAACAAG	SN_H2030_AGCTACTAGTAGGATG
SN_A375_AATTTGCCAGTAGCCT	SN_A375_AGTGTTTCAATGCCTA		SN_H2030_GCTTTCATCCATTACT	SN_H2030_AGCTGCTCAAGTCGCT
SN_A375_GATTAGTGTATTTGCC	SN_A375_AGTGTTTCAGCCAGTT		SN_H2030_CGCTTGCGTGCTGTAA	SN_H2030_AGCTGCTCAGCACGTT
SN_A375_CCGCAAGGTCATCCTG	SN_A375_AGTTACATCAAGCCTG		SN_H2030_ATCCACCTCTGCAAAC	SN_H2030_AGCTGCTCAGGTTACC
SN_A375_AAGGATGTCCATCAGG	SN_A375_AGTTACATCAAGTGTC		SN_H2030_CTGTAACAGGAGCAAC	SN_H2030_AGCTTAATCATGAAGG
SN_A375_GCGTGCTAGACACTTA	SN_A375_AGTTACATCAGGCCTA		SN_H2030_AGCCGCTAGTGACCTG	SN_H2030_AGCTTAATCCGGGACT
SN_A375_CTTTGTCCACCAGGTT	SN_A375_AGTTACATCATCCACC		SN_H2030_TCTAGCACAAGTCGCT	SN_H2030_AGCTTAATCGACCTGA
SN_A375_ACTCAGTAGTTTCCGC	SN_A375_AGTTACATCATTTGTC		SN_H2030_CGTTAAATCCTAAGTA	SN_H2030_AGCTTCCTCGCATTAA
SN_A375_ATATGCTCAATTGACT	SN_A375_AGTTACATCCAGGGAG		SN_H2030_CGAAGAATCACTTTAC	SN_H2030_AGCTTGGTCATGGCCA
SN_A375_TAATGGACAACACTTG	SN_A375_AGTTATGTCACCATTT		SN_H2030_ATCGAGGCAGTTAGCC	SN_H2030_AGCTTGGTCCTTAATC
SN_A375_CATCCTCAGTTGCCTC	SN_A375_AGTTATGTCAGCCAAT		SN_H2030_ATCGCTTGTTAGGCGT	SN_H2030_AGCTTTAAGCAAGGAC
SN_A375_AGGATGTCACCCTCAC	SN_A375_AGTTATGTCGTAACGT		SN_H2030_CCATAAGGTCGCATAA	SN_H2030_AGCTTTAAGCACTAGT
SN_A375_TACGTTAAGGGCCATC	SN_A375_AGTTATGTCTAACCAA		SN_H2030_CTGAAACTCTCACACC	SN_H2030_AGGAAACGTCGACTAA
SN_A375_GCATGAAAGCCTAACG	SN_A375_AGTTATGTCTAATTGG		SN_H2030_GGTTTCCTCCCTTGCG	SN_H2030_AGGAAACGTGCGCAAT
SN_A375_GACATTATCTCACACC	SN_A375_AGTTGCAGTTAGGTTG		SN_H2030_GGTTATGGTCCTTAGT	SN_H2030_AGGAACCAGTAACAGG
SN_A375_GGTCCTGCAATAATGG	SN_A375_AGTTGCGTCACAGACT		SN_H2030_GGGTATTTCTCACATT	SN_H2030_AGGAACGGTCCTGATT
SN_A375_CCACTTGGTTTATGGG	SN_A375_AGTTGGCGTAAGGTCC		SN_H2030_GGAGCATAGGAAGCAC	SN_H2030_AGGACGTAGCCTAACG
SN_A375_CCTGAATAGTTACTTC	SN_A375_AGTTTGATCCCGTTAC		SN_H2030_CGAAGGCCAATTGCGC	SN_H2030_AGGACTAAGCGGGCAA
SN_A375_CCATAATCAAACATAG	SN_A375_AGTTTGATCCTGGCTT		SN_H2030_CCACAGGGTGATTTGG	SN_H2030_AGGACTAAGGGCTTAT
SN_A375_GTTCACCTCAAGCTTA	SN_A375_AGTTTGCAGCACTAAC		SN_H2030_TGATCAATCCTTCAAT	SN_H2030_AGGACTAAGTAGCCAT
SN_A375_CCTTAGTGTCATGCCC	SN_A375_AGTTTGCAGGGACTAA		SN_H2030_TGCTCACTCTTGTTCG	SN_H2030_AGGAGCTAGCTTTGGG
SN_A375_GACCGAACATTGTCAG	SN_A375_AGTTTGCAGTTAGTGC		SN_H2030_GCTGTGATCGCGCTAA	SN_H2030_AGGAGCTAGGATCACT
SN_A375_ACTTGAATCAGCTAAC	SN_A375_ATAACGACACACAATT		SN_H2030_GATGAGGGTAACGGGA	SN_H2030_AGGATATAGAAAGCAT
SN_A375_GGTTACTAGGAGCACG	SN_A375_ATAACGACATGGCCTG		SN_H2030_TAGCTTGCAGCAACAG	SN_H2030_AGGATATAGCATGGTT
SN_A375_CTTAAGGGTATTGGAT	SN_A375_ATAAGCCTCAAATCGC		SN_H2030_GCGCTTAAGGGATGAC	SN_H2030_AGGATATAGGCTGTCA
SN_A375_CTGGTTACACCTGCCT	SN_A375_ATAAGCCTCTGCAACG		SN_H2030_ACAGCCGGTGGTTCCC	SN_H2030_AGGATATAGTCATGCG
SN_A375_CCTAATAAGGACCTTG	SN_A375_ATAAGTCGTCCTAACT		SN_H2030_TCGGTTCTCCTGGTGA	SN_H2030_AGGATGCAGTCATGCG
SN_A375_AGCTAGTTCCCGCAAA	SN_A375_ATAAGTCGTCGCAAAC		SN_H2030_CGAGCTGGTTAGCATG	SN_H2030_AGGATGTCAGTTATCG
SN_A375_CGCTCAGCACAGGATG	SN_A375_ATAAGTCGTTCATCTA		SN_H2030_TTGTGAGGTAGCCATA	SN_H2030_AGGCAATCAATTGACT
SN_A375_AGGTATTGTCCCGAAG	SN_A375_ATAAGTCGTTGTTGTC		SN_H2030_GGAACGGTCGAAGTGA	SN_H2030_AGGCAGGTCAGTGAAG
SN_A375_AGGACTAAGCTAAAGG	SN_A375_ATAATGGCATTGTGTG		SN_H2030_GATCGAGCAGGAAGCC	SN_H2030_AGGCAGGTCCCATAGG
SN_A375_GACCGTTCATGCTATG	SN_A375_ATACCGGTCCTGAGTG		SN_H2030_GCCATGATCTTGAGCG	SN_H2030_AGGCAGGTCGCTAGAT
SN_A375_TGATGATGTTCCGCAC	SN_A375_ATACCTGCAGCAAGGC		SN_H2030_ATGGTTATCGTTTCTG	SN_H2030_AGGCAGGTCGTGCTAG
SN_A375_TTCAACCGTAAGGTCC	SN_A375_ATACCTGCATGTTGGC		SN_H2030_GTACCTTGTTCCTGTG	SN_H2030_AGGCAGGTCTGGCATG
SN_A375_ACCGCAATCGCTATGG	SN_A375_ATAGATGCAAGATTCT		SN_H2030_GACGCAACAGGCGAGT	SN_H2030_AGGCCCAGTCCAAATG
SN_A375_GTGCTTCTCCGCCTAT	SN_A375_ATAGATGCAGGCCAAA		SN_H2030_ATTTGCGCAAACGGGC	SN_H2030_AGGCCCAGTGCAACTA
SN_A375_ACACGGACAAACAACA	SN_A375_ATAGATGCATAGCGAG		SN_H2030_AGGCTAGCAATCCTAG	SN_H2030_AGGCCCAGTGGGAACA
SN_A375_CGGTGAACAGTAAGTA	SN_A375_ATAGATGCATCAGCAC		SN_H2030_ATTGGTTCAAATTCGT	SN_H2030_AGGCGGATCCACCCTG
SN_A375_AATTTGCCAATTGAGA	SN_A375_ATAGATGCATCTAGCA		SN_H2030_ACACTTAAGCCGCTAA	SN_H2030_AGGCGGATCTAGCTAA
SN_A375_TTGTCCATCTGGCAAT	SN_A375_ATAGCATGTTCACCCA		SN_H2030_TTTAAGCCAGGCGAGT	SN_H2030_AGGCTAAAGCAGCTAT
SN_A375_GGAACTAAGTTGTCCC	SN_A375_ATAGCATGTTGTTGTC		SN_H2030_AAATGGCCACTTCATC	SN_H2030_AGGCTAAAGCCACATG
SN_A375_GGCTAGTGTGAGGTGA	SN_A375_ATAGGTACAAGCTAAA		SN_H2030_AGTCAGGCAATGAATG	SN_H2030_AGGCTAAAGCTGTACG
SN_A375_CATTTGTTCCCTCATA	SN_A375_ATAGGTACAATTAGCT		SN_H2030_TTGGGCGGTCAATGTG	SN_H2030_AGGCTAGCAATCCTAG
SN_A375_TAGGAGTCAGGCCAAA	SN_A375_ATATGCATCCCGAAGC		SN_H2030_GAGAACCAGGCTAGAA	SN_H2030_AGGCTAGCACAAAGGT
SN_A375_ATTCAACCATTGCGTA	SN_A375_ATATGCATCCTTTACG		SN_H2030_GCGTTTCTCGCAAACT	SN_H2030_AGGGCCTTCTAATCTC
SN_A375_ACGAGTAAGGGTTAGA	SN_A375_ATATGCTCAATTGACT		SN_H2030_GGATTCAGTCACAAAT	SN_H2030_AGGGCCTTCTTGTCTG
SN_A375_CTATGAGGTTGAAGCC	SN_A375_ATATGCTCAGAAATGC		SN_H2030_ACACGGACAGCACGAA	SN_H2030_AGGGCTACAACAACAA
SN_A375_AGACACGCACCTACTT	SN_A375_ATATGGTGTATTGCAG		SN_H2030_GCTGCATCAGTCTATG	SN_H2030_AGGGCTACACTTGTTC
SN_A375_TAAGCCTAGCTAGAAG	SN_A375_ATATGTCCAATAGCAA		SN_H2030_TTGTGTGCACAAACTT	SN_H2030_AGGTAACCAACGTGCT
SN_A375_TAACCGGTCACTCAAA	SN_A375_ATCAAGACACCCACAG		SN_H2030_AGGTATTGTGATTACG	SN_H2030_AGGTAACCAAGTGTTT
SN_A375_CATGCGGGTTGGGTTA	SN_A375_ATCAAGCTCCAAACAC		SN_H2030_CCCAAACCAACCCTAA	SN_H2030_AGGTAACCAATCCCTT
SN_A375_AAGCTCCCACAGGAAT	SN_A375_ATCAAGCTCCGCTAGA		SN_H2030_ACCACACCACACAATT	SN_H2030_AGGTAACCATGGTTAT
SN_A375_ACCACACCAGCAACCT	SN_A375_ATCAATCCAAGCCAGA		SN_H2030_GAGTTACTCGGGACTC	SN_H2030_AGGTAACCATTGACAT
SN_A375_AAATGGCCAAGCTACC	SN_A375_ATCAATCCAGAACCGA		SN_H2030_CCAGCCTGTCATAAGT	SN_H2030_AGGTACGCAAGCGATG
SN_A375_CATAAGCTCAGCCAAT	SN_A375_ATCACAATCTTAGCCC		SN_H2030_GCTCAACCATGAATAG	SN_H2030_AGGTACGCACCTGTAA
SN_A375_TGCCATTGTTAGCCAA	SN_A375_ATCACACAGAGCAAGC		SN_H2030_TGGACGGAGGCAACAA	SN_H2030_AGGTATTGTGATTACG
SN_A375_TAGCCTCTCTTTGTAC	SN_A375_ATCACACAGGAACCAA		SN_H2030_TCACCGGCATAGCAGG	SN_H2030_AGGTCAAAGGCTAATC
SN_A375_TCGTGCTTCATGCAAC	SN_A375_ATCACACAGGGATGAC		SN_H2030_CTAATCGCAGTAGCCT	SN_H2030_AGGTCATTCAATACGC
SN_A375_CTTATGTTCACACAGT	SN_A375_ATCACACAGTTGGCCA		SN_H2030_GTTTCAGCACGGTTTA	SN_H2030_AGGTCATTCATAACCA
SN_A375_GCTAGCCAGAGGATAT	SN_A375_ATCACCCTCCTTGTTG		SN_H2030_ATGTAACGTTAGGACC	SN_H2030_AGGTCCGGTCACCTAT
SN_A375_GTGATCAGTCGTAAAT	SN_A375_ATCAGGTTCCTCCATA		SN_H2030_TATTACCTCAACAAGG	SN_H2030_AGGTCCGGTTTAGCGA
SN_A375_AACAGATAGGTCCTAG	SN_A375_ATCAGGTTCCTTGCAC		SN_H2030_ATGATGACATAGTCAT	SN_H2030_AGGTCTTAGGGTCCAC
SN_A375_CATTGCGAGCTTCCCG	SN_A375_ATCAGGTTCGCCTAAG		SN_H2030_TTAAGCCAGGCTGTCA	SN_H2030_AGGTGAATCCAAACAC
SN_A375_GGCTCAATCCAATAGC	SN_A375_ATCATCAAGATAGACG		SN_H2030_CGGGACAAGCTCCTAC	SN_H2030_AGGTGAATCTAAGGAG
SN_A375_TAAGTGCTCCGCATGA	SN_A375_ATCATCAAGGCTGTGC		SN_H2030_TGCACCTTCACCGGTA	SN_H2030_AGGTGAGGTGGATTAT
SN_A375_TGTTACTTCACTTTAC	SN_A375_ATCATGTCAAAGCCTC		SN_H2030_TGGTCAGTCCTGGTCT	SN_H2030_AGGTGAGGTTGCAGTA
SN_A375_TTATGCGCAAACAACA	SN_A375_ATCCAACAGGACGTAA		SN_H2030_TCGCGCACACCGGTAT	SN_H2030_AGGTTAACAACCGCCA
SN_A375_TATAACCCATAAAGCA	SN_A375_ATCCAACAGGATAAAC		SN_H2030_TCAAGACTCAGCACCA	SN_H2030_AGGTTAACAGCTTACA
SN_A375_GACCTCAAGAGGCTAA	SN_A375_ATCCACCTCAGGAAGC		SN_H2030_CTACCTCAGACAACAG	SN_H2030_AGGTTAACAGCTTAGC
SN_A375_CGCTGTGCATGGCCTG	SN_A375_ATCCATAAGCCTCTGT		SN_H2030_TTATAGCCATAAGTCT	SN_H2030_AGGTTACTCCTAGTTT
SN_A375_CGCTCCATCTGTGAGT	SN_A375_ATCCCGCGTAGGTTGC		SN_H2030_TCGGTAAGTGCGCAAT	SN_H2030_AGGTTACTCTTAGCGG
SN_A375_CAATCTAAGGTGAAGC	SN_A375_ATCCCGCGTCCTGATT		SN_H2030_CTATGATCACGCAACT	SN_H2030_AGGTTAGAGGTCCGTA
SN_A375_ACGTTGTAGTTATGGC	SN_A375_ATCCGTGAGCGGTTAT		SN_H2030_CCTTGCGTCCCTCATA	SN_H2030_AGGTTGCGTTACCTGT
SN_A375_TACTTCGTCACAAGCT	SN_A375_ATCCTCATCATAGCCG		SN_H2030_ATATGCTCACCAACCG	SN_H2030_AGGTTTATCATAGCCG
SN_A375_ATTTGTGAGCATTAGC	SN_A375_ATCCTGACAGATTCAT		SN_H2030_GCTGCATCAGACAAAC	SN_H2030_AGGTTTATCCTCATCA
SN_A375_GTTCACCTCGATTTGA	SN_A375_ATCCTGACAGGAAGCC		SN_H2030_ACGACTTAGCCTGATG	SN_H2030_AGGTTTATCCTGGTGA
SN_A375_AGTAGCTTCGCTCACT	SN_A375_ATCCTGACATGTTGCA		SN_H2030_ATAAGTCGTTCCATTA	SN_H2030_AGGTTTATCGGGATTT
SN_A375_ACCATTAAGAAAGGAA	SN_A375_ATCGAGGCACAACAGG		SN_H2030_AAAGCGGGTAGTAAGA	SN_H2030_AGGTTTATCTGCAAAC
SN_A375_GATTCAATCAGGAAGC	SN_A375_ATCGAGGCATAGCTGC		SN_H2030_AATCCCTGTCCTAAGA	SN_H2030_AGGTTTGGTGTTGCAA
SN_A375_ATATGCTCAGAAATGC	SN_A375_ATCGAGGCATGCTATG		SN_H2030_AAACCGCGTTGCACGG	SN_H2030_AGGTTTGGTTAGTACG
SN_A375_ATGAATGCATCAGTAT	SN_A375_ATCGCCCGTCACAAAT		SN_H2030_ACAAACTGTAGCTGCG	SN_H2030_AGTAAACAGAAACTGG
SN_A375_ATGCCTGAGTGAACGA	SN_A375_ATCGCCCGTGGACCTG		SN_H2030_AGAACCGCAGGTTTGC	SN_H2030_AGTAAACAGTGACCTG
SN_A375_AATCCATCATTTGCTC	SN_A375_ATCGCCCGTTAGTACG		SN_H2030_CGTGAGGAGGACCTGC	SN_H2030_AGTAAACAGTTAGTTG
SN_A375_TTGTCCATCATTACGA	SN_A375_ATCGCTTGTGACATGC		SN_H2030_CGCCACACAATTTAGC	SN_H2030_AGTAACACACCTGCCT
SN_A375_CCCTGTTAGGGCTTTG	SN_A375_ATCGGCCAGCTTAACA		SN_H2030_TTGGATTCACCTGCTC	SN_H2030_AGTAACCTCACGAATC
SN_A375_CAACCGGGTGATTTGG	SN_A375_ATCGGCCAGGAGTCTT		SN_H2030_ACCTACCTCCGGTTAG	SN_H2030_AGTAACCTCATGCTAA
SN_A375_GAAGTATAGGCGCTTA	SN_A375_ATCTATGAGCCTCTCG		SN_H2030_CAATGAACAACCCTAA	SN_H2030_AGTAACGAGCCGGTAC
SN_A375_CCAGCTGCAATAACCT	SN_A375_ATCTATGAGGATTTGC		SN_H2030_CCAGCTAAGTAAACCC	SN_H2030_AGTAAGTAGACAAGTG
SN_A375_GTTCGCGCATACTCCT	SN_A375_ATCTATGAGGCGTAAA		SN_H2030_GATTACGGTTTGGGTA	SN_H2030_AGTAAGTAGCACAGCC
SN_A375_TTTCAGTTCATTAGCA	SN_A375_ATGAAGCCAAACCCTA		SN_H2030_TCTTGACGTTCCAGGG	SN_H2030_AGTAAGTAGGCAATAG
SN_A375_CTAGTGAGTCACAGAC	SN_A375_ATGAAGCCAGTACCGT		SN_H2030_ATTATGGTCTCACTAT	SN_H2030_AGTAATCGTAGTTAAC
SN_A375_AATGGCGCACTAAGTT	SN_A375_ATGAAGTAGAGGAGGA		SN_H2030_CTAGTTGCAGTTGCGT	SN_H2030_AGTAATGCACAACCTA
SN_A375_CCATTGTGTTCCAGGG	SN_A375_ATGAAGTAGGCTGTGC		SN_H2030_CGCTGTGCAATTTAGC	SN_H2030_AGTACGCGTTACCTGT
SN_A375_TTGCAAGGTGACCTGG	SN_A375_ATGAATGCAATTTAGC		SN_H2030_TCTGGCTTCAATGACC	SN_H2030_AGTAGCTTCCCATAAA
SN_A375_ACACTAGGTTGTTCAC	SN_A375_ATGAATGCATCAGTAT		SN_H2030_TGAGGTGCAAACCTAT	SN_H2030_AGTAGCTTCCGCTAGA
SN_A375_GAACCGCTCATAATCG	SN_A375_ATGACAACAGGACCAA		SN_H2030_GGTTGAGCAACAACAA	SN_H2030_AGTAGCTTCCTCAGCT
SN_A375_CAGGGCTTCCGTTAAA	SN_A375_ATGACAACAGTCTAGC		SN_H2030_ATTTAGGTCCCGCATT	SN_H2030_AGTAGCTTCGTTTCCA
SN_A375_CTGATCACAGGCTAGA	SN_A375_ATGACAACATCACTTC		SN_H2030_CCGCCAACATCAGTAT	SN_H2030_AGTAGCTTCTTAGCCC
SN_A375_TTGGGCGGTGAATCGC	SN_A375_ATGACCAGTCATAGAT		SN_H2030_ATGGACAAGGACGTAA	SN_H2030_AGTAGGATCACCAATA
SN_A375_TCACCTGGTTCGCGCT	SN_A375_ATGACCAGTCCTAATC		SN_H2030_TGTCAATCATATAACC	SN_H2030_AGTAGGATCATTACGA
SN_A375_CTCACACTCCTTGCGT	SN_A375_ATGACGAAGTATCGCG		SN_H2030_GCGCTTGCACGGTACT	SN_H2030_AGTAGGATCGCACAAT
SN_A375_GCAATATGTTAGGCGT	SN_A375_ATGATGACAGCCTTGG		SN_H2030_TCCTTCAAGCATGACT	SN_H2030_AGTATAGCACACAATT
SN_A375_GCTCATTGTAATTAGC	SN_A375_ATGATGGAGCGCATTG		SN_H2030_TGGCTTTGTAGTTAAC	SN_H2030_AGTCAAGAGCACGTTG
SN_A375_GACCGTTCAGGTATTT	SN_A375_ATGATGGAGCTATTGA		SN_H2030_AGGATATAGGCTGTCA	SN_H2030_AGTCAAGAGCTATTAG
SN_A375_TGGGCATGTCTAACAG	SN_A375_ATGATGGAGGGATGAC		SN_H2030_AATGCAACACCCACAG	SN_H2030_AGTCAAGAGCTCCCTG
SN_A375_TAGCCTCTCTGTTGCC	SN_A375_ATGATGGAGGGCCATC		SN_H2030_CGACCTGCATGGTTAT	SN_H2030_AGTCAAGAGTCCTGAG
SN_A375_GCATCCTTCACGCATG	SN_A375_ATGATGGAGTGAGCAA		SN_H2030_CTCCGGACAATTTAGC	SN_H2030_AGTCAAGAGTGAACCT
SN_A375_CGCAATCCACAGGGAC	SN_A375_ATGCAAACAAACTGTT		SN_H2030_CAAGCTAGTTGCGTAA	SN_H2030_AGTCAATGTAGTCAAT
SN_A375_AAGGAAGCAAAGGTAC	SN_A375_ATGCAAACAAGTTATC		SN_H2030_TCTACTAGTAGGTTGC	SN_H2030_AGTCAATGTGTGAGGA
SN_A375_TTAAGGTGTGCTCCAC	SN_A375_ATGCAAACACCTATAG		SN_H2030_CTATGATCATGGTTAT	SN_H2030_AGTCAGGCAAAGCTCC
SN_A375_AGTTACATCATTTGTC	SN_A375_ATGCAGGCACAAAGCG		SN_H2030_TTGTGCGAGGGCTTAT	SN_H2030_AGTCAGGCAATCCCTT
SN_A375_TTAGCGGTCTTGCTAT	SN_A375_ATGCCTGAGAACAAGT		SN_H2030_AGCGATTTCCCTGATC	SN_H2030_AGTCAGGCAATGAATG
SN_A375_CTGGCTTTCAAGTGTC	SN_A375_ATGCCTGAGCCACATG		SN_H2030_GCAAGCCTCCACCTTA	SN_H2030_AGTCAGGCAGCCAGTT
SN_A375_AAAGCGGGTCACAGCG	SN_A375_ATGCCTGAGTGAACGA		SN_H2030_TACTGCACAGCTCAAC	SN_H2030_AGTCAGGCAGGTTAAA
SN_A375_CTTTAGGCAATTAGGA	SN_A375_ATGCCTGAGTGATTCA		SN_H2030_GGTGTCCAGTCACCAG	SN_H2030_AGTCCTTGTCCGGTTC
SN_A375_GGCAATCGTTTACTTG	SN_A375_ATGCGATTCAATGTGC		SN_H2030_TTCCTTGAGTATCGCG	SN_H2030_AGTCCTTGTCCTGATT
SN_A375_GCCTATTGTTTATGGG	SN_A375_ATGCGATTCACTAGGT		SN_H2030_TGAGGTGCATGATTGT	SN_H2030_AGTCCTTGTCGTAATG
SN_A375_TGATGACTCTTAGTGA	SN_A375_ATGGCCCAGAGCCGGA		SN_H2030_TGAAGCAAGGTGCTGC	SN_H2030_AGTCCTTGTGCTTTAC
SN_A375_TACTCGCTCCAGGAAA	SN_A375_ATGGCCCAGCAAGGGT		SN_H2030_CCGCACACAGCCAGAA	SN_H2030_AGTCCTTGTGTTTGCT
SN_A375_AGACACGCATTGTGAT	SN_A375_ATGGCCCAGCTGAGGG		SN_H2030_GAGTAATAGCATTAGC	SN_H2030_AGTCCTTGTTTGGGTA
SN_A375_GCAGCAACACATAACT	SN_A375_ATGGCCCAGTTGTCAA		SN_H2030_ACGGTACGTAGTTGGC	SN_H2030_AGTCGCATCACAGGAA
SN_A375_GCCGTGAGTTAGGATT	SN_A375_ATGGCCGGTAATCCCT		SN_H2030_CGCCAAATCTTGCAAA	SN_H2030_AGTCGCATCAGCACCA
SN_A375_TTAGCTGCACAAAGAC	SN_A375_ATGGCCGGTATTGTCC		SN_H2030_ACACTAATCCAGGAAA	SN_H2030_AGTCGCATCCAGCACA
SN_A375_ACCTGTTGTACCCACC	SN_A375_ATGGCCGGTGCTTACT		SN_H2030_CTTCAATTCTCCATAT	SN_H2030_AGTCGCATCGTTAGTA
SN_A375_GCTATTGCAACTGGGA	SN_A375_ATGGCTAGTTAGGTGC		SN_H2030_CAGCCAATCATAACGC	SN_H2030_AGTCTTGCAGAAATTG
SN_A375_GCGAAGCCACTAAGTT	SN_A375_ATGGCTGTCCCTCGCA		SN_H2030_AGCCGGTTCAAACCGT	SN_H2030_AGTGAACCAGTTATGT
SN_A375_GTTGTGAGTGTCCAGG	SN_A375_ATGGCTGTCTTAGCGG		SN_H2030_TCAGGTTAGCCGCAAC	SN_H2030_AGTGAGTCAAACAACA
SN_A375_TCAAGACTCTTTGACT	SN_A375_ATGGCTTAGGTCATTA		SN_H2030_AGAGAAGCAAGGACCA	SN_H2030_AGTGAGTCAACCTGGT
SN_A375_ATCGCCCGTCACAAAT	SN_A375_ATGGTCTAGCCAAATC		SN_H2030_AGCGCCTAGGTCATTA	SN_H2030_AGTGAGTCACGTGCTG
SN_A375_CAAAGCGCAGCAACAG	SN_A375_ATGGTCTAGGAGGCAT		SN_H2030_TTGTTGTTCAATGTGC	SN_H2030_AGTGATGAGCTTGCTC
SN_A375_ATCAATCCAAGCCAGA	SN_A375_ATGGTCTAGGTCATTA		SN_H2030_ACATCAATCATAAGCC	SN_H2030_AGTGATGAGTTATCCT
SN_A375_GGCCTTAAGTGCTGTG	SN_A375_ATGGTGCGTACGTTTC		SN_H2030_CCCAATTGTTACGCAA	SN_H2030_AGTGCACGTGAGAAAC
SN_A375_ATGGTGCGTGGATTGC	SN_A375_ATGGTGCGTCATAACG		SN_H2030_AAGCGAGGTTTGCAGA	SN_H2030_AGTGCCGGTATTGAGT
SN_A375_TACTGCACATCTAGCA	SN_A375_ATGGTGCGTCATAGAT		SN_H2030_ATGACCAGTGCTGGTG	SN_H2030_AGTGCCGGTTACATCC
SN_A375_TCGCCCATCCTGGTGA	SN_A375_ATGGTGCGTGGATTGC		SN_H2030_GTCTCACTCGGTTACG	SN_H2030_AGTGCGGAGGTGTCCA
SN_A375_GCCAGGAAGCACTTGG	SN_A375_ATGGTGCGTTTACGTC		SN_H2030_CCTATATTCTGTAATG	SN_H2030_AGTGGACAGGTTACAC
SN_A375_CAGATTCAGGTGAAAT	SN_A375_ATGGTTATCTCCTCTT		SN_H2030_TTAGCAATCCGCATGA	SN_H2030_AGTGGACAGTTGTCCC
SN_A375_CACTTTGTCGCGCTAA	SN_A375_ATGTAAGCATCACTTC		SN_H2030_TCCTAGTGTTTGAGGC	SN_H2030_AGTGTGGCAGCTCATA
SN_A375_CGGATAAAGTAGCGCC	SN_A375_ATGTCAATCTCAATTC		SN_H2030_ACTTGTCGTTTATCTG	SN_H2030_AGTGTTTCAAGCTTTG
SN_A375_GGCTATTAGGCCAATT	SN_A375_ATGTCCACAGCAACCT		SN_H2030_ATTCATGAGGAAGCTA	SN_H2030_AGTGTTTCAATCTCTC
SN_A375_CTGTAACAGGCGCACT	SN_A375_ATGTGAGAGAAAGGAA		SN_H2030_ACCAATATCCTTTACG	SN_H2030_AGTGTTTCAATTGACT
SN_A375_TTCCTTCTCCTTGCGT	SN_A375_ATGTTCAAGGACCAGG		SN_H2030_TGATCAGGTACGTTTC	SN_H2030_AGTTACATCAATTACG
SN_A375_TTGACTAAGTTCCCAC	SN_A375_ATGTTGTCACGAATCC		SN_H2030_GATTGGTTCTAATCCT	SN_H2030_AGTTACATCTGTGCAG
SN_A375_GATTACTCACGGTACT	SN_A375_ATGTTGTCACTGACTA		SN_H2030_GGGTTTCCAAGTTATC	SN_H2030_AGTTACTCAGGCTGTT
SN_A375_TGCCTGTTCTAATTGG	SN_A375_ATGTTGTCAGCATGTC		SN_H2030_CTTTATCAGAGCCGGA	SN_H2030_AGTTACTCATTAAGCT
SN_A375_CCTAAGCCATGTTGGC	SN_A375_ATGTTGTCATTAAGCT		SN_H2030_CCGATGCAGGCAACAA	SN_H2030_AGTTGCAGTACTAAAC
SN_A375_GGATGTAAGGCTAGAA	SN_A375_ATTAACCCATGTTGCA		SN_H2030_GTCTAACAGGAGCATA	SN_H2030_AGTTGCAGTGGACATC
SN_A375_TGCTCTCAGGTAACGA	SN_A375_ATTACCGCACAGCCAT		SN_H2030_CCTATAGCATCATGTG	SN_H2030_AGTTGGCGTATTGTGG
SN_A375_GACACCGGTTAGCAGC	SN_A375_ATTACGTCAATAGCCC		SN_H2030_ACCACACCATTAGCGC	SN_H2030_AGTTGTCAGTCTTGAA
SN_A375_GCTATTGCAACTAACT	SN_A375_ATTACGTCACCTCGCT		SN_H2030_GCCACTAAGTCATTGA	SN_H2030_AGTTGTCAGTGAGGTA
SN_A375_ACGTTGTAGGCTGTCA	SN_A375_ATTACTGAGCGCTCAA		SN_H2030_CTCATTGTCGCCTGTT	SN_H2030_AGTTGTCAGTTTGCGG
SN_A375_GCACGGTTCGTGCCTT	SN_A375_ATTACTGAGTATTGGC		SN_H2030_CATCCTTCAGCTTAGC	SN_H2030_AGTTTGCAGCAGGCCT
SN_A375_GTCGGTTCAGGACCAA	SN_A375_ATTAGCGGTAAGCTTG		SN_H2030_AGTAAGTAGGCAATAG	SN_H2030_AGTTTGCAGGCATGTT
SN_A375_GTCTAGCCAATAACCT	SN_A375_ATTAGCGGTGCCGCAA		SN_H2030_GTCATGCCAGGAACTG	SN_H2030_ATAACGACAAGGTGCA
SN_A375_GGTACCGGTTGTAAAC	SN_A375_ATTAGCGGTGTTAAAC		SN_H2030_AGCTAACTCAAACACC	SN_H2030_ATAACGACACTGGCCA
SN_A375_TACAATGTCATAATCG	SN_A375_ATTAGCTCAAGGTGGC		SN_H2030_AACCGCTCATAGCTGC	SN_H2030_ATAACGACAGCAAATA
SN_A375_TTCCACGGTTGTAAAC	SN_A375_ATTAGCTCAATACTGT		SN_H2030_CATAGGTTCATTACTC	SN_H2030_ATAACGACATTATGGT
SN_A375_AAGGAAGCAATTAGCT	SN_A375_ATTAGGTGTCAAAGAA		SN_H2030_GGGATAATCAAACTCA	SN_H2030_ATAAGCCTCCGCAAGC
SN_A375_CTTGAATCAATACTGT	SN_A375_ATTAGGTGTGATGATT		SN_H2030_AAGCGAGGTCATAGAT	SN_H2030_ATAAGCCTCCTTAATC
SN_A375_CTTGCGCGTCACACCC	SN_A375_ATTAGGTGTGGAAACG		SN_H2030_GCGCGATTCAGGATGA	SN_H2030_ATAAGCCTCTTAATGG
SN_A375_CGCTGTGCATTAAGCT	SN_A375_ATTAGTCCAACTGGCT		SN_H2030_CTTGCATGTGTCACGG	SN_H2030_ATAAGCCTCTTGAGCG
SN_A375_GAAGGAACACAAACTT	SN_A375_ATTATCCTCACTCAAA		SN_H2030_GTCGGTTCACTGACCG	SN_H2030_ATAAGTCGTTCCATTA
SN_A375_GACGCCTAGTTTAACG	SN_A375_ATTATCCTCCAGGTCA		SN_H2030_CCCGTTGTCTTGATGA	SN_H2030_ATAATGGCAAACATAG
SN_A375_GATAATCGTTGCGGAT	SN_A375_ATTATGGTCTGTTCAT		SN_H2030_AGTCAGGCAAAGCTCC	SN_H2030_ATACCGGTCGAGCTAT
SN_A375_CAAGTATGTTTGGCGG	SN_A375_ATTCAACCAATTGAAG		SN_H2030_AATTTGGTCCGGTATG	SN_H2030_ATACCTGCAGTTATGT
SN_A375_GGCTATTAGCGATACT	SN_A375_ATTCAACCACTCGCTC		SN_H2030_TTTCAGTTCCCTGACT	SN_H2030_ATAGCATGTCTTTGAC
SN_A375_TTGTGCGAGTAAGGGC	SN_A375_ATTCAACCATTCCTCG		SN_H2030_ACCGGTTCAAGTTATC	SN_H2030_ATAGCATGTGGTTCCC
SN_A375_CATGCGGGTGGTTAGC	SN_A375_ATTCAACCATTGCGTA		SN_H2030_GAGTATCTCATGGTTA	SN_H2030_ATAGCATGTTGTTGTC
SN_A375_ATGGTCTAGGTCATTA	SN_A375_ATTCACTTCCTAATTC		SN_H2030_TCTCAAGCAAACCCTA	SN_H2030_ATAGGTACATAGTCAT
SN_A375_TGTTCCTCATTGACAT	SN_A375_ATTCACTTCGAGGTGG		SN_H2030_ATCAATCCACCTCAGG	SN_H2030_ATATAGGCAAAGGTAC
SN_A375_CGTCAATAGCCTGTTC	SN_A375_ATTCATGAGGGCCATC		SN_H2030_ACACTTGCAAAGGCCA	SN_H2030_ATATAGGCAGCAAGTG
SN_A375_CAATCCTGTCCTGATT	SN_A375_ATTCATGAGGGTTAGA		SN_H2030_GACCTGATCGCAATCG	SN_H2030_ATATAGGCAGCACGAA
SN_A375_TCTCACCAGTGAGGTA	SN_A375_ATTCATGAGGTGTTAC		SN_H2030_CTGCTACTCGTTATCT	SN_H2030_ATATGCATCCTAAGGT
SN_A375_CAAACAACATACCCGG	SN_A375_ATTCATGAGGTTAGCT		SN_H2030_AATTGCCAGCCACATG	SN_H2030_ATATGCATCTTGAGCG
SN_A375_GTTAAGTGTTTGGCTT	SN_A375_ATTCCGGAGAGCCGCT		SN_H2030_AGCAAGGGTTGACTTC	SN_H2030_ATATGCTCAATATAGG
SN_A375_TGTCCTTCATGCAACC	SN_A375_ATTCCGGAGTCACCTC		SN_H2030_TTGCATTTCGAAGCGG	SN_H2030_ATATGCTCACCAACCG
SN_A375_GTAAAGCCAGAAACGT	SN_A375_ATTCCTCCACTTGTTC		SN_H2030_CACGCAATCTCGACCT	SN_H2030_ATATGCTCACCGTTCC
SN_A375_AGCTACTAGAAAGCAT	SN_A375_ATTGAAGCAATTGACT		SN_H2030_TGGGCCTAGCTTATGA	SN_H2030_ATATGCTCATTATCCC
SN_A375_CGATTATCAGCTAATT	SN_A375_ATTGAAGCATGTTTGG		SN_H2030_GCTGGTTCAATCATGT	SN_H2030_ATATGGTGTCACAGAC
SN_A375_GACCTCAAGTAAGAAC	SN_A375_ATTGACTCAGCAGGTA		SN_H2030_ATATGCATCCTAAGGT	SN_H2030_ATATGGTGTTAATGCG
SN_A375_GTACACCCAGGACACA	SN_A375_ATTGCACAGGCAAGTA		SN_H2030_TGTTCATTCGTTAGTA	SN_H2030_ATATGGTGTTTGGGCG
SN_A375_CCATAAATCATTGACA	SN_A375_ATTGCACAGTCACTCC		SN_H2030_GATAACGAGACAAGTG	SN_H2030_ATATGTCCAACTAGCC
SN_A375_GCAGGCTTCGAGGAGT	SN_A375_ATTGCAGGTACCCACC		SN_H2030_AGCGGATAGCTGCACA	SN_H2030_ATATGTCCATGAAATG
SN_A375_GCTCAACCACAGGATG	SN_A375_ATTGCGCCAACAGGAT		SN_H2030_TTTCGTCCAGCACCAT	SN_H2030_ATCAAGACATCACTTC
SN_A375_GGGCCTAGTCAAGTAT	SN_A375_ATTGCGCCAATATGGA		SN_H2030_TCGCATTGTAACTACG	SN_H2030_ATCAAGACATTATGCG
SN_A375_GTTCGCGCACAGCCAT	SN_A375_ATTGCGCCACTAAGAA		SN_H2030_GCGATTAGTGATCAGC	SN_H2030_ATCAATCCATTGCGAC
SN_A375_TTGCAATCACCTCAGG	SN_A375_ATTGCGCCAGTCTAGC		SN_H2030_CGAGGAAGTAATGACT	SN_H2030_ATCACAATCTTTGAGA
SN_A375_ATTGCGCCAATATGGA	SN_A375_ATTGCTCGTCATCAAG		SN_H2030_CTCATCATCCCGTTAC	SN_H2030_ATCACACAGAGCCGGA
SN_A375_AGAATCGAGGGACGCA	SN_A375_ATTGCTCGTCTATCGT		SN_H2030_TAGGAGGGTTAAGGTT	SN_H2030_ATCACACAGCAGCTCA
SN_A375_GCTTAAATCGTCCTTA	SN_A375_ATTGCTCGTGGTTATG		SN_H2030_GCTGACCAGGTACCGC	SN_H2030_ATCACACAGCCGCTAA
SN_A375_TCCTGTTCAAAGCTCC	SN_A375_ATTGCTCGTGTTTGAG		SN_H2030_CCTTCAGGTTCATCTA	SN_H2030_ATCACACAGCCTGAGC
SN_A375_AGTCCTTGTTTATTCG	SN_A375_ATTGCTCGTTAAATGC		SN_H2030_ACACTTGCACCCACAG	SN_H2030_ATCACCCTCCAGGAAA
SN_A375_AGTCAAGAGGCCTAAT	SN_A375_ATTGCTCGTTATCCTA		SN_H2030_CTTAACAAGAATGACG	SN_H2030_ATCACCCTCTTGCAGG
SN_A375_AATCATCCATCACTTC	SN_A375_ATTGGCTAGGATGATG		SN_H2030_AACGACAAGATTGAGG	SN_H2030_ATCACTAAGCCTCTCG
SN_A375_TGCTAGCCACATAACT	SN_A375_ATTGGCTAGGGATGCG		SN_H2030_CGATCCTTCTCACTCA	SN_H2030_ATCACTAAGGCGCTAC
SN_A375_TTGTTGCGTCACAAAT	SN_A375_ATTGTCCGTTAGGCTA		SN_H2030_ACAGCGCTCCTCATCA	SN_H2030_ATCACTAAGGCTACAT
SN_A375_AAGCTCCCACAAAGCG	SN_A375_ATTGTGATCCAGGTTG		SN_H2030_AAGCGTTTCGTCCTTA	SN_H2030_ATCACTAAGGGATTAG
SN_A375_CAGCCAATCTACCTGC	SN_A375_ATTTAGCCATTAAGCT		SN_H2030_CCTAATAAGTCGCAAT	SN_H2030_ATCAGGTTCTGTAAGC
SN_A375_AGTTATGTCTAATTGG	SN_A375_ATTTAGGTCCCTGGAA		SN_H2030_CTACCTCAGTAGCTTA	SN_H2030_ATCATCAAGACTTACA
SN_A375_GTTCTTAGTCGTAAAT	SN_A375_ATTTAGGTCCGCACAA		SN_H2030_TCAGTAATCCCGTTAC	SN_H2030_ATCATCAAGTTATTCC
SN_A375_CCTCAAACAGGCGAGT	SN_A375_ATTTGCAAGATTCCTT		SN_H2030_TAACAAGCAGTTTACG	SN_H2030_ATCATGTCAGGTTAAA
SN_A375_CAGGTTAGTGGTTCCC	SN_A375_ATTTGCAAGCTGGACC		SN_H2030_TGCTTCCAGCTAAAGG	SN_H2030_ATCCAACAGAGAGGCT
SN_A375_CAATAGCTCCGGTTAG	SN_A375_ATTTGCGCATAAGGAC		SN_H2030_ACACCTTGTTGTCCAT	SN_H2030_ATCCAACAGTAGCGGG
SN_A375_AACGCTAGTGTTTGCT	SN_A375_ATTTGCGCATGTGGGA		SN_H2030_GTTTATCTCAACAAGG	SN_H2030_ATCCACCTCCCAGTAG
SN_A375_CCCTCATAGCTTAGTA	SN_A375_ATTTGTGAGAAAGCAT		SN_H2030_AGTTTGCAGCAGGCCT	SN_H2030_ATCCACCTCCTAATAG
SN_A375_GGATTCAGTATTGAGT	SN_A375_ATTTGTGAGCATTAGC		SN_H2030_ATCCACCTCCCAGTAG	SN_H2030_ATCCACCTCTGCAAAC
SN_A375_TGGACGGAGGCCTTAG	SN_A375_ATTTGTGAGGGACCTC		SN_H2030_ACTTACTTCCGTTATT	SN_H2030_ATCCACCTCTTAGCCC
SN_A375_GAACCTTAGTGCACGC	SN_A375_CAAACAACACCTACGG		SN_H2030_GTTCGCGCACTGGCTG	SN_H2030_ATCCATAAGATAACCC
SN_A375_ACAGTATGTGTTGTGA	SN_A375_CAAACAACACTGGCCA		SN_H2030_CACAATATCTGTGAGT	SN_H2030_ATCCATAAGCATGGTT
SN_A375_ATAACGACATGGCCTG	SN_A375_CAAACAACAGCTTAAT		SN_H2030_CTGGTTACAATCCCTT	SN_H2030_ATCCATAAGCCTGATG
SN_A375_GCACTAAGTGTTTCAC	SN_A375_CAAACAACATACCCGG		SN_H2030_CATAGGCGTTGGATAT	SN_H2030_ATCCATAAGCTGTCAG
SN_A375_ACTATCCGTGTTCCCA	SN_A375_CAAACAACATTGACAT		SN_H2030_ACGTCCAAGTCAATCA	SN_H2030_ATCCCGCGTTCCATTA
SN_A375_ACTATGTCAGCAAGAT	SN_A375_CAAACACTCATAATCG		SN_H2030_ACGAATCTCTACCTCA	SN_H2030_ATCCCGCGTTGTCCAT
SN_A375_AATTGCCAGGGTGAAC	SN_A375_CAAACACTCCCTCACG		SN_H2030_AATTTGGTCACGCGGT	SN_H2030_ATCCCGCGTTTCAGGA
SN_A375_GAGAGGCGTGACATGC	SN_A375_CAAACACTCTAAATCG		SN_H2030_CGGTTTGAGCACGTTG	SN_H2030_ATCCGTGAGCAAACCT
SN_A375_ATTGACTCAGCAGGTA	SN_A375_CAAACATGTAATGGAA		SN_H2030_CTCCTAATCAGTGAAG	SN_H2030_ATCCGTGAGCGCCTTT
SN_A375_AGAATCGAGCACGATT	SN_A375_CAAACCGTCAGCAAAG		SN_H2030_TTTAGCTTCGACCTGA	SN_H2030_ATCCGTGAGCTTACTT
SN_A375_GATTGCAGTTGAGCCG	SN_A375_CAAACCGTCTGGCTTC		SN_H2030_CACATACAGGTGTCCA	SN_H2030_ATCCGTGAGTTAGCCG
SN_A375_CACCGGTAGTCTCACC	SN_A375_CAAACGCGTACCTTAC		SN_H2030_ACTTCGCTCTGGCATG	SN_H2030_ATCCTCATCGCCTGTT
SN_A375_GCTCACAAGTCCTTTG	SN_A375_CAAACGCGTTGCATCT		SN_H2030_AGCTACGTCGAAGCGG	SN_H2030_ATCCTGACAGTTGCGT
SN_A375_ACGGTTTAGCGCTCAA	SN_A375_CAAACTGGTTAGCAGC		SN_H2030_TCTACCTCAAGGTAAC	SN_H2030_ATCCTTAGTAACGAGG
SN_A375_GTGCAAGCAAGGTGGC	SN_A375_CAAAGCGCAGCAACAG		SN_H2030_TACGCACCAGGACCTT	SN_H2030_ATCCTTAGTGAAACAA
SN_A375_TGACTTCGTTTATCGC	SN_A375_CAAAGGATCAGCACGC		SN_H2030_TCGTAATCATGAGTTT	SN_H2030_ATCCTTAGTTAAGCCA
SN_A375_GTAAGCTTCTTAATGG	SN_A375_CAAAGGATCCTACCTA		SN_H2030_CTACAACAGAATCTCA	SN_H2030_ATCGAGGCACTTCACT
SN_A375_AGCGGATAGTCACCAG	SN_A375_CAAAGGATCTACCTCA		SN_H2030_TCATTTGGTCAAACTG	SN_H2030_ATCGAGGCAGTTAGCC
SN_A375_GGCCTCTGTGGATGTC	SN_A375_CAAAGTGAGCTCCCTG		SN_H2030_AAAGCACCATCCGTAA	SN_H2030_ATCGAGGCATTAAACC
SN_A375_CTCATTGTCCCTCACG	SN_A375_CAAAGTGAGGCACAGG		SN_H2030_GAGTTGCGTAAGCACC	SN_H2030_ATCGCCCGTACTAAAC
SN_A375_TATGACATCCGCAAAT	SN_A375_CAAATCATCGATCAGT		SN_H2030_GTCATGCCATTGTGCA	SN_H2030_ATCGCTTGTAAACAAG
SN_A375_TCCCTCACAAGGTACG	SN_A375_CAAATCATCGCATTAA		SN_H2030_CGGCTAATCGTTAAGC	SN_H2030_ATCGCTTGTAACGTGC
SN_A375_CCTTCAATCTTGCATT	SN_A375_CAAATCATCGCTAGTG		SN_H2030_AGGAGCTAGGATCACT	SN_H2030_ATCGCTTGTAAGCACC
SN_A375_TTATAGCCATAGCTGC	SN_A375_CAAATCATCGGGACTC		SN_H2030_CACCTCAGTTACGCGG	SN_H2030_ATCGCTTGTTAGGCGT
SN_A375_CTGTTTAGTATTGTGG	SN_A375_CAACAATGTTAATGCG		SN_H2030_GATGCTTAGTGAACAG	SN_H2030_ATCGGCCAGGCAAGTA
SN_A375_ACCCGTAAGGGTCCAC	SN_A375_CAACAATGTTAGGATT		SN_H2030_CCTAAGTAGTTATCTC	SN_H2030_ATCGGCCAGGTAGCTT
SN_A375_TTCCCACAGTAGCCAT	SN_A375_CAACAGGCAAACTCAT		SN_H2030_CTTAACAAGTTCCCAC	SN_H2030_ATCTTTGGTAGCCATA
SN_A375_ACCAGGCTCAATGTGC	SN_A375_CAACCCGCACCTGTAA		SN_H2030_CTTGAATCACTAAATC	SN_H2030_ATCTTTGGTCAAAGGG
SN_A375_ACGTCAAGTAACGGGA	SN_A375_CAACCCGCAGCATGTC		SN_H2030_AGCTAAACATTAGGTT	SN_H2030_ATCTTTGGTTTGACCT
SN_A375_TTGTAAGTCACTAGGT	SN_A375_CAACCCGCATATTGAC		SN_H2030_CAATATGTCACCTGTC	SN_H2030_ATGAAGTAGCTCCCTG
SN_A375_GGCCTCTGTAAGCTTG	SN_A375_CAACCCGCATCACTTC		SN_H2030_GACCTCAAGGCCGGAA	SN_H2030_ATGAATGCAGACAAAC
SN_A375_TAAAGCCTCCTCACAC	SN_A375_CAACCCTTCCCGTTTA		SN_H2030_GACATTATCTATTGTC	SN_H2030_ATGAATGCATAATCAC
SN_A375_AAACAGCCACCTCAGG	SN_A375_CAACTAGGTTCTTTAG		SN_H2030_CCTAATAAGGAAACTG	SN_H2030_ATGAATGCATAATCGT
SN_A375_AGCCTGGGTCATGCAA	SN_A375_CAAGAACCAGCAAGAT		SN_H2030_AGCGTGCTCTAAATCG	SN_H2030_ATGAATGCATCAGTAT
SN_A375_CAGCTATAGTTCCTGC	SN_A375_CAAGAACCATGCTTAG		SN_H2030_AATCTCAAGGAGGTTA	SN_H2030_ATGACAACAACTAGCC
SN_A375_AATTCGTCATTCCTGT	SN_A375_CAAGACAAGCTAATCA		SN_H2030_TGTGCGCAGCAAGACA	SN_H2030_ATGACAACACCGGCTA
SN_A375_AAGGTGCAGTAAGGGC	SN_A375_CAAGCTAGTAGGTGTC		SN_H2030_CTCGACAAGGTGTCCA	SN_H2030_ATGACAACAGGTTACC
SN_A375_GGGTTTCCACGTAAGG	SN_A375_CAAGGCCTCCGTTAAA		SN_H2030_GACCTAAGTCATAACG	SN_H2030_ATGACAACATTGTTGG
SN_A375_GTATTGCAGCGAAGTA	SN_A375_CAAGGCTGTCGTTATC		SN_H2030_AGCACTTAGCGCATTG	SN_H2030_ATGACCAGTATGTGGC
SN_A375_CATGGATTCGTTACTT	SN_A375_CAAGGGAGTATTTGCC		SN_H2030_GGAAGTATCTTAGCGG	SN_H2030_ATGACCAGTCGACTAA
SN_A375_ATCCAACAGGACGTAA	SN_A375_CAAGGGAGTCATCATC		SN_H2030_TTTGGCTGTCTAACAG	SN_H2030_ATGACCAGTGACATGC
SN_A375_TCATTGTTCCGGTTGA	SN_A375_CAAGGGAGTGCCTCAC		SN_H2030_TTAACCAAGTCAATCA	SN_H2030_ATGACCAGTGCTGGTG
SN_A375_GGTACCGGTGTTTGCT	SN_A375_CAAGGGAGTGGGTACT		SN_H2030_CTCATGCTCCGCAAGC	SN_H2030_ATGACGAAGATTCCTT
SN_A375_GGGTTTGTCGTTATAG	SN_A375_CAAGGGAGTTTATCGC		SN_H2030_TACTTGTTCATTTGTC	SN_H2030_ATGACGAAGTTCCTCA
SN_A375_GTGTAACTCCTAATGA	SN_A375_CAAGGTAAGGGCTTAT		SN_H2030_CTTCATCCAGAGGGAG	SN_H2030_ATGACTCAGATGGAGC
SN_A375_TGATCACAGCAAGGGT	SN_A375_CAAGTAACATAAGCAA		SN_H2030_ACCAAGTTCAAGCTAC	SN_H2030_ATGACTCAGGCTAAGA
SN_A375_AAGGATCCAGGCTAGA	SN_A375_CAAGTATGTATTGCAG		SN_H2030_TAGTAAGCAAACGCGA	SN_H2030_ATGAGCCGTATTCGTC
SN_A375_CCAGTTTGTTAGCTGA	SN_A375_CAAGTATGTGAACAAA		SN_H2030_ACTAACTCAGGCGAGT	SN_H2030_ATGATGACAACCCTAA
SN_A375_AAACCAACATGTGGGA	SN_A375_CAAGTATGTTTGCTGT		SN_H2030_CAATAAGCACTCAACA	SN_H2030_ATGATGACACAAACTT
SN_A375_CTGCAATAGGAGTCGG	SN_A375_CAAGTATGTTTGGCGG		SN_H2030_GATAACGAGGAGTCGG	SN_H2030_ATGATGACATAGTCAT
SN_A375_GCCACACAGGGATTAG	SN_A375_CAAGTTATCTACCTAT		SN_H2030_ATATAGGCAGCACGAA	SN_H2030_ATGATGGAGCGATAGA
SN_A375_ATTGGCTAGGGATGCG	SN_A375_CAAGTTATCTCCTCAA		SN_H2030_ATCAGGTTCTGTAAGC	SN_H2030_ATGCAAACACCAACCG
SN_A375_AGTACGCGTTGGTTGA	SN_A375_CAATAAGCACTTCATC		SN_H2030_CCTATTGTCCATAAGC	SN_H2030_ATGCAGGCAATTATGC
SN_A375_TTGAGGCGTAACAGGG	SN_A375_CAATAGCTCACAGCCA		SN_H2030_CTTGCATGTGTCCAAA	SN_H2030_ATGCCTGAGCGCTCAA
SN_A375_TATCCAGCAGGCAAGC	SN_A375_CAATAGCTCATGGCTG		SN_H2030_GTGCAAGCAGTAGCCT	SN_H2030_ATGCGATTCACTCGCT
SN_A375_TGTCCTTCAACTAGGG	SN_A375_CAATATGTCAAGCTTA		SN_H2030_AATTGCTCACATACTG	SN_H2030_ATGCGATTCGAAGCGG
SN_A375_GGAGCAAGTCACTCGC	SN_A375_CAATATGTCCTGGCTT		SN_H2030_AAACCGCGTTGTTGCT	SN_H2030_ATGCGATTCGGGCCAT
SN_A375_GTGCGGTTCGCTAGTG	SN_A375_CAATATGTCGCAAACT		SN_H2030_ACTAACCAGACAGGCG	SN_H2030_ATGCTTAAGACTATTG
SN_A375_AGCAGGTAGCTGTACG	SN_A375_CAATCCCTCCTGCGAA		SN_H2030_AGACCCGGTAGCCTAA	SN_H2030_ATGCTTAAGATACTTG
SN_A375_CAACAATGTTAATGCG	SN_A375_CAATCCCTCTCCATAT		SN_H2030_CTATTGAAGTAACTCA	SN_H2030_ATGCTTAAGGCATGTT
SN_A375_TTGTAAGTCCTCACAC	SN_A375_CAATCCCTCTGCAACG		SN_H2030_AAGCATGAGAGCCGCT	SN_H2030_ATGGACAAGCAGGCCT
SN_A375_CCTAAGCCATCCTAGA	SN_A375_CAATCCTGTATTGGTG		SN_H2030_AGTCCTTGTCGTAATG	SN_H2030_ATGGACAAGCCTGATG
SN_A375_CGACAAGCACCAAAGG	SN_A375_CAATCCTGTCCTGATT		SN_H2030_GGGCATTGTTTAGCGA	SN_H2030_ATGGACAAGGACGTAA
SN_A375_GGTTGGTGTGAAGCCT	SN_A375_CAATCCTGTGCTCCAC		SN_H2030_CTCCTGAGTTCACCCA	SN_H2030_ATGGCCCAGGGCTTAT
SN_A375_CGTTAGGTCTAATCCT	SN_A375_CAATCCTGTTTGAGGC		SN_H2030_TATGTGATCCTAGTAA	SN_H2030_ATGGCCGGTAAGGTTT
SN_A375_ATGGTTATCTCCTCTT	SN_A375_CAATCCTGTTTGGCTT		SN_H2030_GCGCAATGTACCCACC	SN_H2030_ATGGCCGGTGACCTGG
SN_A375_GGTTCCCGTCACTCGC	SN_A375_CAATCGCCATCTAGCA		SN_H2030_GCTGCACAGCTCAAAC	SN_H2030_ATGGCCGGTTAGCATG
SN_A375_CCACAATAGGAGCAAC	SN_A375_CAATCTAAGGTGAAGC		SN_H2030_TTGCAACAGTCGCTAG	SN_H2030_ATGGCCGGTTGACTTC
SN_A375_AGAAAGGCACAAGCCT	SN_A375_CAATGACTCCCAGTAG		SN_H2030_GGTTGCTCAAACGGGC	SN_H2030_ATGGCTAGTTAAGTGT
SN_A375_TTCATTCAGGAAGCTA	SN_A375_CAATGTCAGCAAGATG		SN_H2030_CTCAGGATCAGGAAGC	SN_H2030_ATGGCTGTCATTGTTC
SN_A375_TAATGCATCACCGGTA	SN_A375_CAATGTGGTGTTGCAA		SN_H2030_GGTACCGGTTTGGTTC	SN_H2030_ATGGCTTAGAACCTGT
SN_A375_GGGCGAATCTTGTTCG	SN_A375_CACAAGCGTTCCATTA		SN_H2030_TAGAGCCGTGGGTGAA	SN_H2030_ATGGCTTAGCTTATGA
SN_A375_CCGTTACTCGGCTAGC	SN_A375_CACAATATCCGTCCAT		SN_H2030_TTGCCCGTCGAGGTGG	SN_H2030_ATGGCTTAGGAGTCGG
SN_A375_CTTCAATTCCTGGCTT	SN_A375_CACAGGCTCACATTGA		SN_H2030_CTAGCTGAGCAACATC	SN_H2030_ATGGTCTAGGCGTAAA
SN_A375_TTGTGCGAGGCCGGAA	SN_A375_CACAGGCTCCTAAATG		SN_H2030_AGTAACGAGCCGGTAC	SN_H2030_ATGGTCTAGTGAGAGC
SN_A375_TCTTTGTAGCCTAACG	SN_A375_CACATGCCAGGTTCAC		SN_H2030_TCAGCGATCTAGCGTG	SN_H2030_ATGGTCTAGTTAGACC
SN_A375_TCGCATTGTAGGTTTG	SN_A375_CACATTAAGCTAATCA		SN_H2030_TCCGCCATCCCTCACG	SN_H2030_ATGGTGCGTAACGGGA
SN_A375_GTACTAGGTCACGGAT	SN_A375_CACCAACCAAGGGTTG		SN_H2030_TATTTGCTCACCTGCT	SN_H2030_ATGGTGCGTGTGTGGT
SN_A375_TCTAACTTCTGTAAGC	SN_A375_CACCAACCATGCATAT		SN_H2030_GCAATGTTCCGCCTAT	SN_H2030_ATGGTGCGTTACTTGC
SN_A375_TGCTCAACAATAATCC	SN_A375_CACCGGTAGCGTGCAC		SN_H2030_AACCTAATCCGCATGA	SN_H2030_ATGGTTATCGTTTCTG
SN_A375_GTGCTCAAGGTCCTAG	SN_A375_CACCGGTAGTCTCACC		SN_H2030_AGAGGAACAGCAACCT	SN_H2030_ATGTAACGTAACGTGC
SN_A375_CTTGACGAGGCTAAGA	SN_A375_CACCGGTAGTTACCGG		SN_H2030_TATTTGCTCTTGCATT	SN_H2030_ATGTAACGTGCTAGCG
SN_A375_ACATCATCATAATCCG	SN_A375_CACCGGTAGTTCCTGC		SN_H2030_ATGGTGCGTGTGTGGT	SN_H2030_ATGTAACGTTAGGACC
SN_A375_GATTGTTCACAAACTT	SN_A375_CACCTCAGTAAGCACC		SN_H2030_GCATATATCCGCCTCA	SN_H2030_ATGTCAATCGTACCGA
SN_A375_ATTAGGTGTGGAAACG	SN_A375_CACCTCAGTAGGTTGC		SN_H2030_TTTGCGACACACAATT	SN_H2030_ATGTCATCACTTAGGC
SN_A375_TCGTTATTCTTTGACT	SN_A375_CACCTCAGTGGGTACT		SN_H2030_GCCATGATCAATCATG	SN_H2030_ATGTCATCATCAATCG
SN_A375_GCAGGTTGTCCGGTTC	SN_A375_CACCTCAGTTTGGCTT		SN_H2030_AACTTAGTCACACAGT	SN_H2030_ATGTCATCATCCAGGT
SN_A375_ATGCGATTCACTAGGT	SN_A375_CACCTGTTCATGACCG		SN_H2030_GGGCCTAGTCAGTAAT	SN_H2030_ATGTCATCATCTTGAG
SN_A375_GCAAACCGTTTCCTCC	SN_A375_CACGCTAAGACTATTG		SN_H2030_TTTCCTGAGTCAGTAC	SN_H2030_ATGTCATCATGCATAT
SN_A375_ACCAAGCGTCGAAGTC	SN_A375_CACGCTAAGATTCCTT		SN_H2030_TTCAGCACATCCTGAA	SN_H2030_ATGTCCACAATAATGG
SN_A375_CCAGGAACAAGACTCC	SN_A375_CACGCTAAGCATTATG		SN_H2030_TCATTGTTCATAACGC	SN_H2030_ATGTGAGAGGAAGCAC
SN_A375_AAGGATCCACAAGCCT	SN_A375_CACGCTAAGGATGATG		SN_H2030_CCCAATTGTCCTGATT	SN_H2030_ATGTGAGAGTTATGTG
SN_A375_GATCAGTTCACATTGA	SN_A375_CACTAGCCAGAGGGAG		SN_H2030_TGTATCGCATGCTATG	SN_H2030_ATGTTCAAGCCTGACA
SN_A375_GGCTCAATCATGCGTG	SN_A375_CACTAGCCAGGCATGA		SN_H2030_CCTTAACGTAAGCTCA	SN_H2030_ATGTTCAAGTAAAGGT
SN_A375_AATCCCTGTCGTTATC	SN_A375_CACTAGCCATAGCGAG		SN_H2030_ACCAGCTCAGCAAGAT	SN_H2030_ATGTTGTCAAGCTACC
SN_A375_CTTGTTTAGCGCCTAA	SN_A375_CACTGACCACAGGAAT		SN_H2030_CAATGTGGTTCTTTAG	SN_H2030_ATGTTGTCAGATAGAC
SN_A375_GATGCTTAGGTCCAAT	SN_A375_CACTGACCACTGACTA		SN_H2030_ACCTGGATCGTTATCT	SN_H2030_ATGTTGTCAGCAGGTA
SN_A375_CGGTAACGTGACATGC	SN_A375_CACTTAAAGTCATCCC		SN_H2030_ATTGCTCGTATTGAGT	SN_H2030_ATGTTGTCAGGCGATA
SN_A375_ACGTCAAGTGGATTCA	SN_A375_CACTTTGTCCCGTTAC		SN_H2030_ACTCGCGCACATAACT	SN_H2030_ATGTTTGAGGAGGTTA
SN_A375_ACAAAGGTCCGCTAGA	SN_A375_CACTTTGTCGCGCTAA		SN_H2030_GGCAAGCCAAGCTAAA	SN_H2030_ATGTTTGAGGAGTAAT
SN_A375_CATTCCTCACAGCCTG	SN_A375_CAGAACCGTGTTCCCA		SN_H2030_TTGCAATCAGGATAAC	SN_H2030_ATTAACCCATCCGTAA
SN_A375_GATTAGCTCAGCACGC	SN_A375_CAGAATCTCGAGCTAT		SN_H2030_CTGTTGGAGAATGACG	SN_H2030_ATTAACCCATGCATAT
SN_A375_TTGTTTGGTAAGCACC	SN_A375_CAGAATCTCTATTGTC		SN_H2030_AACTCACAGTCGCAAT	SN_H2030_ATTACCCGTTAGGCGT
SN_A375_TAAGGACCATTAGGTT	SN_A375_CAGAATCTCTCCATAT		SN_H2030_GAGCCTTCAGGCATCT	SN_H2030_ATTACGTCACTGACTA
SN_A375_ACATCATCACAGAAAC	SN_A375_CAGATTCAGGTCAAAG		SN_H2030_GGGAATATCAAGCCTG	SN_H2030_ATTACGTCATCCATCT
SN_A375_GGATGGCCAATTGCGC	SN_A375_CAGATTCAGGTGAAAT		SN_H2030_GGCTATTAGTAACTCA	SN_H2030_ATTACTGAGCCTAATA
SN_A375_TTGGATATCAAACACC	SN_A375_CAGCAAGCAAGGTATA		SN_H2030_GTGCGGTTCTAATCTC	SN_H2030_ATTACTGAGCGAGTAA
SN_A375_TTTCTCACAAACGCGA	SN_A375_CAGCAAGCAGGTTATT		SN_H2030_GTATGTGGTATTTGGG	SN_H2030_ATTACTGAGCTTAGTA
SN_A375_ATTTAGGTCATAAGCC	SN_A375_CAGCATTAGGCTACAT		SN_H2030_TGGCCATCAATGCCCG	SN_H2030_ATTAGCGGTAACAGGG
SN_A375_TGAAGCAAGCATTTCT	SN_A375_CAGCATTAGGGCCACT		SN_H2030_AGAACCGCACGAACAG	SN_H2030_ATTAGCGGTCCTTTAA
SN_A375_GAGGCAAGTAGCTAAT	SN_A375_CAGCCAATCATGCTTT		SN_H2030_ACCACACCATAAACCT	SN_H2030_ATTAGCGGTGCAATGC
SN_A375_TGCGATTAGGTACCGC	SN_A375_CAGCCAATCTAATCTC		SN_H2030_GGTAAACCACCTAATG	SN_H2030_ATTAGCTCACAAAGAC
SN_A375_GGGTGTTGTTGCGTAA	SN_A375_CAGCCAATCTACCTGC		SN_H2030_GTCATGCCAATATACC	SN_H2030_ATTAGCTCACGTAAGG
SN_A375_GCTAGTGTCTGTGAGT	SN_A375_CAGCCTAAGCTGAGGG		SN_H2030_TCGACAAGTTCGGTAA	SN_H2030_ATTAGGTGTAACCACA
SN_A375_CCAGCTGCATTGCGTA	SN_A375_CAGCCTAAGCTTAGCG		SN_H2030_TCCAGGTCACATTAAC	SN_H2030_ATTAGGTGTTTGGCGG
SN_A375_ATAAGCCTCTGCAACG	SN_A375_CAGCCTAAGGCTGTCA		SN_H2030_GGATACTTCTTAAGTG	SN_H2030_ATTAGTCCAAAGCCTC
SN_A375_TCTACCTCAGCACGAA	SN_A375_CAGCCTAAGTCTTGAA		SN_H2030_CTGCTATGTTAAGCCA	SN_H2030_ATTAGTCCAAATTGCT
SN_A375_GTAAGCAAGATGGAGC	SN_A375_CAGCCTAAGTTCCCGT		SN_H2030_CCCAATTGTCCGTAGG	SN_H2030_ATTAGTCCATTGTCCT
SN_A375_GTGCTGGGTCTTTGAC	SN_A375_CAGCCTTTCAAGCCTG		SN_H2030_ACAGGCTGTGGAGCAA	SN_H2030_ATTATCCTCGCCTAAG
SN_A375_CGTGCTGCAATCCCTT	SN_A375_CAGCCTTTCCCTGACT		SN_H2030_GCTTAACAGCTTCTCA	SN_H2030_ATTATCCTCGGTCATG
SN_A375_TAGCCGGGTCCAAGAC	SN_A375_CAGCCTTTCTCCATAT		SN_H2030_TTTAGCTTCCTAAGAC	SN_H2030_ATTATCCTCGGTTACG
SN_A375_CGGGTCTAGGAGGACT	SN_A375_CAGCTAAGTACTTAGG		SN_H2030_GCAAGCCTCTTGCAGG	SN_H2030_ATTATGGTCATAAGCC
SN_A375_CTACGAAGTTTACTTG	SN_A375_CAGCTATAGTCTTGAA		SN_H2030_TAGTTGTCAGGTTATT	SN_H2030_ATTATGGTCATTGACA
SN_A375_TTAGTCAAGTTCCTGC	SN_A375_CAGCTATAGTTCCTGC		SN_H2030_ACGCAAGCATCAGCAC	SN_H2030_ATTATGGTCGCTAGAT
SN_A375_AGGTTAACATAGTCAT	SN_A375_CAGCTCAAGAACAAGT		SN_H2030_TAGGGTTTCTTAGGGT	SN_H2030_ATTATGGTCTCACTAT
SN_A375_TGTTCATTCCATTACT	SN_A375_CAGCTCAAGATGGACA		SN_H2030_GACATAGAGCTATATG	SN_H2030_ATTCAACCACATGCTA
SN_A375_CTATGGCCAGTTGCGT	SN_A375_CAGCTCAAGGAACCAA		SN_H2030_GATGCAGCAGTCTAGC	SN_H2030_ATTCATGAGGAAGCTA
SN_A375_GGCTGTCAGTTTAACG	SN_A375_CAGCTCAAGGAAGCAC		SN_H2030_TATGGGCGTCGAAGTC	SN_H2030_ATTCATGAGGAGGGTT
SN_A375_GCCAGGAAGTCACTCC	SN_A375_CAGGACACAACCGCCA		SN_H2030_AGCAATTGTGTTAAAC	SN_H2030_ATTCCGGAGTCTCACC
SN_A375_CTTCATCCACTAGCGT	SN_A375_CAGGACACAACTAGCC		SN_H2030_AGCTACTAGTAGGATG	SN_H2030_ATTCCTAGTAATCGCA
SN_A375_CCTGATGAGGCGCATC	SN_A375_CAGGACACACAATACT		SN_H2030_GCTGACATCGTGCTAG	SN_H2030_ATTCCTAGTTACCGGG
SN_A375_GCAAGTCGTCAAAGGG	SN_A375_CAGGACACACACTAAT		SN_H2030_GGGCATGAGTCTATGA	SN_H2030_ATTCGTTTCACCATTT
SN_A375_ACTCCTCAGGCCTGGT	SN_A375_CAGGACACACATTAAC		SN_H2030_AATATCCCACGGTACT	SN_H2030_ATTCGTTTCCATCAGG
SN_A375_ATGGTCTAGGAGGCAT	SN_A375_CAGGACACACCTATAG		SN_H2030_CCAAATCAGACCATAC	SN_H2030_ATTCGTTTCTGTGCCT
SN_A375_AATGAAGGTCGTTATC	SN_A375_CAGGACCTCCCTCACG		SN_H2030_TGCACTTGTTAATGAC	SN_H2030_ATTGAAGCAAATATCC
SN_A375_GGTTTCTGTTCCGGGA	SN_A375_CAGGACCTCGAGCTAT		SN_H2030_TGTGGCTCATCATGGC	SN_H2030_ATTGAAGCACCAGGTT
SN_A375_CTCTGTTCACTAAGCC	SN_A375_CAGGATGCACTAAGTT		SN_H2030_TCAGCCTTCTGGCTTC	SN_H2030_ATTGACTCAAATGCCC
SN_A375_GGAGCAAGTTTAACGG	SN_A375_CAGGATGCAGAGGCTA		SN_H2030_GGTTGCTCATTAGCGC	SN_H2030_ATTGACTCAGAATGAC
SN_A375_CCCGTTGTCCTGGCTT	SN_A375_CAGGATGCATTGTGAT		SN_H2030_GGCCTAATCCAGGTCA	SN_H2030_ATTGACTCATCGCTCC
SN_A375_TGTGGAGCATGCTTAG	SN_A375_CAGGCTATCCGCACAA		SN_H2030_CCTAAGCCACTAAGTT	SN_H2030_ATTGCACAGGTACCGC
SN_A375_CTGGACCAGACAGGCG	SN_A375_CAGGCTGGTATTGAGT		SN_H2030_TTATGCGCAGCAAATA	SN_H2030_ATTGCAGGTAATGACT
SN_A375_CTGCTCCCATGAGTTT	SN_A375_CAGGCTGGTGGTTCCC		SN_H2030_CTTAGTTTCACGCCAA	SN_H2030_ATTGCAGGTGAAACAA
SN_A375_GTTCCTGGTTTATGGG	SN_A375_CAGGCTGGTTAAGCTG		SN_H2030_CCCTGGACATGATTGT	SN_H2030_ATTGCAGGTGCTAGAC
SN_A375_CGATTATCAGGATGGC	SN_A375_CAGGCTGGTTCCTCCT		SN_H2030_TCCCGGACAGTAAAGC	SN_H2030_ATTGCAGGTTCCTCCT
SN_A375_CTTCGCGTCATTGCGG	SN_A375_CAGGGCTTCCGTTAAA		SN_H2030_ATGCTTAAGACTATTG	SN_H2030_ATTGCGCCACATAACT
SN_A375_GCTGGTTCACATTGCA	SN_A375_CAGGGCTTCCTTAGGG		SN_H2030_ATTGGCTAGGCTAATC	SN_H2030_ATTGCGCCATTCCTGT
SN_A375_CGTGTGTCATTTGCTC	SN_A375_CAGGGCTTCTCCTCAA		SN_H2030_TGCTCCGTCCTAAATG	SN_H2030_ATTGCTCGTATTGAGT
SN_A375_TGGTTGAGTTACTAGG	SN_A375_CAGGGTGAGGCAGGTG		SN_H2030_ATTACGTCACTGACTA	SN_H2030_ATTGCTCGTTGTAAAC
SN_A375_CTGACATAGGGTGGAT	SN_A375_CAGGGTGAGTAAACCC		SN_H2030_GACTTACAGCTGTACG	SN_H2030_ATTGGCTAGGCTAATC
SN_A375_CAACAGGCAAACTCAT	SN_A375_CAGGGTGAGTAAGTGG		SN_H2030_TTCCCACAGTGAACGA	SN_H2030_ATTGGTTCAAATTCGT
SN_A375_CTGAATATCGCAGGCT	SN_A375_CAGGGTGAGTCATGCG		SN_H2030_GCCTTACTCCTACCTA	SN_H2030_ATTGGTTCAAGCCACT
SN_A375_GCTGACATCATTACAG	SN_A375_CAGGTCCAGCTGCACA		SN_H2030_CTTAACAAGGACCAGG	SN_H2030_ATTGGTTCACAAAGAC
SN_A375_GTGTTACAGTTAGGCT	SN_A375_CAGGTCCAGGCAGGTG		SN_H2030_TGCTCCGTCTAATCTC	SN_H2030_ATTGGTTCAGGTCCTG
SN_A375_GAGGCTACACCTACGG	SN_A375_CAGGTGGAGCCGGTAC		SN_H2030_GGAAACTCAATGAATG	SN_H2030_ATTGTCCGTAGTAAGA
SN_A375_GGATATTGTAACGGGA	SN_A375_CAGGTGGAGGAAGTAT		SN_H2030_AGCGATTTCCTAAATG	SN_H2030_ATTGTCCGTCTAGCTT
SN_A375_CGCAATCCAACAGCCT	SN_A375_CAGGTGGAGGAGGGTT		SN_H2030_GCAATCTAGGTAAGGC	SN_H2030_ATTGTGATCATGTGGT
SN_A375_TGCGATTAGTCACGAT	SN_A375_CAGGTGGAGGGACGCA		SN_H2030_CCTAAAGGTAACCAGC	SN_H2030_ATTGTGATCTAACCAA
SN_A375_GCCCGTTGTTTGACCT	SN_A375_CAGGTGGAGGTGTTAC		SN_H2030_CTCCGGACAATCTCTC	SN_H2030_ATTTAGCCAAACATAG
SN_A375_AGCTAAACAGGTTATT	SN_A375_CAGGTGGAGTGAGGGT		SN_H2030_TCACCTGGTTGGTTAG	SN_H2030_ATTTAGGTCAATGTCA
SN_A375_GAGCATGCAGGAACCA	SN_A375_CAGGTGGAGTTATCTC		SN_H2030_ACCAAGTTCCGGTTGA	SN_H2030_ATTTAGGTCCCGCATT
SN_A375_TGTATCGCAATTGACT	SN_A375_CAGGTTAGTCATCCTG		SN_H2030_GACTTGGTCCCGAACA	SN_H2030_ATTTAGGTCGATTCTT
SN_A375_GGTTTAATCTTGATGA	SN_A375_CAGGTTAGTGGTTCCC		SN_H2030_CTTTCTTGTTTGCGCC	SN_H2030_ATTTAGGTCTTGCATT
SN_A375_TCTGTGACACGGTTTA	SN_A375_CAGGTTTAGCTTATGA		SN_H2030_TCGGTTCTCGAGCAAA	SN_H2030_ATTTGCAAGTCATTGA
SN_A375_GAGAGGCGTGAGACTC	SN_A375_CAGTACCCATAATCAC		SN_H2030_AATTGCCAGGACTTAC	SN_H2030_ATTTGCGCAAACGGGC
SN_A375_CGTAATGGTCTCAGCC	SN_A375_CAGTATGGTATTCGTC		SN_H2030_AAGCCTCCAACAGCCT	SN_H2030_ATTTGCGCAGGTCCTG
SN_A375_GTGGACACAAGGTGGC	SN_A375_CAGTATGGTGCAATAT		SN_H2030_TGAACAACAGACAAAC	SN_H2030_ATTTGTGAGCCTCTGT
SN_A375_TGTTTGTTCTACCTAT	SN_A375_CAGTATGGTTAGGCGT		SN_H2030_CAGGGCTTCCAACTGG	SN_H2030_ATTTGTGAGGATTTGC
SN_A375_CCATCATGTATTGTGG	SN_A375_CAGTATGGTTATTGCC		SN_H2030_GTTTCTAGTGGATGTC	SN_H2030_ATTTGTGAGGTCCTGA
SN_A375_ATAAGTCGTTCATCTA	SN_A375_CATAAGCTCAATGACC		SN_H2030_CCTTACTCACAAACTT	SN_H2030_CAAACAACAATTAACC
SN_A375_GTTGTTGCACAAGCCT	SN_A375_CATAAGCTCAATTACG		SN_H2030_TATTTGCTCGTTAACA	SN_H2030_CAAACAACATTAGCCA
SN_A375_TTTAACGAGCTCAATA	SN_A375_CATAAGCTCAGCCAAT		SN_H2030_GATGCTTAGTCATGCG	SN_H2030_CAAACACTCATTGCGG
SN_A375_CAATCCTGTTTGGCTT	SN_A375_CATAAGCTCCTCACTA		SN_H2030_GAAAGGCTCAGTATTG	SN_H2030_CAAACACTCGATTATG
SN_A375_AGCAAGGGTGATTTGG	SN_A375_CATAATCCAAGCTAAA		SN_H2030_CTACTTAGTCATAGAT	SN_H2030_CAAACATGTCGACTCC
SN_A375_GCTTAACAGTAACTCA	SN_A375_CATAGACTCGCTTCTA		SN_H2030_AGTTACTCAGGCTGTT	SN_H2030_CAAACATGTGTAATAC
SN_A375_CCACATTGTACTTCAC	SN_A375_CATAGACTCTGCAAGT		SN_H2030_TTAGAAGCACTTAACG	SN_H2030_CAAACCGTCACTCGCT
SN_A375_CAAGAACCATGCTTAG	SN_A375_CATAGCTAGCTCCCTG		SN_H2030_GCGCTAGGTCCTTAGT	SN_H2030_CAAACCGTCTACTAAG
SN_A375_CGCACAATCAAGTGTC	SN_A375_CATAGCTAGTAGGATG		SN_H2030_GGATATTGTGCAATGC	SN_H2030_CAAACGCGTTACTTGC
SN_A375_GGTTAGCGTCCTCCAA	SN_A375_CATAGCTAGTTATGGC		SN_H2030_ACGGTACGTTGTGATG	SN_H2030_CAAACGCGTTCCGGCT
SN_A375_GTTACCTGTAGGTTAT	SN_A375_CATAGGTTCACCAATA		SN_H2030_CGGACCTAGACTTATG	SN_H2030_CAAACGCGTTTCCTCC
SN_A375_TGGTGCATCATCCACC	SN_A375_CATATCGCAAGATTCT		SN_H2030_ATAGCATGTCTTTGAC	SN_H2030_CAAACTGGTGAAACAA
SN_A375_TTGTGCCTCTTAGCGG	SN_A375_CATATCGCATTGTGAT		SN_H2030_CGATTTGCACTAAGCC	SN_H2030_CAAACTGGTGATCATG
SN_A375_ATTAGTCCAACTGGCT	SN_A375_CATCAATCAATATACC		SN_H2030_AGTTGTCAGTGAGGTA	SN_H2030_CAAACTGGTTGTTGGA
SN_A375_ATGTTGTCACTGACTA	SN_A375_CATCACACACCTAATG		SN_H2030_TCCATGCTCAGGGCCT	SN_H2030_CAAACTGGTTTCGCGC
SN_A375_CAATCCCTCTCCATAT	SN_A375_CATCATAAGCCTGGTA		SN_H2030_CCGTTGCGTTGCATCT	SN_H2030_CAAAGCGCAAGTTATC
SN_A375_ACGCAAGCAGGTATTT	SN_A375_CATCATGCAAGCGAGC		SN_H2030_CCCAAATAGTAACCAC	SN_H2030_CAAAGGATCATAGACC
SN_A375_CATCGCTTCAATCTAG	SN_A375_CATCATGCACAATGTT		SN_H2030_AGACTATGTTTATGGG	SN_H2030_CAAAGTGAGCCTAACG
SN_A375_TAGACCAGTGAGCAAG	SN_A375_CATCATGCAGTAGCCT		SN_H2030_AGTGCACGTGAGAAAC	SN_H2030_CAAATCATCATCCTGC
SN_A375_TGCCGGTAGGTCCTGA	SN_A375_CATCCCAGTTGTTCAC		SN_H2030_CCCGTAAAGTGAACGA	SN_H2030_CAAATCATCCTTCGTA
SN_A375_AGAAACCCATTTGCTC	SN_A375_CATCCTCAGCTTACTT		SN_H2030_GAGTCATTCAAGCCTG	SN_H2030_CAAATCATCGTTAAGC
SN_A375_TTTGTGGCACTAAGCC	SN_A375_CATCCTCAGTTGCCTC		SN_H2030_CTCTAAGCAGCATTAT	SN_H2030_CAAATCATCTCAATAG
SN_A375_ATTAACCCATGTTGCA	SN_A375_CATCCTGGTGTAATAC		SN_H2030_TACGCACCAATTAACC	SN_H2030_CAACAATGTGGGTGAA
SN_A375_CAAGGCTGTCGTTATC	SN_A375_CATCCTGGTTGTTGGA		SN_H2030_TGAGCCGGTCTATCGT	SN_H2030_CAACAATGTGTGAGGA
SN_A375_AACCCGCAGCAACATC	SN_A375_CATCCTTCAGCCGCTA		SN_H2030_TTTCACCCACAGAACG	SN_H2030_CAACAATGTGTTGTGA
SN_A375_GGTCAGGAGGCGGGTA	SN_A375_CATCCTTCAGGCGAGT		SN_H2030_GGGCCTAGTACCAGGT	SN_H2030_CAACAATGTTAGCGTA
SN_A375_CTGGACCAGGAACCAA	SN_A375_CATCGCTTCAATCTAG		SN_H2030_ACCGCAATCGGCTAGC	SN_H2030_CAACAATGTTGCAGTA
SN_A375_TTTGTCTAGGATAAAC	SN_A375_CATCGCTTCATAAGCC		SN_H2030_CACTTAAAGCTGTAAC	SN_H2030_CAACAATGTTGGTTGA
SN_A375_CGATTGAGTTAGTACG	SN_A375_CATCGCTTCCACAATA		SN_H2030_TGTCAATCAGGCTACT	SN_H2030_CAACAGGCACAGAACG
SN_A375_CAAGTATGTATTGCAG	SN_A375_CATCGCTTCGCGCTAA		SN_H2030_ACAGTATGTGATGGCT	SN_H2030_CAACAGGCACCAGCAT
SN_A375_TGAGGTGCAACAACAA	SN_A375_CATCGCTTCGGGACTC		SN_H2030_GCATATATCATCCACC	SN_H2030_CAACAGGCAGCCTGCA
SN_A375_ACGCCACAGGAGGTTA	SN_A375_CATCGCTTCTTTGTAC		SN_H2030_CACTTAAAGTCACCAG	SN_H2030_CAACAGGCATTAGCGC
SN_A375_ACAACAACATAAGTCT	SN_A375_CATGAGGCAACCTAAT		SN_H2030_CCATTATTCGCACACA	SN_H2030_CAACCGGGTATGTGGC
SN_A375_CTGACCAAGCAACAAG	SN_A375_CATGCAAGTAATCGGC		SN_H2030_AGTTGCAGTACTAAAC	SN_H2030_CAACTAATCATTGCGG
SN_A375_GTTTCAGCAGGCAAGC	SN_A375_CATGCATAGACAAGTG		SN_H2030_ATATGGTGTTTGGGCG	SN_H2030_CAACTAATCTGGTCCT
SN_A375_ATAGGTACAAGCTAAA	SN_A375_CATGCATAGGAAACTG		SN_H2030_CGGACCTAGGTAACGA	SN_H2030_CAACTAGGTAACGGGA
SN_A375_CTAGGCGGTGTAACCA	SN_A375_CATGCGCAGCAAACCT		SN_H2030_CAATAAGCATTAGGCC	SN_H2030_CAAGAACCAGTTATCG
SN_A375_AATCAGGAGTTTGGTA	SN_A375_CATGCGGGTATTCGCT		SN_H2030_CTTGTAAAGAATCGCT	SN_H2030_CAAGCTAGTCAACAAT
SN_A375_AGGTCAAAGCGCCTAA	SN_A375_CATGCGGGTGGTTAGC		SN_H2030_TGAGCCGGTACGGGTT	SN_H2030_CAAGCTAGTTGCGTAA
SN_A375_GTTGCGGGTAACGTGC	SN_A375_CATGCGGGTTGGGTTA		SN_H2030_GGTGCTGGTGTTGCTT	SN_H2030_CAAGCTAGTTGGTTCT
SN_A375_CCAAATCAGTCCTGAG	SN_A375_CATGGATTCATGACCG		SN_H2030_GACTTACAGTTAGTTG	SN_H2030_CAAGCTAGTTTAACCC
SN_A375_GCCTGTGCAATTTAGC	SN_A375_CATGGATTCGTTACTT		SN_H2030_CTTAAGGGTTAATGCG	SN_H2030_CAAGGCCTCCCTCTAA
SN_A375_CTCCTAATCATGCGTG	SN_A375_CATGGCGGTGCGCAAT		SN_H2030_CTCACACTCTTAGGGT	SN_H2030_CAAGGCCTCCTTCTAG
SN_A375_TACATCAAGGACGTAA	SN_A375_CATTATGAGCGGTTAT		SN_H2030_AAGACCAAGCAGCTAT	SN_H2030_CAAGGCTGTGCATTAG
SN_A375_TATAGCCAGGTCCACA	SN_A375_CATTCATTCATAATCG		SN_H2030_TCCATATTCTTACTCG	SN_H2030_CAAGGCTGTTAGCGTA
SN_A375_TGTGCGCAGTCATTGA	SN_A375_CATTCCTCAAGTCGCT		SN_H2030_TGAGAACCAAGGTGGC	SN_H2030_CAAGGCTGTTATAGCG
SN_A375_TACCTTTAGGTTACGT	SN_A375_CATTCCTCACAGCCTG		SN_H2030_CGCGGATTCGGTCAGC	SN_H2030_CAAGGGAGTATTTGCC
SN_A375_CTCGACAAGCTCAATA	SN_A375_CATTGCGAGCTTCCCG		SN_H2030_GGTATGTTCATTTGCT	SN_H2030_CAAGGGAGTCATAGAT
SN_A375_GGGATTAAGGATGATG	SN_A375_CATTGTAAGACAACAG		SN_H2030_GTTTGTAAGCTGGCTA	SN_H2030_CAAGGGAGTCTTTATG
SN_A375_ATAGATGCATCTAGCA	SN_A375_CATTGTAAGCTGAGGG		SN_H2030_TAATGGTGTTTAACGG	SN_H2030_CAAGGTTTCATAAGCC
SN_A375_GGACGAAGTGAGACTC	SN_A375_CATTGTAAGCTGCACA		SN_H2030_GCTATTGCACCTGCTC	SN_H2030_CAAGGTTTCCTAAATG
SN_A375_TCAAGAACATGAATCT	SN_A375_CATTGTAAGGAACCGG		SN_H2030_GGTCCATCAAACGCGA	SN_H2030_CAAGGTTTCGCACACA
SN_A375_TTGGCTTGTTGTGACA	SN_A375_CATTGTAAGTAAGTCC		SN_H2030_GGCAGGATCATTAGGC	SN_H2030_CAAGTAACATCGCTCC
SN_A375_CATCATAAGCCTGGTA	SN_A375_CATTGTGCATGCTTAG		SN_H2030_CAGCTCAAGGAAGTAT	SN_H2030_CAAGTATGTCGTTACT
SN_A375_CCGTTGCGTACGGGTT	SN_A375_CATTTGTTCAATGACC		SN_H2030_GTCGGTTCATGTTGCA	SN_H2030_CAAGTGAAGCCTGTTC
SN_A375_ACGACAAAGCTGTCAG	SN_A375_CATTTGTTCAGCCAAT		SN_H2030_GTCGCAATCAATCATG	SN_H2030_CAAGTGAAGGCTTAAC
SN_A375_CCGCTTAGTTGGATCA	SN_A375_CATTTGTTCCCTCATA		SN_H2030_TGTAAGTGTTAAGCTG	SN_H2030_CAAGTGAAGTTACCGG
SN_A375_AGCGTGCTCGGTTAGT	SN_A375_CATTTGTTCCTACCTA		SN_H2030_CGTTAACAGGCGCTAC	SN_H2030_CAATAAGCACAATGCC
SN_A375_ATTAGCTCAAGGTGGC	SN_A375_CCAAATCAGCTTTGTT		SN_H2030_ACATTAGTCTCCATGC	SN_H2030_CAATAAGCACTCAACA
SN_A375_GGATTATGTATGGTGC	SN_A375_CCAAATCAGTCCTGAG		SN_H2030_GGAGCAAGTGAGGTAG	SN_H2030_CAATAAGCATTAGGCC
SN_A375_TTCAGGTAGGCGCACT	SN_A375_CCAACCCGTTGAAGCC		SN_H2030_AGAAACCCATCCCTCA	SN_H2030_CAATAGCTCACTTTAC
SN_A375_CAGAATCTCGAGCTAT	SN_A375_CCAAGGCTCGAAGTGA		SN_H2030_ATAAGCCTCTTGAGCG	SN_H2030_CAATAGCTCGGCCATA
SN_A375_CTGGTTTGTCTTTATG	SN_A375_CCAAGTTAGCGAAGTA		SN_H2030_TGCTATGCAATACTGT	SN_H2030_CAATAGCTCTACCTGC
SN_A375_CTCACTCAGGAACGCG	SN_A375_CCAAGTTAGTTGCGTG		SN_H2030_GACTATTCAGTCTAAT	SN_H2030_CAATATGTCACCTGTC
SN_A375_AGACTATGTCTTACTA	SN_A375_CCAATATCAAGTAAGC		SN_H2030_CAACTAATCTGGTCCT	SN_H2030_CAATATGTCCTTCAAT
SN_A375_GATCGAGCAGCTAATT	SN_A375_CCAATATCAATCCTGA		SN_H2030_GCTGCATCACCTATAG	SN_H2030_CAATATGTCTCAATGA
SN_A375_AAGCATGAGGTGAAGC	SN_A375_CCAATATCACTAGCGT		SN_H2030_AGTGATGAGCTTGCTC	SN_H2030_CAATATGTCTTAATGG
SN_A375_AATTTGCCAAGTGTCC	SN_A375_CCAATATCACTATGGC		SN_H2030_CTTTATGGTCAATGTG	SN_H2030_CAATCCCTCCCTGATC
SN_A375_TGAGGGAGTTGCATCT	SN_A375_CCAATATCAGCAACAG		SN_H2030_GGGCTAACATCGTTCT	SN_H2030_CAATCCTGTACCAGGT
SN_A375_GTCTAATCAACCCTCC	SN_A375_CCAATATCAGGTCCTG		SN_H2030_GCTTTGTGTATTGAGT	SN_H2030_CAATCGCCAAGACTCC
SN_A375_TCATGAGGTGCTTTAC	SN_A375_CCAATATCAGTAGCCT		SN_H2030_AGTAACCTCACGAATC	SN_H2030_CAATCGCCATCGCTCC
SN_A375_CCTATTTAGCCTCTCG	SN_A375_CCAATATCATGAGTTT		SN_H2030_ACAACAACACAAGCCT	SN_H2030_CAATGAACAACCCTAA
SN_A375_CATAAGCTCAATTACG	SN_A375_CCACAATAGGAGCAAC		SN_H2030_AAGGATGTCGAGGAAC	SN_H2030_CAATGAACAACTAGAA
SN_A375_CAACCCTTCCCGTTTA	SN_A375_CCACAATAGGAGGCAT		SN_H2030_GCCATGATCCTCCCTC	SN_H2030_CAATGACTCCGGTATG
SN_A375_TACGTAATCCTCACAC	SN_A375_CCACAATAGGTAAGGC		SN_H2030_CCATCACTCGCAACAT	SN_H2030_CAATGACTCGACAAAG
SN_A375_CTACCTCAGCACCACA	SN_A375_CCACACAAGTTATTCC		SN_H2030_AATTAGCGTGATCATG	SN_H2030_CAATGCCCAAACTGCC
SN_A375_GTATTGATCCTAGTAA	SN_A375_CCACATTGTACCGAAC		SN_H2030_CGCTCAGCATCCATCT	SN_H2030_CAATGCCCAATCCCTT
SN_A375_GGCCATCAGGTCAAAG	SN_A375_CCACATTGTACTTCAC		SN_H2030_CGGTTATAGGATCACT	SN_H2030_CAATGCCCAGGCTACT
SN_A375_TAGGCTAGTAATGGCC	SN_A375_CCACATTGTAGTTAAC		SN_H2030_CAGGTTAGTATTCGCT	SN_H2030_CAATGTCAGCCTCTGT
SN_A375_AGTCGCATCGTTATCT	SN_A375_CCACATTGTCATAGAT		SN_H2030_ACCGAAGCACCCTCAC	SN_H2030_CAATGTCAGGTGCGGA
SN_A375_CATTGTAAGACAACAG	SN_A375_CCACATTGTCATCATC		SN_H2030_CGCTTAACATCATGGC	SN_H2030_CAATGTGGTTCTTTAG
SN_A375_CTCATCATCGTTAGCG	SN_A375_CCACATTGTTCACTGT		SN_H2030_GCTGGATGTTGTTGTC	SN_H2030_CACAAGCGTGAGGTAG
SN_A375_AGGCCCAGTTGTTGTC	SN_A375_CCACTTGGTATTGAGT		SN_H2030_ACCTACCTCAACAAGG	SN_H2030_CACAAGCGTTAAATGC
SN_A375_ACCACACCAACACTTG	SN_A375_CCACTTGGTTAATGAC		SN_H2030_AACTAGCTCCTAAGTA	SN_H2030_CACAAGCGTTGCAGTA
SN_A375_TCGTTTCCATTAGCCA	SN_A375_CCACTTGGTTTATGGG		SN_H2030_GTGTAACTCCGGCTAA	SN_H2030_CACAAGCGTTTGAGGC
SN_A375_CGGAATCGTGCGCATG	SN_A375_CCAGCCTGTGCTGTAA		SN_H2030_ATGACGAAGATTCCTT	SN_H2030_CACAATATCTGTGAGT
SN_A375_GATTCAGGTCATTGTC	SN_A375_CCAGCCTGTTATAGCG		SN_H2030_CAGCCTTTCTTGATGA	SN_H2030_CACAATATCTTTAGGA
SN_A375_TGAAGGATCCTTCAAT	SN_A375_CCAGCTAAGCATGACT		SN_H2030_GGTAAACCATAGCAGG	SN_H2030_CACAGGCTCATGTGGT
SN_A375_CCAGGAACAGTTTGGC	SN_A375_CCAGCTAAGCTGGAAA		SN_H2030_TGTATCGCATAAGGAC	SN_H2030_CACAGGCTCCTAATAG
SN_A375_GCTGACATCCTCACTA	SN_A375_CCAGCTAAGGTGTTAC		SN_H2030_AGTAAACAGAAACTGG	SN_H2030_CACAGGCTCCTCCTAA
SN_A375_ACCAGCTCAGTTGCGT	SN_A375_CCAGCTAAGTTAGCTA		SN_H2030_CAAACACTCATTGCGG	SN_H2030_CACAGGCTCGCAAACT
SN_A375_ATTCACTTCGAGGTGG	SN_A375_CCAGCTGCAATAACCT		SN_H2030_GATGCGACAGGATGGC	SN_H2030_CACAGGGAGGTCATTA
SN_A375_GCGGGTTTCTTAGGAC	SN_A375_CCAGCTGCATTGCGTA		SN_H2030_ACCTGGTCAGTTATCG	SN_H2030_CACAGGGAGTTGTCCC
SN_A375_CCCAGTTTCACCGGTA	SN_A375_CCAGGAACAAGACTCC		SN_H2030_CTAGGCGGTTACTTCA	SN_H2030_CACATAATCAAACTCA
SN_A375_AGCAGGTAGCTAGAAG	SN_A375_CCAGGAACAATATAGG		SN_H2030_AGTCAAGAGCACGTTG	SN_H2030_CACATAATCCGGTTAG
SN_A375_GTTGCTGAGGAGCATA	SN_A375_CCAGGAACAGTTTGGC		SN_H2030_CAACCGGGTATGTGGC	SN_H2030_CACATAATCGCGCTAA
SN_A375_CAGCCTTTCAAGCCTG	SN_A375_CCAGGATGTTGCGGAT		SN_H2030_TCTTGACGTCCTAAAG	SN_H2030_CACATACAGCTAATTG
SN_A375_GCAGGTTGTTAGCGTA	SN_A375_CCAGTTTGTCAAAGGG		SN_H2030_GGGCATGAGTTGGCCA	SN_H2030_CACATACAGGTGTCCA
SN_A375_TATAGGTGTACCTTAC	SN_A375_CCAGTTTGTTAGCTGA		SN_H2030_AGGAACGGTCCTGATT	SN_H2030_CACATGCCAAAGCGCA
SN_A375_GTAAGGTCACCTCGCT	SN_A375_CCATAAATCATTGACA		SN_H2030_GCCTTGCGTACGCGCA	SN_H2030_CACATGCCAATTAAGG
SN_A375_CACCTCAGTAGGTTGC	SN_A375_CCATAATCAAACATAG		SN_H2030_TATCCGGAGGCATTAC	SN_H2030_CACATGCCAGCACGAA
SN_A375_ATATGGTGTATTGCAG	SN_A375_CCATAATCACTTCACT		SN_H2030_CGCTTCTAGTTGTCCC	SN_H2030_CACATTAAGACAAACG
SN_A375_CCGTTACTCCTTAGTT	SN_A375_CCATAATCATCAATCG		SN_H2030_CTATTACTCGTACCGA	SN_H2030_CACATTAAGCTCCTAC
SN_A375_TTGCACACAGGCGATA	SN_A375_CCATAGCCACTGACTA		SN_H2030_CACGCAATCCAAACAC	SN_H2030_CACATTAAGGTTTGCG
SN_A375_GCAAACTTCAATCATG	SN_A375_CCATAGCCAGGCGATA		SN_H2030_GCCAACATCATAAGCC	SN_H2030_CACATTAAGTCTATGA
SN_A375_ACCTACCTCAATTGGC	SN_A375_CCATATTTCTAGCGTG		SN_H2030_TTTGTGTTCAATTACG	SN_H2030_CACATTAAGTTATGTG
SN_A375_GGTAGGAGTGTTAAAC	SN_A375_CCATCACTCAATCTCT		SN_H2030_CACATGCCAATTAAGG	SN_H2030_CACCAACCAATGAGGT
SN_A375_TTAGAAGCAACACTTG	SN_A375_CCATCACTCATAACCA		SN_H2030_CTAGGCGGTCAATACG	SN_H2030_CACCAACCAGGACCTT
SN_A375_ATGATGGAGTGAGCAA	SN_A375_CCATCATGTATTGTGG		SN_H2030_GCCAGGTTCGTTACTT	SN_H2030_CACCAACCATGTCAAT
SN_A375_GGCTGGTTCCTTAGGG	SN_A375_CCATCATGTTAGACCA		SN_H2030_CGGTTATAGTATTGTG	SN_H2030_CACCAACCATTTAAGC
SN_A375_GCTTGTTGTAATGGAA	SN_A375_CCATTGTGTAGGATCC		SN_H2030_GTTTCCTCAATTATGC	SN_H2030_CACCGGTAGAGGAAGG
SN_A375_TTAAGCCAGTGAAGTG	SN_A375_CCATTGTGTTCCAGGG		SN_H2030_GAACCAAAGTCAATTG	SN_H2030_CACCGGTAGCAGCTCA
SN_A375_ACGAATCTCTTGCATT	SN_A375_CCATTGTGTTGCACAA		SN_H2030_GGTTGCGGTCTAGCTT	SN_H2030_CACCTCAGTCCTTTAA
SN_A375_AAGCTATGTTTCCTCC	SN_A375_CCCAAACCAAGATTCT		SN_H2030_TACTGAGGTTAACAGT	SN_H2030_CACCTCAGTGGTTCTT
SN_A375_CTATTACTCCTGTTCA	SN_A375_CCCAAACCAGGCCTTG		SN_H2030_CCTTAGTGTTAGAGCC	SN_H2030_CACCTCAGTTACGCGG
SN_A375_CTCTATGTCGGTTAGT	SN_A375_CCCAAACCATGACTAT		SN_H2030_CGTGCTGCACATTGCA	SN_H2030_CACCTGTTCTGTAATG
SN_A375_TAATCCGCACGAACAG	SN_A375_CCCAAACCATGGAGGC		SN_H2030_CATCCCAGTGTAACCA	SN_H2030_CACCTGTTCTTGGACG
SN_A375_ATTCCTAGTACTAAAC	SN_A375_CCCAATTGTAAAGCAA		SN_H2030_ATTCGTTTCACCATTT	SN_H2030_CACGCAATCCAAACAC
SN_A375_CATCGCTTCGGGACTC	SN_A375_CCCAATTGTGTGCACG		SN_H2030_CGATATTCACCTAATG	SN_H2030_CACGCAATCTCGACCT
SN_A375_TCAGGAGCACTAGGTC	SN_A375_CCCAGCACATCCCGCT		SN_H2030_ACAACAACATACCCGG	SN_H2030_CACGCTAAGCTTAGTA
SN_A375_AGGCCCAGTTTGTGGA	SN_A375_CCCAGTTTCACCGGTA		SN_H2030_GTTGTGAGTCAATAGT	SN_H2030_CACGCTAAGTTATTCC
SN_A375_CATTTGTTCCTACCTA	SN_A375_CCCAGTTTCTACCTAT		SN_H2030_GATCACTAGTGAACAG	SN_H2030_CACTAAGGTCCACAAA
SN_A375_ATCAATCCAGAACCGA	SN_A375_CCCATAACAATCGCAC		SN_H2030_CGACAAGCAGCTTAAT	SN_H2030_CACTAAGGTTTAACCC
SN_A375_TCTGTGACAAGCCACT	SN_A375_CCCATAACACCTGCCT		SN_H2030_TATGACTCAATAACCT	SN_H2030_CACTAAGGTTTACCGT
SN_A375_GAACCTTAGCCTAACG	SN_A375_CCCATAACAGGCTTGT		SN_H2030_CGGGACAAGGCCGGAA	SN_H2030_CACTAGCCATTCCTCG
SN_A375_AGAGGATGTCCTTCTC	SN_A375_CCCGCAACACTTAGGC		SN_H2030_CATAGACTCTAAGGTC	SN_H2030_CACTGACCACTAAGTT
SN_A375_GTGCACGGTGCAACTA	SN_A375_CCCGCTTCACAGGAAT		SN_H2030_GCGGGTTTCATGCAAC	SN_H2030_CACTGACCATGTGGGA
SN_A375_CGTATTGCACTCGCTC	SN_A375_CCCGTAAAGCTCCCTG		SN_H2030_TTTGAGTCAGCATGGA	SN_H2030_CACTTAAAGCGTGCAC
SN_A375_TCGCGAGGTACGTTTC	SN_A375_CCCGTAAAGGCCATCA		SN_H2030_TACTGCACAGGCTAAG	SN_H2030_CACTTAAAGCTGTAAC
SN_A375_ATTATCCTCCAGGTCA	SN_A375_CCCGTAAAGGGACTAA		SN_H2030_AGCGATTTCTCACATT	SN_H2030_CACTTAAAGTCACCAG
SN_A375_CGCCTGTGTGTGAGAG	SN_A375_CCCGTAAAGTAACGAG		SN_H2030_TTTGTTGGTTTCAGGA	SN_H2030_CAGAACCGTAAATTGC
SN_A375_AGAACCGCAGGCTACT	SN_A375_CCCGTTGTCCTGGCTT		SN_H2030_CATGGCGGTGGAGCAA	SN_H2030_CAGAACCGTAACCACA
SN_A375_GGCCAACTCGTTAGTA	SN_A375_CCCTAATGTTGAGCCG		SN_H2030_GTCTCACTCCTAATAG	SN_H2030_CAGATTCAGCGGCTGT
SN_A375_CTGTATTTCAGCCAAT	SN_A375_CCCTCACCAGCCTAAC		SN_H2030_TTGCAATCAACTGGGA	SN_H2030_CAGCATGTCATAGACC
SN_A375_TAAGCTGGTCAATACG	SN_A375_CCCTCACCATGAATCT		SN_H2030_CTGATCACATTAGGCC	SN_H2030_CAGCATGTCATCCTAT
SN_A375_ACCCGGTAGTGACCTG	SN_A375_CCCTCATAGCCAGGTC		SN_H2030_TACCAAATCATTACTC	SN_H2030_CAGCATGTCATTACGA
SN_A375_ATCATCAAGATAGACG	SN_A375_CCCTCATAGCTTAGTA		SN_H2030_GGTAACCGTGGTTATG	SN_H2030_CAGCATGTCGCAGGCT
SN_A375_CATGCGGGTATTCGCT	SN_A375_CCCTCATAGGGACGCA		SN_H2030_TCAAGGAAGCTCGCTT	SN_H2030_CAGCCAATCATAACGC
SN_A375_GGGTCAACATTTAAGC	SN_A375_CCCTGTTAGGGACTAA		SN_H2030_TGATTCAAGGCCCAGT	SN_H2030_CAGCCTAAGTTATCCT
SN_A375_TACGGATTCTAAGTGC	SN_A375_CCCTGTTAGGGCTTTG		SN_H2030_CGGACCTAGAGGAAGG	SN_H2030_CAGCCTTTCACTAATG
SN_A375_CCCAGCACATCCCGCT	SN_A375_CCGACAGGTGCTAGCG		SN_H2030_GTCCTCCCATCCTAGA	SN_H2030_CAGCCTTTCCCTGGAA
SN_A375_CGGTTATAGGCTGTCA	SN_A375_CCGACAGGTTTATGGG		SN_H2030_GTTGGAGCAATGCGCT	SN_H2030_CAGCCTTTCTTGATGA
SN_A375_ATGTTGTCACGAATCC	SN_A375_CCGATGCAGCCGCTAA		SN_H2030_CCCTGGACAATGCCCG	SN_H2030_CAGCTAAGTTAGCCAA
SN_A375_CGTTATCGTCAATACG	SN_A375_CCGCAAGGTCATCCTG		SN_H2030_CTCCTGAGTTAAGCTG	SN_H2030_CAGCTATAGCAGCTCA
SN_A375_TTCAGTTTCTCAATGA	SN_A375_CCGCAAGGTCTTTATG		SN_H2030_TGGACTAGTAATCCCT	SN_H2030_CAGCTATAGCTCCTTA
SN_A375_CTAGGACGTGCATTTC	SN_A375_CCGCAAGGTTAACGGC		SN_H2030_GGTTGAGCATCCTGAA	SN_H2030_CAGCTCAAGCCACATG
SN_A375_GTTCTTAGTGAATCGC	SN_A375_CCGCACACAGTCTATG		SN_H2030_CACATTAAGTCTATGA	SN_H2030_CAGCTCAAGGAAGTAT
SN_A375_GAGGCTACATTGCAGC	SN_A375_CCGCCAACAACTCGCG		SN_H2030_CAATCGCCAAGACTCC	SN_H2030_CAGCTCAAGTCACGAT
SN_A375_TAATGGTGTTAACGGC	SN_A375_CCGCTAAAGGGCCACT		SN_H2030_TGGACGGAGGTTTGAC	SN_H2030_CAGGAAGGTCAATGTG
SN_A375_TCCAGCAAGCATGGTT	SN_A375_CCGCTAAAGGGTGGAT		SN_H2030_GTTAATGTCTTGGACG	SN_H2030_CAGGACACAGAAATGC
SN_A375_GGCAAGCCAGGCATCT	SN_A375_CCGCTAGCAATAGTCT		SN_H2030_ACGTCCAAGTTAGACC	SN_H2030_CAGGACCTCAATGAGG
SN_A375_AGTTGGCGTAAGGTCC	SN_A375_CCGCTAGCAGGAACTG		SN_H2030_CATTCCTCAGAACCGA	SN_H2030_CAGGACCTCATTATGG
SN_A375_GTGAGCGAGTTCCTCA	SN_A375_CCGCTAGCATAAAGCA		SN_H2030_GTAAGCAAGATTGAGG	SN_H2030_CAGGACCTCCTAAGGT
SN_A375_TCCACAACAATAACCT	SN_A375_CCGCTAGCATCCAGGT		SN_H2030_AATTAGCGTACAAAGA	SN_H2030_CAGGATGCACCAGGTT
SN_A375_AAAGCTTGTGCCTCAC	SN_A375_CCGCTAGCATGCTATG		SN_H2030_ACATCATCATCACAGC	SN_H2030_CAGGATGCACCTCACC
SN_A375_CATCATGCAGTAGCCT	SN_A375_CCGCTTAGTTGGATCA		SN_H2030_ACCCAGGGTATTCGCT	SN_H2030_CAGGATGCATCATGGC
SN_A375_TCACTGACATCGCTCC	SN_A375_CCGGTAGGTCACACCC		SN_H2030_TAGGTGCGTTAATGCG	SN_H2030_CAGGATGCATTCCTGT
SN_A375_CTACGAAGTTACTAGG	SN_A375_CCGGTAGGTCATTACC		SN_H2030_TCCATAAAGCGCCTAA	SN_H2030_CAGGCTATCATAACTG
SN_A375_GAGTTGCGTTACCTGT	SN_A375_CCGGTAGGTTCGCTTG		SN_H2030_TGTAAAGCAGCTACGT	SN_H2030_CAGGCTATCCTCGATC
SN_A375_TACGGATTCGCGCTAA	SN_A375_CCGGTTAAGAGCCGCT		SN_H2030_CAATGACTCGACAAAG	SN_H2030_CAGGCTATCTTGCAAA
SN_A375_CCAGGAACAATATAGG	SN_A375_CCGGTTAAGGTAACGA		SN_H2030_TAGCCGGGTCCACAAA	SN_H2030_CAGGCTGGTAATCGCA
SN_A375_TAACCAGGTTACAACG	SN_A375_CCGTGCTGTCGCATAA		SN_H2030_AAATCCGGTTACTTGC	SN_H2030_CAGGCTGGTTAGGATT
SN_A375_GTGCGGTTCATGGCTG	SN_A375_CCGTTAACAAGTAAGC		SN_H2030_GCGCAAACATTGTCCT	SN_H2030_CAGGCTGGTTGCTTCG
SN_A375_ATAACGACACACAATT	SN_A375_CCGTTAACACTAGGTC		SN_H2030_CGCTAACCATAGACCC	SN_H2030_CAGGGCTTCAAGCTTA
SN_A375_ACGTACCCATCGTTCT	SN_A375_CCGTTACTCCTTAGTT		SN_H2030_AAGACATAGGCTCATG	SN_H2030_CAGGGCTTCATTTAGG
SN_A375_TGTGAAACAATCTCTC	SN_A375_CCGTTACTCGCTAAGT		SN_H2030_AGCACTTAGCAGCTCA	SN_H2030_CAGGGCTTCCAACTGG
SN_A375_CAGAACCGTGTTCCCA	SN_A375_CCGTTACTCGGCTAGC		SN_H2030_CAAGGGAGTCATAGAT	SN_H2030_CAGGGCTTCCCTTGCG
SN_A375_CTCATTTAGTCAATCA	SN_A375_CCGTTATGTGGTTCTT		SN_H2030_CAATGACTCCGGTATG	SN_H2030_CAGGGCTTCCTAAGAC
SN_A375_ATAAGTCGTCGCAAAC	SN_A375_CCGTTATGTGTTGCAA		SN_H2030_CGGCCATAGTTTCCGC	SN_H2030_CAGGGCTTCCTGATGG
SN_A375_TTTGGTGCAACTCGCG	SN_A375_CCGTTGCGTACGGGTT		SN_H2030_TATTAGCCACAAACTT	SN_H2030_CAGGGTGAGACAGGCG
SN_A375_TAGTGGCGTTAGTACG	SN_A375_CCGTTGCGTGCATTAG		SN_H2030_CCGCTTAGTCCTAACT	SN_H2030_CAGGGTGAGGACCTGC
SN_A375_CGGCTCACAACTAGAA	SN_A375_CCGTTTGGTTAGAGCC		SN_H2030_CAAGGTTTCGCACACA	SN_H2030_CAGGGTGAGTAGAGGC
SN_A375_CTTTGAGCAGGCTTGT	SN_A375_CCGTTTGGTTAGGTGC		SN_H2030_ATCACCCTCTTGCAGG	SN_H2030_CAGGGTGAGTCACCTC
SN_A375_ATCGCTTGTGACATGC	SN_A375_CCGTTTGGTTGGCGTG		SN_H2030_CACAAGCGTTGCAGTA	SN_H2030_CAGGTGGAGACTTACA
SN_A375_CTTATTGGTTTATCTG	SN_A375_CCTAAATCAAACCCTA		SN_H2030_CCTCCTGAGCGTGCAC	SN_H2030_CAGGTGGAGGTGAGAC
SN_A375_GTTGCTGAGCACAGAA	SN_A375_CCTAAATCAAGGTACG		SN_H2030_ATTGGTTCAAGCCACT	SN_H2030_CAGGTGGAGTGTTGTA
SN_A375_ATTTAGGTCCGCACAA	SN_A375_CCTAAGCCAGAGAGCC		SN_H2030_ATCCATAAGATAACCC	SN_H2030_CAGGTTAGTATTCGCT
SN_A375_GACCTCAAGGATCACT	SN_A375_CCTAAGCCATCCTAGA		SN_H2030_CGTATTGCAAGCCAGA	SN_H2030_CAGGTTAGTCTTGCTG
SN_A375_GGAACTAAGAATCTCA	SN_A375_CCTAAGCCATGTTGGC		SN_H2030_CTGGACCAGTAGCGGG	SN_H2030_CATAACGGTTAGCGTA
SN_A375_ACCTAAGGTGGACCTG	SN_A375_CCTAAGGTCAAAGGCA		SN_H2030_ATGACCAGTATGTGGC	SN_H2030_CATAATCCAATGCCTA
SN_A375_TGGTCAAGTACCAGGT	SN_A375_CCTAATAAGACAGGCG		SN_H2030_AACCTCACAGTAATAG	SN_H2030_CATAATGTCTTAGCCC
SN_A375_CCAAGTTAGCGAAGTA	SN_A375_CCTAATAAGAGGATAT		SN_H2030_TTGTCAAAGTCGCAAT	SN_H2030_CATAGACTCGGCTATG
SN_A375_AGGATATAGTTCCTGC	SN_A375_CCTAATAAGGACCTTG		SN_H2030_GGGTCAACACATACTG	SN_H2030_CATAGACTCGGTACGC
SN_A375_TGTCCTTCAGGCTGTT	SN_A375_CCTAATAAGGCCCAGT		SN_H2030_GCCTTACTCTAAGTGC	SN_H2030_CATAGACTCGGTTTCC
SN_A375_CAATGACTCCCAGTAG	SN_A375_CCTAATCGTTAGGTGC		SN_H2030_AATGCAACAAGGTGGC	SN_H2030_CATAGACTCTAAGGTC
SN_A375_GGCCTTCGTCATGCAA	SN_A375_CCTACTGGTTTGACCT		SN_H2030_TTAGAAGCAATTAGGA	SN_H2030_CATAGACTCTCACACC
SN_A375_CAATATGTCCTGGCTT	SN_A375_CCTACTTCATAATCAC		SN_H2030_GTGAATCTCGGTCAGC	SN_H2030_CATAGCTAGGAAACTG
SN_A375_GGGTTTGTCCCTGATC	SN_A375_CCTAGTTGTGCCTCAC		SN_H2030_GGCAAATCACAAAGAC	SN_H2030_CATAGCTAGGACCTGC
SN_A375_TCTCGCCCAGCCAGTT	SN_A375_CCTAGTTGTTATAGCG		SN_H2030_AGTAAGTAGACAAGTG	SN_H2030_CATAGGCGTTGGATAT
SN_A375_TATGGCCCAAGCTACC	SN_A375_CCTATAGCAAATTGCT		SN_H2030_TTGGAGGCAGGCTAAG	SN_H2030_CATAGGTTCATTACTC
SN_A375_TGTTGTAAGCTTCCCG	SN_A375_CCTATAGCATTAGCCA		SN_H2030_CCTTCGTAGTCACCAG	SN_H2030_CATAGGTTCCGCAAGC
SN_A375_CCGTGCTGTCGCATAA	SN_A375_CCTATATTCTCATCAT		SN_H2030_CTTCAAGCAAGGACCA	SN_H2030_CATAGGTTCCGGCTAA
SN_A375_GAGTTACTCATAACCA	SN_A375_CCTATTGTCCTCCTAA		SN_H2030_CAAACGCGTTTCCTCC	SN_H2030_CATAGGTTCGCACACA
SN_A375_CGCAATGTCGATTTGA	SN_A375_CCTATTGTCGATTTGA		SN_H2030_TACTGACAGGGTGAAC	SN_H2030_CATATCGCATTATGGT
SN_A375_GCAATATGTACTTAGG	SN_A375_CCTATTTAGCAACATC		SN_H2030_CATTCATTCGCTAAGT	SN_H2030_CATCAATCATAGACTT
SN_A375_TGCTATGCAGTAAAGC	SN_A375_CCTATTTAGCCTCTCG		SN_H2030_ACAGTATGTGTTGTAG	SN_H2030_CATCAATCATGAAGTA
SN_A375_TGCTAGCCACTTGTTC	SN_A375_CCTATTTAGGAGCACG		SN_H2030_CCTCCTCTCGAGCAAA	SN_H2030_CATCACACAAACTGCC
SN_A375_GCAATATGTGGTTATG	SN_A375_CCTCAAACAATTAGCT		SN_H2030_CTGGTTTGTTAACGGC	SN_H2030_CATCACACAGCATTAT
SN_A375_GAGTGATCAGCACGTT	SN_A375_CCTCAAACACATGCTA		SN_H2030_CTCGACAAGCTCAAAC	SN_H2030_CATCACACATAGCTGC
SN_A375_GCCAATAGTTAATCGG	SN_A375_CCTCAAACACCGGTAT		SN_H2030_TACGCTTGTTGTTGTC	SN_H2030_CATCACACATCGCTTT
SN_A375_AAGGTCAAGCTGTACG	SN_A375_CCTCAAACACGAATTT		SN_H2030_CCACACAAGACAAAGT	SN_H2030_CATCACACATTAGCGC
SN_A375_GCTTAGTAGTAATCCA	SN_A375_CCTCAAACAGGCGAGT		SN_H2030_AGGTCAAAGGCTAATC	SN_H2030_CATCAGCCATTAAGCT
SN_A375_TCAGCGATCATTACGA	SN_A375_CCTCAAACATTTAAGC		SN_H2030_TGGACGGAGTAGCGCC	SN_H2030_CATCATGCAGCAGGTA
SN_A375_GCGCTTAAGACTTACA	SN_A375_CCTCAATGTGGATTGC		SN_H2030_TCTTTGTAGAATGACG	SN_H2030_CATCCCAGTAAGGTCC
SN_A375_ACACAATGTTACCGGG	SN_A375_CCTCAATGTGGTTAGC		SN_H2030_CAAGGCCTCCTTCTAG	SN_H2030_CATCCCAGTAATGGAA
SN_A375_CCTCAATGTGGATTGC	SN_A375_CCTCCTCTCACTCAAA		SN_H2030_TGAGCACGTCATGCCC	SN_H2030_CATCCCAGTGTAACCA
SN_A375_ATCCAACAGGATAAAC	SN_A375_CCTCCTGAGATAGACG		SN_H2030_TGACTTCGTCACAGCG	SN_H2030_CATCCTCAGCTGAGGG
SN_A375_GTTCACCTCATAACTG	SN_A375_CCTCCTGAGCCTGGTA		SN_H2030_TCGGTTTGTTTGCTGT	SN_H2030_CATCCTCAGCTGGACC
SN_A375_GCAAGCCTCCAAGTTA	SN_A375_CCTCCTGAGCTTAGCG		SN_H2030_GTTTGTAAGCTGAGGG	SN_H2030_CATCCTCAGGAGGGTT
SN_A375_GGTAACTTCAGCATTA	SN_A375_CCTGAATAGTTACTTC		SN_H2030_CTTTGGGAGACTTATG	SN_H2030_CATCCTGGTCATTGTC
SN_A375_ATGACCAGTCCTAATC	SN_A375_CCTGAGTCACGTAATT		SN_H2030_ATTGCAGGTAATGACT	SN_H2030_CATCCTTCAGCTTAGC
SN_A375_TTTCATCAGCGATAGA	SN_A375_CCTGAGTCAGGACCTT		SN_H2030_CAATATGTCTTAATGG	SN_H2030_CATCGCTTCAAACACC
SN_A375_ACCCTCCCAGAGGCTA	SN_A375_CCTGATGAGACACTTA		SN_H2030_CAAATCATCCTTCGTA	SN_H2030_CATCGCTTCAGGTTTA
SN_A375_TGGCTAAGTGATCATG	SN_A375_CCTGATGAGCAGGTTT		SN_H2030_AATTTCCTCGTAACGT	SN_H2030_CATCGCTTCATAATCG
SN_A375_AATTTGCCATTAAACC	SN_A375_CCTGATGAGGCGCATC		SN_H2030_ATGAATGCATAATCAC	SN_H2030_CATCGCTTCCTTGAGG
SN_A375_CGTATTGCAAGTGTCC	SN_A375_CCTGATGAGTTGTCAA		SN_H2030_CAAGGTTTCCTAAATG	SN_H2030_CATGCAAGTAGTTACG
SN_A375_GGCGGTTTCGCAGGCT	SN_A375_CCTGCTCCACTTAGGC		SN_H2030_TCTACTAGTGGATGTC	SN_H2030_CATGCATAGATGGAGC
SN_A375_ATTTGCGCATAAGGAC	SN_A375_CCTGCTCCATCCATCT		SN_H2030_ATATGTCCATGAAATG	SN_H2030_CATGCATAGTTCCTCA
SN_A375_AGGTCAAAGGTCGAGG	SN_A375_CCTGGATCACAATACT		SN_H2030_GCGGGTTTCGAGGTGG	SN_H2030_CATGCGCAGCATGTTA
SN_A375_TGTTATGAGGAAGCTA	SN_A375_CCTGGATCAGCAAGAT		SN_H2030_CTTACCTCAATCCCTT	SN_H2030_CATGCGCAGGATTGAG
SN_A375_CTACTTAGTTACCTGT	SN_A375_CCTGGATCATCGCTTT		SN_H2030_GTCCGTAAGGACACTT	SN_H2030_CATGCGCAGGCGCATC
SN_A375_AGTGTGGCAGATAGAC	SN_A375_CCTGGTAAGCTAATTG		SN_H2030_TATGAAGCATTCAGCA	SN_H2030_CATGCGCAGTTAACCA
SN_A375_CCGGTTAAGGTAACGA	SN_A375_CCTGTAACACTGACTA		SN_H2030_TTTGGTGCATGCTTAG	SN_H2030_CATGGATTCGAGCTAT
SN_A375_ACACAATGTGCAATGC	SN_A375_CCTGTTGGTTTAAAGC		SN_H2030_CCTCAATGTTGACTTC	SN_H2030_CATGGATTCTAAGTCA
SN_A375_GCTGTACCAAGGCCAA	SN_A375_CCTTACTCATCCCGCT		SN_H2030_GACTTAGGTGGACCTG	SN_H2030_CATGGATTCTTAGTCT
SN_A375_CTAATCCGTGGATTAT	SN_A375_CCTTACTCATGAATAG		SN_H2030_ACAGGTAAGGTTTACA	SN_H2030_CATGGCGGTGAAACAA
SN_A375_TTTAACCTCCCATAAA	SN_A375_CCTTAGTGTCATGCCC		SN_H2030_TTCATTCAGTCATTGA	SN_H2030_CATGGCGGTGGAGCAA
SN_A375_TTCGTGCTCGCACAAT	SN_A375_CCTTAGTGTTAAGGCC		SN_H2030_CCAAGTTAGGTCATTA	SN_H2030_CATTATCTCACCATTT
SN_A375_CATTATGAGCGGTTAT	SN_A375_CCTTAGTGTTCGCTCA		SN_H2030_ACACTTGCAGCACGTT	SN_H2030_CATTATCTCGCCTGTT
SN_A375_TCGTCAACATAAGGAC	SN_A375_CCTTATGTCGTCATTT		SN_H2030_ACCATAATCGTGCCTT	SN_H2030_CATTCATTCAACAAGG
SN_A375_AAGTTTGTCCTTAAGA	SN_A375_CCTTATGTCTGTGCAG		SN_H2030_GCTATTGCACAGAAAC	SN_H2030_CATTCATTCAGGCTAT
SN_A375_TAGTGAGAGATAAAGC	SN_A375_CCTTCAATCGCTATGG		SN_H2030_CTCCATCAGAATCGCT	SN_H2030_CATTCATTCGCACAAT
SN_A375_CCAATATCAAGTAAGC	SN_A375_CCTTCAATCGCTCACT		SN_H2030_CAAACAACAATTAACC	SN_H2030_CATTCATTCGCTAAGT
SN_A375_ACTCACCTCACTAAGC	SN_A375_CCTTCAATCGTCAAGT		SN_H2030_CGTTAGGTCAATGACC	SN_H2030_CATTCATTCGTTTCGC
SN_A375_GGATTTATCATGCAAC	SN_A375_CCTTCAATCTAAGTCA		SN_H2030_CGCAATGTCAAGCCTG	SN_H2030_CATTCATTCTACCTGC
SN_A375_TCGTCAACATCCGTAA	SN_A375_CCTTCAATCTTGCATT		SN_H2030_AGCCTCCGTTGCACGG	SN_H2030_CATTCCTCAGAACCGA
SN_A375_CGCATTACACCTACGG	SN_A375_CCTTCGTAGGCCTTAG		SN_H2030_GCGTTTCTCGAAGTAG	SN_H2030_CATTGCGAGCACGATT
SN_A375_ACGTCCAAGGTCCTAG	SN_A375_CCTTCGTAGGTTTGCG		SN_H2030_GCACATTAGATGCCTG	SN_H2030_CATTGCGAGGAGGGTT
SN_A375_AATGCATGTCGCGCAA	SN_A375_CCTTCGTAGTTTCCTG		SN_H2030_CTTCAATTCTAGCGAT	SN_H2030_CATTGCGAGTGAAGTG
SN_A375_CGCAATAGTTTCCACG	SN_A375_CCTTGCGTCACAAGCT		SN_H2030_AGCAAGGGTTGTAAAC	SN_H2030_CATTGCGAGTTTGGGT
SN_A375_CTATGATCACAACCTA	SN_A375_CCTTGCGTCACTCGCT		SN_H2030_ATGCAGGCAATTATGC	SN_H2030_CATTGTAAGTTGCCTC
SN_A375_GGTGTGACAGCTAATT	SN_A375_CCTTGTTCAAACCCTA		SN_H2030_TTCCCACAGGACCAGG	SN_H2030_CATTGTGCAATTAACC
SN_A375_ATCCACCTCAGGAAGC	SN_A375_CCTTTAGTCCCTCAAC		SN_H2030_GTTACCTGTATTGGAT	SN_H2030_CATTTGTTCCTCCCTC
SN_A375_AGGACTAAGTTCCCGT	SN_A375_CCTTTAGTCCTAAGTA		SN_H2030_TTGTTCCCACCTACGG	SN_H2030_CCAAACCCAATTAACC
SN_A375_CGATTATCATAGCAGG	SN_A375_CGAAATGAGGAAACTG		SN_H2030_AAGCCACGTTATCCGT	SN_H2030_CCAAACCCACAATGTT
SN_A375_GCGGGTTTCGCTTCTA	SN_A375_CGAAATGAGGAAGCTA		SN_H2030_CGATTATCAGGCTTGT	SN_H2030_CCAAACCCACCAGGTT
SN_A375_GCCATGATCGTCCTTA	SN_A375_CGAAATGAGTACCGCA		SN_H2030_GTTACTAAGAGGGACT	SN_H2030_CCAAACCCACGGTACT
SN_A375_CGAACCGGTGCATTTC	SN_A375_CGAAATGAGTAGCGGG		SN_H2030_GAGGGAGCATCTAGCA	SN_H2030_CCAAATCAGACCATAC
SN_A375_TGGCGGTTCGTTAAGC	SN_A375_CGAAATGAGTGATTCA		SN_H2030_TTGGGTTAGGAACACA	SN_H2030_CCAAATCAGAGCAAGC
SN_A375_GCAGGCAAGTTGTCCC	SN_A375_CGAACAAAGAGCAAGC		SN_H2030_TTAGCAATCATCCACC	SN_H2030_CCAAATCAGCTCAATA
SN_A375_ATTTGTGAGAAAGCAT	SN_A375_CGAACAAAGCCACAAT		SN_H2030_AGTGAGTCAAACAACA	SN_H2030_CCAAATCAGCTCGCTT
SN_A375_GGACCTCAGGCGCACT	SN_A375_CGAACAAAGCGCATTG		SN_H2030_TTAACTGAGAGGAGTC	SN_H2030_CCAACATAGCTGGAAA
SN_A375_TTCCTTCTCGGTTAGT	SN_A375_CGAACAAAGGCACAGG		SN_H2030_CCATTGTGTTTGTGGA	SN_H2030_CCAACATAGGCGCTAC
SN_A375_ACGGGAAGTAAAGCGG	SN_A375_CGAACAAAGTGAACGA		SN_H2030_CAGCTCAAGCCACATG	SN_H2030_CCAACATAGGTGAAGC
SN_A375_AAGTGCAAGGACAACA	SN_A375_CGAACCGGTGCATTTC		SN_H2030_TTAGCGGTCAATTACG	SN_H2030_CCAACCAAGCCGCAGT
SN_A375_AGAATCTGTGAGAAAC	SN_A375_CGAACCGGTTGGTGAC		SN_H2030_AGATGCTTCTTTGACT	SN_H2030_CCAACCAAGTGAACAG
SN_A375_CGATATTCATACCCGG	SN_A375_CGAAGAATCGATTATG		SN_H2030_CGTGGTTCACGAATCC	SN_H2030_CCAACCCGTTGGTTGA
SN_A375_TCGGTTTGTTCCGGGA	SN_A375_CGAAGCCTCCTAGTCC		SN_H2030_GGACCTCAGGCGCACT	SN_H2030_CCAAGGCTCACCAATA
SN_A375_CGCCTGTGTCCTTCTC	SN_A375_CGAAGCCTCTAACTGA		SN_H2030_CAAGGGAGTATTTGCC	SN_H2030_CCAAGTTAGGTCATTA
SN_A375_TACAGGTTCCTTCTAG	SN_A375_CGAAGCGAGAGCCGGA		SN_H2030_TCTCACCAGCCTGACA	SN_H2030_CCAATATCAATGAAGC
SN_A375_CTAACCTGTCTCAGCC	SN_A375_CGAAGCGAGGAAGCTA		SN_H2030_AGCGGACCAAACTGTT	SN_H2030_CCACACAAGACAAAGT
SN_A375_GGCCTAATCATGCTAA	SN_A375_CGAAGCGAGGCTGGCT		SN_H2030_GCGTAACGTGGGAACA	SN_H2030_CCACAGGGTCGCATAA
SN_A375_AGAAGGTGTAAGCTCA	SN_A375_CGAAGGCCAGCTTACA		SN_H2030_CTTCAAGCAACAGGTG	SN_H2030_CCACAGGGTCTCACTG
SN_A375_TGTTTGTTCCTTGTTG	SN_A375_CGAAGGCCATAATGTC		SN_H2030_AAACCGGCAATCCTGA	SN_H2030_CCACAGGGTGATTTGG
SN_A375_TTTAGCTTCCCTGGTT	SN_A375_CGAAGGCCATATTGAC		SN_H2030_CATTGCGAGTTTGGGT	SN_H2030_CCACTTGGTCAATAGT
SN_A375_GGACTAAAGCTTCCCG	SN_A375_CGAAGTAAGGTGAGAC		SN_H2030_CATTATCTCGCCTGTT	SN_H2030_CCACTTGGTGCTTACT
SN_A375_GCTAAGCGTGATCCTT	SN_A375_CGAAGTAAGTCTTGAA		SN_H2030_TTTACGAAGCCTGTGA	SN_H2030_CCACTTGGTGGACCTG
SN_A375_CGCTTCTAGGAACACA	SN_A375_CGAAGTAAGTTGTCCC		SN_H2030_TGATCAATCTTGTCTG	SN_H2030_CCACTTGGTTAGACCA
SN_A375_TTATAGCCAGGCTACT	SN_A375_CGAATATGTAATGGAA		SN_H2030_TATTACCTCAGGTTTA	SN_H2030_CCACTTGGTTTCGCGC
SN_A375_TAGTAAGCAGTTTGGC	SN_A375_CGACAAGCACCAAAGG		SN_H2030_CGCCTGTGTGTTTCAC	SN_H2030_CCAGACTCAAGACTCC
SN_A375_CCGTTTGGTTAGAGCC	SN_A375_CGACAAGCACCGGCTA		SN_H2030_TGCCTGTTCGCTAGCA	SN_H2030_CCAGCCTGTAATGGCC
SN_A375_TCATGTTTCTCCTCAA	SN_A375_CGACTAAGTGCCTCAC		SN_H2030_GAGGCTACACACAATT	SN_H2030_CCAGCCTGTCATAAGT
SN_A375_AGCGGATAGTCAATTG	SN_A375_CGACTAAGTTAGCATG		SN_H2030_TCTAACCGTTGTGATG	SN_H2030_CCAGCTAAGACAAACG
SN_A375_TGAGCCGGTACGCGCA	SN_A375_CGACTAAGTTTGTGGA		SN_H2030_AGACCCGGTTATTGCC	SN_H2030_CCAGCTAAGCAGGCCT
SN_A375_TTGCAATCAGAAATGC	SN_A375_CGAGCGAAGACTCGCA		SN_H2030_TCGTTAAAGTTGCCTC	SN_H2030_CCAGCTAAGTAAACCC
SN_A375_GCGGTTATCGTCATTT	SN_A375_CGAGCGAAGATGGACA		SN_H2030_TCCATATTCTCAATTC	SN_H2030_CCAGCTGCAATTAGGA
SN_A375_AAGCAAGTCCGCCTAT	SN_A375_CGAGGAAGTATTGAGT		SN_H2030_CCAACCAAGCCGCAGT	SN_H2030_CCAGCTGCACCTATAG
SN_A375_GCACGGTTCATAACGC	SN_A375_CGAGGAAGTCACTCGC		SN_H2030_CTTGCTCAGTCAGGCC	SN_H2030_CCAGGAACAAGTGTCC
SN_A375_GATGGACAGGCTACTG	SN_A375_CGAGGAAGTGGGAACA		SN_H2030_GCGGAACCAAGCTACC	SN_H2030_CCAGGAACACCAAAGG
SN_A375_TTGGTGAGTAATCGCA	SN_A375_CGAGGAAGTTGGGTTA		SN_H2030_ATGCCTGAGCGCTCAA	SN_H2030_CCAGGATGTTACTTCA
SN_A375_ACATAGCTCAGGAAGC	SN_A375_CGAGGCAAGTAAACCC		SN_H2030_CTTGTAAAGCTCATAA	SN_H2030_CCAGTTTGTGTTGCAA
SN_A375_CGAAGCGAGGCTGGCT	SN_A375_CGAGGTGAGTTATGGC		SN_H2030_ATTAACCCATGCATAT	SN_H2030_CCATAAATCACCTGTC
SN_A375_CAGGACCTCCCTCACG	SN_A375_CGAGTCGGTCATCCTG		SN_H2030_CCGCCAACATGCTATG	SN_H2030_CCATAAATCCACAATA
SN_A375_GCGATATTCACACAGT	SN_A375_CGAGTCGGTTAATGCG		SN_H2030_AAGACAAGTGAGCACT	SN_H2030_CCATAAGGTCGCATAA
SN_A375_CTAATCCGTACAATGT	SN_A375_CGATATTCAAGGTATA		SN_H2030_GGGCGAATCAGCATTA	SN_H2030_CCATAGCCATCATGTG
SN_A375_TCGGTAAGTGTTGCTT	SN_A375_CGATATTCACTTCACT		SN_H2030_CGCAAATTCCCTCAGT	SN_H2030_CCATAGCCATCCCGCT
SN_A375_AGGTCCGGTGTTGCAA	SN_A375_CGATATTCATACCCGG		SN_H2030_TTGGATCAGCGGTTAT	SN_H2030_CCATATTTCACAGACT
SN_A375_CTTACCGGTGTTAAAC	SN_A375_CGATCCTTCATGGCTG		SN_H2030_AATTCGTCAAAGCCTC	SN_H2030_CCATATTTCCTAAATG
SN_A375_GCACCTAAGACAAACG	SN_A375_CGATCCTTCCCTGACT		SN_H2030_AAAGCCCGTTAATGAC	SN_H2030_CCATCACTCAGGTTTA
SN_A375_TCGCTAACACTTCACT	SN_A375_CGATCCTTCCGCCTCA		SN_H2030_GGAGCGATCTACTAAG	SN_H2030_CCATCACTCGCAACAT
SN_A375_GAAGGATGTGTTGCTT	SN_A375_CGATGTCCAAGGATTA		SN_H2030_CATTGTGCAATTAACC	SN_H2030_CCATCATGTCAATGTG
SN_A375_AAACCGCGTAACCTAG	SN_A375_CGATGTCCATGCTTAG		SN_H2030_TGGATTGGTTAATCGG	SN_H2030_CCATCATGTTGTTGCT
SN_A375_GAGGCCTTCATGAGCT	SN_A375_CGATGTCCATTTAAGC		SN_H2030_ATCCACCTCTTAGCCC	SN_H2030_CCATTATTCAAAGGCA
SN_A375_TCGTTATTCTTGCATT	SN_A375_CGATTATCAGCTAATT		SN_H2030_CACATAATCGCGCTAA	SN_H2030_CCATTATTCATAACGC
SN_A375_AGCTACTAGAGAGGCT	SN_A375_CGATTATCAGGATGGC		SN_H2030_ATCGCCCGTACTAAAC	SN_H2030_CCATTATTCCTAGTAA
SN_A375_GCTGACCAGTCACCAG	SN_A375_CGATTATCAGGGAGCT		SN_H2030_CCTGATGAGATAAAGC	SN_H2030_CCATTATTCGCACACA
SN_A375_CGAAGTAAGGTGAGAC	SN_A375_CGATTATCATAGCAGG		SN_H2030_AGAACCAAGAACCTGT	SN_H2030_CCATTATTCTAGCTTT
SN_A375_GACATAGAGGACGTAA	SN_A375_CGATTCCTCCCTCACG		SN_H2030_CAATCGCCATCGCTCC	SN_H2030_CCATTGTGTTAGTTGG
SN_A375_GTTTGTAAGTGCACGC	SN_A375_CGATTGAGTTAGTACG		SN_H2030_CCTGCTCCATGTCAGC	SN_H2030_CCATTGTGTTTGTGGA
SN_A375_AGACCCGGTGTTTCAC	SN_A375_CGCAAATTCCCGCAAA		SN_H2030_GCTCAACCACTTAACG	SN_H2030_CCCAAACCAACCCTAA
SN_A375_AGGTGAGGTGGAAGGC	SN_A375_CGCAAATTCGCACAAT		SN_H2030_CGGAGTCTCAAGGACA	SN_H2030_CCCAAATAGGCTGGCT
SN_A375_GCCTCGACAGCACCAT	SN_A375_CGCAAATTCGCGACAC		SN_H2030_GAGCATGCATTGTTGG	SN_H2030_CCCAAATAGTAACCAC
SN_A375_ACCCTCCCACTTAACG	SN_A375_CGCAAATTCTGCAAAC		SN_H2030_TGCTTTAGTTAACGAT	SN_H2030_CCCAACCGTAACGTGC
SN_A375_TCGCATTGTTACTTCA	SN_A375_CGCAATAGTCGTTATC		SN_H2030_CGGAATCGTTAGGACC	SN_H2030_CCCAACCGTAATCGCA
SN_A375_CAGGTGGAGCCGGTAC	SN_A375_CGCAATAGTTCGGGAT		SN_H2030_AAAGCCGCAGCACGTT	SN_H2030_CCCAACCGTATTGAGT
SN_A375_AGGTACGCAGCATGGA	SN_A375_CGCAATAGTTTACCGT		SN_H2030_ATGACAACATTGTTGG	SN_H2030_CCCAACCGTGATGGCT
SN_A375_GCGAGTGAGGTCGAGG	SN_A375_CGCAATAGTTTCCACG		SN_H2030_TACCGTTGTGCCGCAA	SN_H2030_CCCAACCGTTCCGCAC
SN_A375_TCTCGCCCAAACGCGA	SN_A375_CGCAATCCAAACCTTG		SN_H2030_ATTTGCGCAGGTCCTG	SN_H2030_CCCAATTGTCCGTAGG
SN_A375_GCTAAGTTCGCTTCTA	SN_A375_CGCAATCCAACAGCCT		SN_H2030_CTAGTGAGTAATAACC	SN_H2030_CCCAATTGTCCTGATT
SN_A375_AGGCAATCACCTCACC	SN_A375_CGCAATCCACAGAAAC		SN_H2030_TTGCACACAGAAATTG	SN_H2030_CCCAATTGTTACGCAA
SN_A375_CAAACGCGTTGCATCT	SN_A375_CGCAATCCACAGGGAC		SN_H2030_TAGCCGGGTTTGGCTT	SN_H2030_CCCAATTGTTTCCTCC
SN_A375_AAGACCAAGACAACGA	SN_A375_CGCAATCCAGCAACAG		SN_H2030_TTACCTGTCGCATCCT	SN_H2030_CCCAGCACAATTGCGC
SN_A375_TCAGTAGGTCTTTATG	SN_A375_CGCAATCCAGGTATTT		SN_H2030_CTTACTAGTTTACTTG	SN_H2030_CCCAGTTTCAGCCAAT
SN_A375_TATTTGGAGTAGCGCC	SN_A375_CGCAATCCATGAATCT		SN_H2030_GTGCACGGTAACCAGC	SN_H2030_CCCAGTTTCTCACACC
SN_A375_GTTACTAAGCGAGCGA	SN_A375_CGCAATCCATGTGGGA		SN_H2030_GTGCTTACAAGTGTCC	SN_H2030_CCCATAACATGTCGCG
SN_A375_TCTATGTTCCGCATGA	SN_A375_CGCAATCCATTGTGTG		SN_H2030_TGAGAACCACCCACCT	SN_H2030_CCCGCAACAACTAGAA
SN_A375_CGTCAATAGTTTCCTG	SN_A375_CGCAATGTCAAACTCA		SN_H2030_CTCCAAACAGGAACTG	SN_H2030_CCCGCAACAGCCTGCA
SN_A375_TGAGTGAAGACTAAGG	SN_A375_CGCAATGTCAAGCCTG		SN_H2030_GCGATTTAGTGCACGC	SN_H2030_CCCGTAAAGGCGCATC
SN_A375_GAACCTGTCATAGACC	SN_A375_CGCAATGTCAGTGAAG		SN_H2030_TGGCGGTTCTTTGAGA	SN_H2030_CCCGTAAAGGCTTAAC
SN_A375_TAACCAGGTTCAAGAT	SN_A375_CGCAATGTCGATTTGA		SN_H2030_AGCGATTTCATTGACA	SN_H2030_CCCGTAAAGGTCGAGG
SN_A375_AATCCATCACGGTACT	SN_A375_CGCAATGTCTAGCGTG		SN_H2030_ATTAGTCCATTGTCCT	SN_H2030_CCCGTAAAGTGAACGA
SN_A375_AAGCAAGTCGCTAAAC	SN_A375_CGCAATTAGGCATTAC		SN_H2030_GAAGGCTAGCTGGCTA	SN_H2030_CCCGTAAAGTTTCCTG
SN_A375_AGTTTGCAGGGACTAA	SN_A375_CGCAATTAGTTAGACC		SN_H2030_TATGACATCAAGACTC	SN_H2030_CCCGTTGTCAATGTGC
SN_A375_CCACTTGGTTAATGAC	SN_A375_CGCACAATCAAGTGTC		SN_H2030_CGTTGCAAGCTACTGG	SN_H2030_CCCGTTGTCTCGCCTG
SN_A375_AAGCGAATCCTTGCGT	SN_A375_CGCACAATCATCCTAT		SN_H2030_CAGCATGTCATTACGA	SN_H2030_CCCGTTGTCTTGAGGT
SN_A375_GAGGACTAGCCTGTGA	SN_A375_CGCACCACACCGTTCC		SN_H2030_TGAGTTTCAATGAATG	SN_H2030_CCCGTTGTCTTGATGA
SN_A375_TTCCTTCTCATGAAGG	SN_A375_CGCATATAGTTTGGTA		SN_H2030_GGATGAATCTCCTCTT	SN_H2030_CCCTAATGTCAAAGGG
SN_A375_ACGCACGGTGTAATAC	SN_A375_CGCATGATCGAAGCGG		SN_H2030_AGCAACAAGTTAGTGC	SN_H2030_CCCTCACCATTAGCGC
SN_A375_TTACCTGTCCTACCTA	SN_A375_CGCATGATCGCAACAT		SN_H2030_CCTTCAATCCCTGGAA	SN_H2030_CCCTCAGTCAATGACC
SN_A375_TCTAGCACAGGTCCTG	SN_A375_CGCATTACAAGGTGGC		SN_H2030_AAACAGCCATGTTGGC	SN_H2030_CCCTCAGTCATGCGTG
SN_A375_CTCGCTAGTTAGGACC	SN_A375_CGCATTACACCAACCG		SN_H2030_GATTGGCGTCAATGTG	SN_H2030_CCCTCAGTCATGTCAA
SN_A375_CGCTTACTCGGGACTC	SN_A375_CGCATTACACCTACGG		SN_H2030_AATCATGTCGCATTAA	SN_H2030_CCCTCATAGATGCCTG
SN_A375_CGCCACACATCGCTCC	SN_A375_CGCATTACAGGTCCTG		SN_H2030_AGAGATTAGGGTGAAC	SN_H2030_CCCTCATAGCGCATTG
SN_A375_CGTGAGGAGGTCCGTA	SN_A375_CGCATTTGTATGTGGC		SN_H2030_GATTCGCCAAGGTGGC	SN_H2030_CCCTGGACAATGCCCG
SN_A375_TTGTCAAAGTTTGTCT	SN_A375_CGCATTTGTCACGAAC		SN_H2030_AAGGTGCAGCCTCTGT	SN_H2030_CCCTGGACACCGTTCC
SN_A375_GCACTTACATTGTGAT	SN_A375_CGCATTTGTGTTAGCA		SN_H2030_GATCACTAGTTGTCTT	SN_H2030_CCCTGGACACCTATAG
SN_A375_ACCAGCTCAAGACTCC	SN_A375_CGCATTTGTGTTGCAA		SN_H2030_ACTTGTAAGACTAAGG	SN_H2030_CCCTGGACAGCTCAAC
SN_A375_CATTGTGCATGCTTAG	SN_A375_CGCATTTGTTGGATAT		SN_H2030_TTTGTGTTCCCTGATC	SN_H2030_CCCTGGACATCACTTC
SN_A375_CCTAAGGTCAAAGGCA	SN_A375_CGCCACACATCGCTCC		SN_H2030_AGTCAAGAGCTATTAG	SN_H2030_CCCTGGACATGATTGT
SN_A375_GATTCCTGTAACGTGC	SN_A375_CGCCTGTGTAGCTGCG		SN_H2030_TTGACTAAGGTCGATT	SN_H2030_CCCTGTTAGACTCGCA
SN_A375_AACATAGCACGTGCTG	SN_A375_CGCCTGTGTCCTTCTC		SN_H2030_ACTAACCAGGATTGCT	SN_H2030_CCCTGTTAGCGGCTGT
SN_A375_TGGGCCTAGAGAGCCG	SN_A375_CGCCTGTGTGCTCACC		SN_H2030_CAATGCCCAAACTGCC	SN_H2030_CCGACAGGTGAGAAAC
SN_A375_CCTATTGTCCTCCTAA	SN_A375_CGCCTGTGTGTGAGAG		SN_H2030_AGTGTGGCAGCTCATA	SN_H2030_CCGACAGGTTGCGCGA
SN_A375_GCGGTTGGTTCTTTAG	SN_A375_CGCTAACCACGAATCC		SN_H2030_GCTTACCTCCAGCACA	SN_H2030_CCGATGCAGGCAACAA
SN_A375_AAGCCACGTGCTCACC	SN_A375_CGCTAACCATTTGCTC		SN_H2030_CTGGCTAAGGACCTCA	SN_H2030_CCGCAAATCCGGTATG
SN_A375_GAGGCTTGTCGACTAA	SN_A375_CGCTAATAGCAGGCCT		SN_H2030_CTTGCGCGTACGGTAC	SN_H2030_CCGCAAGGTCTATCGT
SN_A375_TACTCGCTCTGGCATG	SN_A375_CGCTAATAGGCATTGT		SN_H2030_CCTAGTTGTCATTGAG	SN_H2030_CCGCAAGGTTTAAAGC
SN_A375_AAGACCAAGAACCTGT	SN_A375_CGCTACTTCTACCTAT		SN_H2030_TGTTCATTCATGAAGG	SN_H2030_CCGCACACACCTAAGC
SN_A375_TCCCTGGTCTCACTAT	SN_A375_CGCTACTTCTTGTCCA		SN_H2030_TGGCTTTGTTATAGCG	SN_H2030_CCGCACACAGCCAGAA
SN_A375_AAAGCTTGTTAGGTTG	SN_A375_CGCTCAGCACAGGATG		SN_H2030_AGTAGGATCGCACAAT	SN_H2030_CCGCCAACATCAGTAT
SN_A375_TCGATTAAGCTAATCA	SN_A375_CGCTCAGCATTAGCCA		SN_H2030_TGTCATAAGGCTAATC	SN_H2030_CCGCCAACATGCTATG
SN_A375_GTCGAAGCATCCCGCT	SN_A375_CGCTCCATCACTTCAT		SN_H2030_TCAAGGAAGTAGCCAT	SN_H2030_CCGCTAAAGGTCCACA
SN_A375_GTGTTCCTCATAGACC	SN_A375_CGCTCCATCGTCCTTA		SN_H2030_CCTAGTTGTTGGTTCT	SN_H2030_CCGCTAGCAAAGGTAC
SN_A375_TTTCTTGCACCCTCAC	SN_A375_CGCTCCATCTACTAAG		SN_H2030_TACGCACCAGTTTACG	SN_H2030_CCGCTAGCAAGGACCA
SN_A375_ATGCAGGCACAAAGCG	SN_A375_CGCTCCATCTGTGAGT		SN_H2030_GTAAGCAAGTCACGAT	SN_H2030_CCGCTAGCAGTTTACG
SN_A375_CTAAGGTTCACATTGA	SN_A375_CGCTCCATCTTAGTGA		SN_H2030_TTTAAGCCAAACCCTA	SN_H2030_CCGCTTAGTCCTAACT
SN_A375_CTATTGAAGCTTAGCG	SN_A375_CGCTGTGCACATAGCC		SN_H2030_CGGCCATAGTAAGTGG	SN_H2030_CCGGTAGGTCCGCTGT
SN_A375_TCCTCTAAGTTAGCCG	SN_A375_CGCTGTGCATGGCCTG		SN_H2030_CCACTTGGTTTCGCGC	SN_H2030_CCGGTAGGTGAAGCCT
SN_A375_TCAATCGCATCCCGCT	SN_A375_CGCTGTGCATTAAGCT		SN_H2030_AGGTTAACAACCGCCA	SN_H2030_CCGTGCTGTAACGGGA
SN_A375_TCTTAGTTCCAAGTTA	SN_A375_CGCTTACTCAATAGCC		SN_H2030_CCTAAGGTCGTTAAGC	SN_H2030_CCGTGCTGTCAAGTGC
SN_A375_TTGTTTGGTATTGTCC	SN_A375_CGCTTACTCGATTTAG		SN_H2030_TCACCGGCATGGTTAT	SN_H2030_CCGTTAACACAGCCTG
SN_A375_TAGGCTTAGTCACTAA	SN_A375_CGCTTACTCGGGACTC		SN_H2030_TGCATTAAGATAGACG	SN_H2030_CCGTTACTCCATCAGG
SN_A375_ACGCACGGTGGATGTC	SN_A375_CGCTTCTAGGAACACA		SN_H2030_TGCACTTGTCATTACC	SN_H2030_CCGTTACTCGAGGTGG
SN_A375_ATGGCCGGTGCTTACT	SN_A375_CGCTTCTAGGAGTCTT		SN_H2030_GAAGCTAAGCACGTTG	SN_H2030_CCGTTACTCGGTAACT
SN_A375_CAAGTATGTTTGCTGT	SN_A375_CGCTTCTAGTAATCCA		SN_H2030_AGTAATGCACAACCTA	SN_H2030_CCGTTATGTAATCGGC
SN_A375_TACTGGCCACGGTACT	SN_A375_CGCTTCTAGTAGAGGC		SN_H2030_GCTCCTTAGCGAGTAA	SN_H2030_CCGTTGCGTAATAGCT
SN_A375_AGCTGCTCAATCCCTT	SN_A375_CGCTTGCGTTAGAGCC		SN_H2030_TCTCAAGCACTTCATC	SN_H2030_CCGTTGCGTTGCATCT
SN_A375_TGCATTAAGTCATTTC	SN_A375_CGGAATCGTGCGCATG		SN_H2030_TCCTTTACATGAGCAG	SN_H2030_CCGTTGCGTTGGCCGA
SN_A375_GCCTTACTCCAGCACA	SN_A375_CGGAATCGTTTGCAGA		SN_H2030_TCGCTAACAAGTCGCT	SN_H2030_CCGTTTGGTAGGTTGC
SN_A375_GGGTTACGTTTGACCT	SN_A375_CGGACCTAGGCGCTAC		SN_H2030_AATAGAGGTACTGATG	SN_H2030_CCGTTTGGTTAGGCTA
SN_A375_CAAGTAACATAAGCAA	SN_A375_CGGACCTAGTAACTCA		SN_H2030_ACAACACTCCTGATTT	SN_H2030_CCTAAAGGTAACCAGC
SN_A375_GAGGGAGCAGTTGCGT	SN_A375_CGGACCTAGTTAGACC		SN_H2030_TAACCTAAGGAATAAC	SN_H2030_CCTAAAGGTTAAGGTT
SN_A375_AGGCTAAAGGAACCGG	SN_A375_CGGAGCAAGCTTCCCG		SN_H2030_TTGGATTCAGGCTTGT	SN_H2030_CCTAAGCCACCTGCCT
SN_A375_GTACTTAAGCTAAAGG	SN_A375_CGGAGTCTCATAGACC		SN_H2030_GGAACCTGTGGACATC	SN_H2030_CCTAAGCCACTAAGTT
SN_A375_AGCTTAATCAATGTCA	SN_A375_CGGAGTCTCCCTCGCA		SN_H2030_CGGTTTCTCGCGACAC	SN_H2030_CCTAAGCCATAGCGGA
SN_A375_CAAACAACATTGACAT	SN_A375_CGGAGTCTCTTAATGG		SN_H2030_TTTATGGAGGTGCGGA	SN_H2030_CCTAAGGTCGTTAAGC
SN_A375_TCGTTACGTCAGGCCA	SN_A375_CGGATAAAGGTTAGAG		SN_H2030_GGAACAATCGCTATAA	SN_H2030_CCTAAGTAGACACTTA
SN_A375_GACTATTCAATTGCGC	SN_A375_CGGATAAAGTAACGAG		SN_H2030_TTAGACTCATCACTTC	SN_H2030_CCTAAGTAGCCTAATA
SN_A375_GACATAGAGGCGAAAC	SN_A375_CGGATAAAGTAGCGCC		SN_H2030_AGAGAGGAGTTTGTCT	SN_H2030_CCTAAGTAGTTATCTC
SN_A375_CTGTGTGAGGTCGATT	SN_A375_CGGCAATGTAATTAGC		SN_H2030_CTTTGGGAGCGTGCAC	SN_H2030_CCTAATAAGAAGGTGC
SN_A375_TGGCTAAGTTGCTGGG	SN_A375_CGGCCATAGCCTGTGA		SN_H2030_ACGAACAAGACCATAC	SN_H2030_CCTAATAAGAATCGCT
SN_A375_TACGCTTGTTGCTTCG	SN_A375_CGGCCATAGTGAGGGT		SN_H2030_AAACGTACATTAGCCA	SN_H2030_CCTAATAAGGAAACTG
SN_A375_CGCATTTGTCACGAAC	SN_A375_CGGCTAATCATAACGC		SN_H2030_AACCGCTCAGCATGGA	SN_H2030_CCTAATAAGGAGTCTT
SN_A375_GCAGGCAAGCTTAACA	SN_A375_CGGCTAATCGGTTACG		SN_H2030_ATGGCTTAGGAGTCGG	SN_H2030_CCTAATAAGGTTTGCG
SN_A375_GAGGAGGCACAGGATG	SN_A375_CGGCTAATCTCACAAA		SN_H2030_AATTGGACACAATACT	SN_H2030_CCTAATAAGTCGCAAT
SN_A375_GGTGTGACAGAAATGC	SN_A375_CGGCTCACAACTAGAA		SN_H2030_ACCAGGACAATTGCGC	SN_H2030_CCTAATCGTCAATACG
SN_A375_CCTCAAACATTTAAGC	SN_A375_CGGGACAAGACTAAGG		SN_H2030_TACAAGCTCTAAGTGC	SN_H2030_CCTAATCGTCACAAAT
SN_A375_CTTGCATGTCTTTATG	SN_A375_CGGGACAAGTAGCGCC		SN_H2030_TGAGTGAAGTAACGAG	SN_H2030_CCTAATCGTGTCACGG
SN_A375_CTGCTACTCAAGCTAC	SN_A375_CGGGACAAGTTATTCC		SN_H2030_AATTGGGAGCTGTACG	SN_H2030_CCTACTGGTACGGGTT
SN_A375_ACCGGCTAGCTGTACG	SN_A375_CGGGCTTAGCCGGTAC		SN_H2030_CGGTTGGGTAAGCTCA	SN_H2030_CCTACTGGTTTGACCT
SN_A375_CGCTAACCATTTGCTC	SN_A375_CGGGTATGTATTCGTC		SN_H2030_ATGTTTGAGGAGGTTA	SN_H2030_CCTACTTCACCATATG
SN_A375_CAACCCGCAGCATGTC	SN_A375_CGGGTATGTCATAAGT		SN_H2030_CCTCAGTTCAATCTAG	SN_H2030_CCTAGTTGTCAATAGT
SN_A375_GCTAAGTTCGGCTAGC	SN_A375_CGGGTCTAGAGCCGGA		SN_H2030_GCCTGTGCATGCTATG	SN_H2030_CCTAGTTGTCGCAATA
SN_A375_CAAGAACCAGCAAGAT	SN_A375_CGGGTCTAGGACACTT		SN_H2030_CATTGTAAGTTGCCTC	SN_H2030_CCTAGTTGTTGGTTCT
SN_A375_CAGTATGGTTATTGCC	SN_A375_CGGGTCTAGGAGGACT		SN_H2030_ATTTAGGTCGATTCTT	SN_H2030_CCTATAGCAGAAATGC
SN_A375_GTCTTTGTCGAGCTAT	SN_A375_CGGGTCTAGTATTGTG		SN_H2030_ATTAGCGGTCCTTTAA	SN_H2030_CCTATAGCAGGAATCG
SN_A375_GACCTAAGTCGCAATA	SN_A375_CGGTAACGTGACATGC		SN_H2030_TGGTTCTGTGAGACTC	SN_H2030_CCTATAGCAGGATGGC
SN_A375_ACCTTGCTCTCAATTC	SN_A375_CGGTAACGTGACCTGG		SN_H2030_AGTGGACAGTTGTCCC	SN_H2030_CCTATAGCATCATGTG
SN_A375_CGTGGTTCACATGCTA	SN_A375_CGGTGAACAATTTGGT		SN_H2030_CCTATATTCCACAATA	SN_H2030_CCTATATTCCACAATA
SN_A375_CATCATGCACAATGTT	SN_A375_CGGTGAACAGTAAGTA		SN_H2030_GTCCGTAAGCTTAGTA	SN_H2030_CCTATATTCGTTAAGC
SN_A375_GCCTACTTCATGTCAA	SN_A375_CGGTGAGAGTTGGGCC		SN_H2030_GACCTAAGTAGTTAAC	SN_H2030_CCTATATTCTGTAATG
SN_A375_GCCTTTATCGTTACTT	SN_A375_CGGTTATAGCTGGAAA		SN_H2030_CGCTCCATCCTCATCA	SN_H2030_CCTATATTCTTAGGAC
SN_A375_GGAGCAAGTCCTTTAA	SN_A375_CGGTTATAGGCATTGT		SN_H2030_ATAACGACATTATGGT	SN_H2030_CCTATTGTCCATAAGC
SN_A375_TACGCTTGTTCCGGCT	SN_A375_CGGTTATAGGCTGTCA		SN_H2030_AAGCATGAGTAAACCC	SN_H2030_CCTATTTAGGCCCAGT
SN_A375_TAGTTTGAGTCATGCG	SN_A375_CGGTTCCGTGAACAAA		SN_H2030_CTAACCCTCTCCTCAA	SN_H2030_CCTCAAACACTGGCCA
SN_A375_TTACAGCAGTTAGGCT	SN_A375_CGGTTGGGTCAGGCCA		SN_H2030_GTATTGTCAGCTTAAT	SN_H2030_CCTCAAACAGCTACGT
SN_A375_CGTTTGGAGATGGACA	SN_A375_CGGTTGGGTGTTAAAC		SN_H2030_CAATAGCTCTACCTGC	SN_H2030_CCTCAAACATCATGGC
SN_A375_AAATGGCCATTAGCCA	SN_A375_CGGTTGGGTTAGACCA		SN_H2030_GCTAAGTTCCACCTTA	SN_H2030_CCTCAATGTTGACTTC
SN_A375_CTCAATAAGGGATGCG	SN_A375_CGGTTTGAGCACAGGG		SN_H2030_ACCACATAGCCAGTAT	SN_H2030_CCTCAATGTTGGATCA
SN_A375_TTATGCGCATAGACCC	SN_A375_CGTAACTAGGGATTAG		SN_H2030_CTCGCTAGTAAGCTTG	SN_H2030_CCTCAGTTCAATCTAG
SN_A375_GGTTAATGTAATGGAA	SN_A375_CGTAACTAGGTTTGCG		SN_H2030_TCGCATTGTAATGGAA	SN_H2030_CCTCAGTTCATCCTCA
SN_A375_TGGTAAACACTAAATC	SN_A375_CGTAATGGTAACGTGC		SN_H2030_GTGCGCAGTCACCTAT	SN_H2030_CCTCCTCTCAAGCTAC
SN_A375_TGAGCAAAGCCTGTTC	SN_A375_CGTAATGGTCTCAGCC		SN_H2030_ATCCAACAGAGAGGCT	SN_H2030_CCTCCTCTCGAGCAAA
SN_A375_GAACACAAGGCCTAAT	SN_A375_CGTAATGGTTACTTCA		SN_H2030_GACAATACATGAAATG	SN_H2030_CCTCCTCTCGTTATCT
SN_A375_CACGCTAAGATTCCTT	SN_A375_CGTACGGGTGTTGCAA		SN_H2030_TTGTTGTTCATTACGA	SN_H2030_CCTCCTGAGCATGAAG
SN_A375_CAGGTGGAGGAGGGTT	SN_A375_CGTACGGGTTTGGGCG		SN_H2030_GCCAATAGTACGGTAC	SN_H2030_CCTCCTGAGCGAAGTA
SN_A375_AAGGTGCAGCTAGAAG	SN_A375_CGTAGCGGTACGCGCA		SN_H2030_CGAAGTAAGGCGCACT	SN_H2030_CCTCCTGAGCGTGCAC
SN_A375_CCAGCCTGTGCTGTAA	SN_A375_CGTAGCGGTGGGAACA		SN_H2030_CGAAGAATCAAGTGAG	SN_H2030_CCTCCTGAGCTACTGG
SN_A375_GGCAAGCCATAAGTTC	SN_A375_CGTAGCGGTTTAGTCC		SN_H2030_CATCACACAAACTGCC	SN_H2030_CCTGAATAGGAGGCAT
SN_A375_AATCAGGAGGCGCTTA	SN_A375_CGTAGTTAGACAGGTA		SN_H2030_AGAAACTAGGTTACAC	SN_H2030_CCTGAATAGGCTATGT
SN_A375_TACGTTAAGGTCCACA	SN_A375_CGTAGTTAGCGTGCAC		SN_H2030_TCGACAAGTCACGAAC	SN_H2030_CCTGAATAGTACCGCA
SN_A375_TGAGGGAGTATGTGGC	SN_A375_CGTAGTTAGGCTACAT		SN_H2030_CCTGACTTCACTAAGC	SN_H2030_CCTGACTTCACTAAGC
SN_A375_TATGACTCATGTTTGG	SN_A375_CGTAGTTAGGTGTCCA		SN_H2030_GTGAACAAGTCCTGAG	SN_H2030_CCTGACTTCTCACACC
SN_A375_GTATGTGGTTTCGCGC	SN_A375_CGTATTGCAAGTGTCC		SN_H2030_GAGAACCAGTATTGCA	SN_H2030_CCTGAGTCAAAGCTCC
SN_A375_CCTGCTCCACTTAGGC	SN_A375_CGTATTGCAATTAACC		SN_H2030_AGTCAGGCAGGTTAAA	SN_H2030_CCTGAGTCACATTAAC
SN_A375_TCGCGAGGTAAGCACC	SN_A375_CGTATTGCACTCGCTC		SN_H2030_GGACAGCCATAGCAGG	SN_H2030_CCTGAGTCAGCCGCTA
SN_A375_GGCCAACTCTTGGACG	SN_A375_CGTCAATAGCCTGTTC		SN_H2030_ATGGCCGGTTGACTTC	SN_H2030_CCTGAGTCATCACTTC
SN_A375_TGAACAGAGAATGACG	SN_A375_CGTCAATAGGTTAGAG		SN_H2030_ACCCAGGGTTGCAATG	SN_H2030_CCTGATGAGATAAAGC
SN_A375_CTTACCTCACCAAAGG	SN_A375_CGTCAATAGTTTCCTG		SN_H2030_TTTGCGACAAACCTTG	SN_H2030_CCTGATGAGCCTGTTC
SN_A375_AAAGGAGCACAAAGGT	SN_A375_CGTCATTGTAAACAAG		SN_H2030_GTGCTGATCCTCCCTC	SN_H2030_CCTGATGAGGACGTAA
SN_A375_GCCACACAGCCGCTTT	SN_A375_CGTCCTAGTGCACGCA		SN_H2030_CAAACTGGTGATCATG	SN_H2030_CCTGATGAGTAACCAC
SN_A375_CACCAACCATGCATAT	SN_A375_CGTCCTAGTTAGTGAT		SN_H2030_TTGGGTTAGTTAGGCT	SN_H2030_CCTGCTCCATGTCAGC
SN_A375_TAGTTTGAGCCTGTGA	SN_A375_CGTCCTAGTTGGCGTG		SN_H2030_AAACGCGCAGGCTTGT	SN_H2030_CCTGGATCACGGTACT
SN_A375_CTTTGGGAGCCTGACA	SN_A375_CGTGACATCAGCTAAC		SN_H2030_AATTTGCCACACCAAC	SN_H2030_CCTGGATCATTATCCC
SN_A375_TCGACAAGTTGCGTAA	SN_A375_CGTGACATCGTTTCGC		SN_H2030_CCATCATGTTGTTGCT	SN_H2030_CCTGGTAAGCCTCTCG
SN_A375_TGCAAGCGTCCTTCAG	SN_A375_CGTGAGGAGGTCCGTA		SN_H2030_ATTTAGCCAAATACCT	SN_H2030_CCTGGTAAGCTTAGTA
SN_A375_GAGAACCAGGAGCAAC	SN_A375_CGTGCACAGCAGCTAT		SN_H2030_TCTTAGTTCATCCTGC	SN_H2030_CCTGTAACACTAAGTT
SN_A375_GCTTACCTCGGTACGC	SN_A375_CGTGCACAGTGAGCAA		SN_H2030_TATTAGGTCGTCCTTA	SN_H2030_CCTGTATGTCGCGCAA
SN_A375_AACCGGCTCGCAATCG	SN_A375_CGTGCTGCAAGTGTCC		SN_H2030_TGTGGCCAGTTACCGG	SN_H2030_CCTGTATGTCTAACCT
SN_A375_CAGTACCCATAATCAC	SN_A375_CGTGCTGCAATCCCTT		SN_H2030_TATTAGGTCTGGCTTC	SN_H2030_CCTGTTGGTAATAGCT
SN_A375_GACATTATCTCATCAT	SN_A375_CGTGCTGCAGTTGCGT		SN_H2030_TAAGCTATCCGGCTAA	SN_H2030_CCTGTTGGTACCGAAC
SN_A375_GTAAGCGCATTAAGTC	SN_A375_CGTGCTGCATGTGGGA		SN_H2030_TCCTTCAAGTGAGCAA	SN_H2030_CCTGTTGGTGCTCCAC
SN_A375_GTAGCCATCCCAGTAG	SN_A375_CGTGCTTTCACGCATG		SN_H2030_CCCGTTGTCAATGTGC	SN_H2030_CCTTAACGTAAGCTCA
SN_A375_TTGTGAGGTTAGCTGA	SN_A375_CGTGCTTTCACTCAAA		SN_H2030_TTTCAGTTCTAGCTTT	SN_H2030_CCTTAACGTGCTAGAC
SN_A375_CATGCATAGACAAGTG	SN_A375_CGTGCTTTCTTCAATC		SN_H2030_AGTGAGTCACGTGCTG	SN_H2030_CCTTACTCACAAACTT
SN_A375_CCATTGTGTAGGATCC	SN_A375_CGTGGTTCACATGCTA		SN_H2030_GGTAGGAGTGGACCTG	SN_H2030_CCTTACTCACCTGTAA
SN_A375_GCTCAACCAACTGGCT	SN_A375_CGTGTGTCAGGTTATT		SN_H2030_CCTCAATGTTGGATCA	SN_H2030_CCTTACTCATAGTCAT
SN_A375_GTGAACAAGATAGACG	SN_A375_CGTGTGTCATTTGCTC		SN_H2030_GCAGCTATCTTGGACG	SN_H2030_CCTTACTCATTGGGAG
SN_A375_ACCTGTTGTGGATTAT	SN_A375_CGTGTTACAATAGTCT		SN_H2030_TGCAAGCGTGCTGGTG	SN_H2030_CCTTAGTGTTAGAGCC
SN_A375_GTCGCAATCGCTTCTA	SN_A375_CGTGTTACAGTTGCGT		SN_H2030_GTGTAACTCCTGAATA	SN_H2030_CCTTAGTGTTGGCCGA
SN_A375_GAGTCAAAGTGAAGTG	SN_A375_CGTGTTACATCAGCAC		SN_H2030_AACTAGCTCTCAATGA	SN_H2030_CCTTAGTGTTTGGGCG
SN_A375_GTATTCAAGCTCATAA	SN_A375_CGTTAAATCAAGCCTG		SN_H2030_GAGTGAGGTTTAGCGA	SN_H2030_CCTTATGTCATGGTGT
SN_A375_CTTCACTCAGAGGGAG	SN_A375_CGTTAAATCCGTTAAA		SN_H2030_TTTAAGGTCAAAGGCA	SN_H2030_CCTTATGTCGAAGTAG
SN_A375_GTTCTCATCTTGACCC	SN_A375_CGTTAGGTCTAATCCT		SN_H2030_CTCATCATCGATCAGT	SN_H2030_CCTTCAATCATTCATC
SN_A375_AAGGTGCAGTGACCTG	SN_A375_CGTTATCGTCAATACG		SN_H2030_ACCGCAATCTTGCATT	SN_H2030_CCTTCAATCCCTGGAA
SN_A375_AGCTACTAGCACCACA	SN_A375_CGTTATTTCATTATGG		SN_H2030_GACCTCAAGGAGGCAT	SN_H2030_CCTTCAGGTAATGACT
SN_A375_CGCTTCTAGGAGTCTT	SN_A375_CGTTGCAAGCCTGTTC		SN_H2030_TAAGGACCACATGCTA	SN_H2030_CCTTCAGGTGGATTGC
SN_A375_GAAGTGATCAGGGCCT	SN_A375_CGTTGCGCATTTGCTC		SN_H2030_CTACAACAGGCGAAAC	SN_H2030_CCTTCAGGTTAATGAC
SN_A375_ATGGCTGTCCCTCGCA	SN_A375_CGTTTCTCACCCACAG		SN_H2030_CTTTGTCCATCACTTC	SN_H2030_CCTTCAGGTTCACCCA
SN_A375_CAAACAACAGCTTAAT	SN_A375_CGTTTCTCAGTTAAAG		SN_H2030_GCCTATTGTCACCTAT	SN_H2030_CCTTCAGGTTCATCTA
SN_A375_CTAAATGTCAGCACGC	SN_A375_CGTTTGGAGATGGACA		SN_H2030_TAGCGGCTCTAATCAG	SN_H2030_CCTTCAGGTTCGCGCT
SN_A375_TGCGCGAGTCACTCGC	SN_A375_CGTTTGGAGCTTCTCA		SN_H2030_CAAATCATCATCCTGC	SN_H2030_CCTTCGGTCAGGCTAT
SN_A375_GGTTATGGTTGAGGTC	SN_A375_CGTTTGGAGGCTTAAC		SN_H2030_TGATTCAAGTCTTGAA	SN_H2030_CCTTCGGTCCTAATAG
SN_A375_CCAGCTAAGTTAGCTA	SN_A375_CGTTTGTGTCACCAAA		SN_H2030_GGACCGAAGGGCCATC	SN_H2030_CCTTCGTAGCATCCAG
SN_A375_TAACAAGCAGTACCGT	SN_A375_CTAAAGCTCATCCTGC		SN_H2030_TGGACGGAGGATGATG	SN_H2030_CCTTCGTAGCGGATTT
SN_A375_AAGACATAGTAACTCA	SN_A375_CTAAATGTCACCGGTA		SN_H2030_CGTTAACAGGAGGTTA	SN_H2030_CCTTCGTAGGCGCTTA
SN_A375_GTACCTTGTCACAAAT	SN_A375_CTAAATGTCAGCACGC		SN_H2030_GGACATAAGGTTAGCT	SN_H2030_CCTTCGTAGTCACCAG
SN_A375_GTTCTTGTCAGCAAAG	SN_A375_CTAACCCTCCCGAACA		SN_H2030_CTTACCGGTACCCACC	SN_H2030_CCTTGCGTCCACCCTG
SN_A375_TTCCCGCCATCCCTCA	SN_A375_CTAACCTGTAATAGCT		SN_H2030_TAAGTAGCAGCTACGT	SN_H2030_CCTTGCGTCCCTCATA
SN_A375_GTAGGCGAGCACCACA	SN_A375_CTAACCTGTCTCAGCC		SN_H2030_TAATCCGCAAGCGAGC	SN_H2030_CCTTGCGTCGCACAAT
SN_A375_CATAGCTAGTAGGATG	SN_A375_CTAAGGTTCACATTGA		SN_H2030_GGCCTTAAGGTCAAAG	SN_H2030_CCTTGCGTCGGGACTC
SN_A375_AAACCGAAGGCTGTCA	SN_A375_CTAAGGTTCATAGACC		SN_H2030_TATCCGGAGGTCGAGG	SN_H2030_CCTTGCGTCGGTCAGC
SN_A375_AAGTGCAAGTTGGCCA	SN_A375_CTAAGGTTCCGGGACT		SN_H2030_AGTAGGATCATTACGA	SN_H2030_CCTTGCGTCGTTTCCA
SN_A375_CCCTCATAGGGACGCA	SN_A375_CTAAGGTTCTGTGAGT		SN_H2030_CTTCAAGCACGTTACA	SN_H2030_CCTTGTTCAATAACCT
SN_A375_TCGGTTACAACTAGCC	SN_A375_CTAATAGTCTACCTGC		SN_H2030_TTTGTGTTCCTTGTTG	SN_H2030_CCTTGTTCAGGCTTGT
SN_A375_GGCCTTAAGCTATTAG	SN_A375_CTAATAGTCTGTGCAG		SN_H2030_GTTGGAGCAATCCTAG	SN_H2030_CCTTGTTCATCTAGCA
SN_A375_TGCAATATCGCTATGG	SN_A375_CTAATCCGTACAATGT		SN_H2030_TAGGCTAGTTACTTCA	SN_H2030_CCTTGTTCATGGCCTG
SN_A375_CATCGCTTCATAAGCC	SN_A375_CTAATCCGTCCGTAGG		SN_H2030_GTTTCCTCAAACTAAG	SN_H2030_CGAAATGAGCATGCAT
SN_A375_AGCCTCCGTCGACTAA	SN_A375_CTAATCCGTGCTCCAC		SN_H2030_AACAAGCCAACAACAA	SN_H2030_CGAAATGAGCCAAATC
SN_A375_TGTGCTGAGGCGGGTA	SN_A375_CTAATCCGTGGATTAT		SN_H2030_CGTTAAATCTTGGATA	SN_H2030_CGAAATGAGTTTGTCT
SN_A375_TTTCTCACACCATATG	SN_A375_CTAATCGCAAGGTATA		SN_H2030_TGTATCGCAGGTCCTG	SN_H2030_CGAACAAAGCCTCTCG
SN_A375_GATTGCAGTTATAGCG	SN_A375_CTAATGTCAACGTGCT		SN_H2030_TTCCTCAAGCGCATTG	SN_H2030_CGAACAAAGGTCGATT
SN_A375_GTTTAACCACAAACTT	SN_A375_CTAATGTCAGCAACCT		SN_H2030_TCGTAATCAGCTCATA	SN_H2030_CGAACAAAGTCAGGCC
SN_A375_CAGTATGGTATTCGTC	SN_A375_CTAATGTCAGGATTAA		SN_H2030_CATTCATTCGTTTCGC	SN_H2030_CGAAGAATCAAGTGAG
SN_A375_GACTTGGTCATCCTAT	SN_A375_CTAATTGAGATTCCTT		SN_H2030_CTTAGTTTCAGTGAAG	SN_H2030_CGAAGAATCACTTTAC
SN_A375_CGTGACATCAGCTAAC	SN_A375_CTAATTGAGGCGCACT		SN_H2030_ACCCGCTGTAATAGCT	SN_H2030_CGAAGAATCGAGGTGG
SN_A375_GACTCACCAGTTATCG	SN_A375_CTACAACAGGACAACA		SN_H2030_GTACTGGTCATGACCG	SN_H2030_CGAAGAATCTACTAAG
SN_A375_AACCGCTCAGGCAAGC	SN_A375_CTACAACAGGTTAGAG		SN_H2030_TCCACAACAGCTAACC	SN_H2030_CGAAGCCTCGCTATAA
SN_A375_TGTGCTGAGTGCACGC	SN_A375_CTACCGGCAGCTTAAT		SN_H2030_GAGTAATAGCTTCCCG	SN_H2030_CGAAGCCTCTGTGAGT
SN_A375_AAGCGGGTCCTGTTCA	SN_A375_CTACCGGCATTATGAC		SN_H2030_AAGCATGAGCCTCTGT	SN_H2030_CGAAGCGAGGTTACGT
SN_A375_ATAGATGCATAGCGAG	SN_A375_CTACCTCAGCACCACA		SN_H2030_TCCTCAATCGTAATCA	SN_H2030_CGAAGCGAGTAAACCC
SN_A375_GCTAACAGTTTAGTCC	SN_A375_CTACCTCAGGTAAGCA		SN_H2030_ATGACCAGTCGACTAA	SN_H2030_CGAAGGCCAATTGCGC
SN_A375_CGCAATTAGTTAGACC	SN_A375_CTACGAAGTTACTAGG		SN_H2030_AAGCGAATCGACAAAG	SN_H2030_CGAAGTAAGAGGAGTC
SN_A375_GGTGTCCAGTTAGAGG	SN_A375_CTACGAAGTTTACTTG		SN_H2030_GGTTCTTGTTGACTTC	SN_H2030_CGAAGTAAGGAGCACG
SN_A375_GGTAATTGTTCCGGCT	SN_A375_CTACTAAAGTACTGGT		SN_H2030_GCGAAGCCAGCATGGA	SN_H2030_CGAAGTAAGGCGCACT
SN_A375_GAACTTATCTGGCAAT	SN_A375_CTACTTAGTTGGGTTA		SN_H2030_ATCTTTGGTTTGACCT	SN_H2030_CGAATATGTGAGGTAG
SN_A375_GAGTTTGGTGCAATGC	SN_A375_CTAGATTCAATTGAAG		SN_H2030_TTACCGTGTCTTTATG	SN_H2030_CGAATCTAGAATCTCA
SN_A375_GCACGGTTCAGCATTA	SN_A375_CTAGATTCATTAGCGC		SN_H2030_GCGAAGTAGATAAAGC	SN_H2030_CGAATCTAGTTATTCC
SN_A375_AAGTGCAAGCCAGTAT	SN_A375_CTAGCGGGTTGAGCCG		SN_H2030_TGAAGTGAGACTTACA	SN_H2030_CGACAAGCACCTCACC
SN_A375_CGTCAATAGGTTAGAG	SN_A375_CTAGCTGAGCTAGAAG		SN_H2030_ACCTAAATCCATAATG	SN_H2030_CGACAAGCAGCTTAAT
SN_A375_GTAGTTTCAAACGCGA	SN_A375_CTAGCTGAGGCTGGCT		SN_H2030_ATGGCCGGTTAGCATG	SN_H2030_CGACCTGCACATTAAC
SN_A375_ATGAAGTAGAGGAGGA	SN_A375_CTAGCTGAGTAAGTCC		SN_H2030_TATTAGGTCGCCTGTT	SN_H2030_CGACCTGCATGGTTAT
SN_A375_TAGCGCGGTAGCTAGC	SN_A375_CTAGGACGTCTTTGAC		SN_H2030_CAGGGCTTCAAGCTTA	SN_H2030_CGACTAAGTAGTCAAT
SN_A375_GGGTTTGTCCTGAGTG	SN_A375_CTAGGACGTGCATTTC		SN_H2030_AGGGCTACACTTGTTC	SN_H2030_CGACTAAGTTGAATCG
SN_A375_TGCATGAGTTGCACGG	SN_A375_CTAGGCGGTAGCAGCT		SN_H2030_GGTCAAGCATAAGTTC	SN_H2030_CGAGCGAAGGAGCAAC
SN_A375_TTGGATATCGCTAGAT	SN_A375_CTAGGCGGTGTAACCA		SN_H2030_GTACTAATCATGCAAC	SN_H2030_CGAGCGAAGTGTTGCG
SN_A375_AAACGTACAGTAAAGC	SN_A375_CTAGGCGGTGTCCAGG		SN_H2030_TACCTCATCCTTAGGG	SN_H2030_CGAGCTGGTCCTAACT
SN_A375_GGTAACCGTGTAACCA	SN_A375_CTAGTAATCCAGGTTG		SN_H2030_GACCTGATCTGCAAAC	SN_H2030_CGAGCTGGTTAGCATG
SN_A375_TTCGCAACAGCCTGCA	SN_A375_CTAGTCGAGCAGGTTT		SN_H2030_GTTAGACTCATTACGA	SN_H2030_CGAGGAAGTAATGACT
SN_A375_GTAGTTTCACCCTCAC	SN_A375_CTAGTCGAGGTTTGCG		SN_H2030_TAAGTAGCACGTAATT	SN_H2030_CGAGGAAGTGGGTGAA
SN_A375_ATGTCAATCTCAATTC	SN_A375_CTAGTGAGTCACAGAC		SN_H2030_CCCAACCGTAATCGCA	SN_H2030_CGAGGAAGTTACGCGG
SN_A375_GCTTATCGTTATCGAG	SN_A375_CTATAACCATGAAGTA		SN_H2030_CCGTTACTCGAGGTGG	SN_H2030_CGAGGAAGTTGGCCGA
SN_A375_ATTGCTCGTTAAATGC	SN_A375_CTATAACCATTAAGCT		SN_H2030_GTGCCTTTCTCTAGCC	SN_H2030_CGAGGCAAGGGCCATC
SN_A375_GCGTGCTAGTATGTGC	SN_A375_CTATGAGGTCACACCC		SN_H2030_CCCAACCGTGATGGCT	SN_H2030_CGAGGCAAGGTCGAGG
SN_A375_TGCATTAAGTGAGGGT	SN_A375_CTATGAGGTTGAAGCC		SN_H2030_TCAGGAGCATTTAAGC	SN_H2030_CGAGGCAAGTACTGGT
SN_A375_ACCTACCTCCTTAATC	SN_A375_CTATGAGGTTGTGATG		SN_H2030_CAACAGGCACCAGCAT	SN_H2030_CGAGGTGAGCTTAGTA
SN_A375_ACTAACCAGTAGGATG	SN_A375_CTATGATCACAACCTA		SN_H2030_GTTAAGCTCGATCAGT	SN_H2030_CGAGGTGAGGATCCGC
SN_A375_TAGTGAGAGTTTGGTA	SN_A375_CTATGATCACTCGCTC		SN_H2030_CCACTTGGTCAATAGT	SN_H2030_CGAGGTGAGGTGAGAC
SN_A375_CCTATTTAGCAACATC	SN_A375_CTATGGCCAGTTGCGT		SN_H2030_CTCGTTATCTTGCTAT	SN_H2030_CGAGTCGGTCCCGAAG
SN_A375_AAGCGAATCCGTTATT	SN_A375_CTATGGCCATTGTGTG		SN_H2030_TTGACGTAGTCGCAAT	SN_H2030_CGATATTCACAGAACG
SN_A375_CGAACAAAGCCACAAT	SN_A375_CTATGTTTCGGTAACT		SN_H2030_AACATTGTCGAGGTGG	SN_H2030_CGATATTCACCTAATG
SN_A375_CCTTTAGTCCTAAGTA	SN_A375_CTATTACTCCGTCCAT		SN_H2030_ACCTACCTCTTACTCG	SN_H2030_CGATATTCAGGATTAA
SN_A375_GTACTAATCCTTGAGG	SN_A375_CTATTACTCCTGTTCA		SN_H2030_CCGTGCTGTAACGGGA	SN_H2030_CGATATTCATGTTGGC
SN_A375_CAGGGTGAGTAAACCC	SN_A375_CTATTACTCTTTGACT		SN_H2030_AAGCATGAGGGCTTTG	SN_H2030_CGATCCTTCTCACTCA
SN_A375_TTGTGTGCATAATCGT	SN_A375_CTATTCAGTTATTGCC		SN_H2030_GCCTTGCGTTAAGGCC	SN_H2030_CGATTATCAGGCTTGT
SN_A375_ATAGCATGTTCACCCA	SN_A375_CTATTGAAGCTTAGCG		SN_H2030_AATGGCGCAGTTATCG	SN_H2030_CGATTATCATAGTCAT
SN_A375_AGAGATTAGAGAGGAG	SN_A375_CTCAATAAGGGATGCG		SN_H2030_ACTTATCTCCTTAATC	SN_H2030_CGATTTGCAATGCCTA
SN_A375_TTAGGATGTGCGCATG	SN_A375_CTCACAACAGCACCAT		SN_H2030_CGAGCTGGTCCTAACT	SN_H2030_CGATTTGCACTAAGCC
SN_A375_TGGCCATCATTAGCGC	SN_A375_CTCACAACATAAGGAC		SN_H2030_TCCATAAAGTTGGCCA	SN_H2030_CGATTTGCAGCTTACA
SN_A375_TCCGCCATCCAACTGG	SN_A375_CTCACAACATAATCGT		SN_H2030_AAACCGCGTGATCATG	SN_H2030_CGCAAATTCAATGAGG
SN_A375_TGTTGGCCAGGTTAAA	SN_A375_CTCACACTCCTTGCGT		SN_H2030_CTTGCTCAGCGATACT	SN_H2030_CGCAAATTCCCTCAGT
SN_A375_GCGGGTTTCCTAGTTT	SN_A375_CTCACTCAGGAACGCG		SN_H2030_ACGGGAAGTTTGGGTA	SN_H2030_CGCAAATTCTACCTGC
SN_A375_AGTAGGATCCAAGTGT	SN_A375_CTCAGGATCCGTTAAA		SN_H2030_TGAGGGAGTCCTTTAA	SN_H2030_CGCAATAGTAATCGTG
SN_A375_GTAGTTATCCTTGTTG	SN_A375_CTCATCATCAAACCGT		SN_H2030_TTATTGCTCTTAGTGA	SN_H2030_CGCAATAGTGTCCTGC
SN_A375_ACATTGCAGCAAGGTA	SN_A375_CTCATCATCGATTTAG		SN_H2030_GCAAGTCGTCTTTGAC	SN_H2030_CGCAATCCAATCATGT
SN_A375_TTATGCGCAACATAAG	SN_A375_CTCATCATCGTTAGCG		SN_H2030_ACAGGATCAGCACGTT	SN_H2030_CGCAATGTCAAGCCTG
SN_A375_AGTTACATCATCCACC	SN_A375_CTCATGACAGGCCTTG		SN_H2030_CGACCTGCACATTAAC	SN_H2030_CGCAATGTCGCTCACT
SN_A375_GGCCTTCGTACCTTAC	SN_A375_CTCATGACAGTAGCCT		SN_H2030_GGTATGTTCATGCCTC	SN_H2030_CGCAATGTCTTGACCC
SN_A375_GGCGCTAGTGGGAACA	SN_A375_CTCATGCTCGCAGGCT		SN_H2030_AGGTTAACAGCTTAGC	SN_H2030_CGCACAATCATCAGTA
SN_A375_CATAGACTCTGCAAGT	SN_A375_CTCATTAGTCCGGTTC		SN_H2030_TTAGGCGTCACTAATG	SN_H2030_CGCACAATCATGCAAC
SN_A375_GCAAGTGCACGAATTT	SN_A375_CTCATTGTCATGCAAC		SN_H2030_CAATGTCAGCCTCTGT	SN_H2030_CGCACAATCATTCATC
SN_A375_TATGTGATCAGGAACA	SN_A375_CTCATTGTCCCTCACG		SN_H2030_AGCTTTAAGCACTAGT	SN_H2030_CGCACCACAGGCCATT
SN_A375_TTACGTTTCGTTTCGC	SN_A375_CTCATTGTCCGGTTAG		SN_H2030_GGTCCATCAATTAGGA	SN_H2030_CGCATATAGCGGATAA
SN_A375_GAATTTGTCTATCGCC	SN_A375_CTCATTTAGCGCCTAA		SN_H2030_AATGTCATCCGCAAAT	SN_H2030_CGCATATAGCTGGAAA
SN_A375_GCACATTAGCTTCTCA	SN_A375_CTCATTTAGTCAATCA		SN_H2030_GGCGCTAGTCACGAAC	SN_H2030_CGCATATAGTTTCCGC
SN_A375_TTTGGTGCAAACTCAT	SN_A375_CTCCAACTCTATCGCC		SN_H2030_ACTTGTCGTGAGGTGA	SN_H2030_CGCATGATCTTACTCG
SN_A375_GGGCATGAGTTACTTC	SN_A375_CTCCAACTCTGTAATG		SN_H2030_TCTAACTTCTGTAATG	SN_H2030_CGCATGATCTTTGTAC
SN_A375_TGATCCTGTTTGGTTC	SN_A375_CTCCATCAGCTCGCTT		SN_H2030_ATTGCAGGTTCCTCCT	SN_H2030_CGCATTACACTGGCCA
SN_A375_TACTCAAAGCCGCTAA	SN_A375_CTCCGGACACTAAATC		SN_H2030_CATCACACAGCATTAT	SN_H2030_CGCATTACATGCTTAG
SN_A375_CAGCCAATCATGCTTT	SN_A375_CTCCGGACAGGTTTGC		SN_H2030_TATAGCCAGGAGGACT	SN_H2030_CGCATTACATTAGGCC
SN_A375_GCTGCATCATTGACAT	SN_A375_CTCCGTCCACAGGATG		SN_H2030_TGCTCACTCAAAGGCA	SN_H2030_CGCATTTGTACAAAGA
SN_A375_CTATGTTTCGGTAACT	SN_A375_CTCCGTCCATCATGTG		SN_H2030_CCTAATCGTCACAAAT	SN_H2030_CGCATTTGTATTGCAG
SN_A375_GCACGGTTCAAACTCA	SN_A375_CTCCGTCCATGCTTAG		SN_H2030_AATTACCCAACCCTCC	SN_H2030_CGCATTTGTTTCGCGC
SN_A375_ATCAGGTTCCTTGCAC	SN_A375_CTCCTAATCATGCGTG		SN_H2030_TCAGCAAGTGGTTAGC	SN_H2030_CGCCAAATCATGAGCT
SN_A375_GCTGCAATCGCGCTAA	SN_A375_CTCCTAATCGATTTGA		SN_H2030_GTTTACCGTCAAGACC	SN_H2030_CGCCAAATCCGTGACA
SN_A375_GACCTGATCGGGCCAT	SN_A375_CTCCTCACAATCGCAC		SN_H2030_TTCCTTCTCTGGCATG	SN_H2030_CGCCAAATCTTGCAAA
SN_A375_CGGTTGGGTGTTAAAC	SN_A375_CTCCTCACAGGCGATA		SN_H2030_ACTCCTCAGGGTGAAC	SN_H2030_CGCCACACAATTTAGC
SN_A375_TTGTCCCAGGTAAGGC	SN_A375_CTCCTCACATAGGCGA		SN_H2030_AGTCCTTGTGTTTGCT	SN_H2030_CGCCTCATCACGAATC
SN_A375_TGGCTTTGTAGTTACG	SN_A375_CTCCTGAGTGCTTACT		SN_H2030_AAACCGCGTAGCTAGC	SN_H2030_CGCCTGTGTGTTTCAC
SN_A375_AGAATCTGTTATCCGT	SN_A375_CTCGACAAGCTCAATA		SN_H2030_GTGCAAGCAGGTTTGC	SN_H2030_CGCGATTCACCTGGTG
SN_A375_GTCCTCCCATAATGTC	SN_A375_CTCGCTAGTCATGCAA		SN_H2030_GTCATCCTCGTTAAGC	SN_H2030_CGCGATTCATGAATAG
SN_A375_GCTTAGTAGTCTGGGC	SN_A375_CTCGCTAGTTAGGACC		SN_H2030_GTGCATTAGGTGAGAC	SN_H2030_CGCGGATTCGGTCAGC
SN_A375_AGGCAGGTCGAAGTGA	SN_A375_CTCGCTCCATGTTTGG		SN_H2030_CAGCCTTTCACTAATG	SN_H2030_CGCGGATTCTGTGCAG
SN_A375_AGGAACCAGAGGAGGA	SN_A375_CTCGTTATCTTGCAAA		SN_H2030_ACCCTCCCAGAGGCTA	SN_H2030_CGCGGATTCTTAATGG
SN_A375_AACCTTGCAGGAACAT	SN_A375_CTCTAAGCATCCTGAA		SN_H2030_GTGGACACATTGTGCA	SN_H2030_CGCTAACCAAAGCCTC
SN_A375_CATGCAAGTAATCGGC	SN_A375_CTCTAGCTCCTAATAG		SN_H2030_TGGCGGTTCCAGGTTG	SN_H2030_CGCTAACCAGCTTAGC
SN_A375_GTATTGCAGGTCATTA	SN_A375_CTCTATGTCGGTTAGT		SN_H2030_GCACATTAGAGGAAGG	SN_H2030_CGCTAACCAGTACCGT
SN_A375_TCTCAATTCAGCAAAG	SN_A375_CTCTCACAGCGCAATT		SN_H2030_CGTCATTGTACCTTAC	SN_H2030_CGCTAACCATAGACCC
SN_A375_ATGGTGCGTTTACGTC	SN_A375_CTCTGTTCAAACTAAG		SN_H2030_AACCGCTCAAGGTAAC	SN_H2030_CGCTAATAGCAAGACA
SN_A375_AGCACTTAGTCACCAG	SN_A375_CTCTGTTCACTAAGCC		SN_H2030_GAGTTGCGTGCAACTA	SN_H2030_CGCTAATAGCGCATTG
SN_A375_TTCCTTGAGGTCATTA	SN_A375_CTCTGTTCACTGACTA		SN_H2030_TCCATTGTCTAGCTTT	SN_H2030_CGCTAATAGTTACCGG
SN_A375_GTACACCCATTGCGGT	SN_A375_CTCTGTTCATTGCAGC		SN_H2030_GATTAGCTCATGTTTC	SN_H2030_CGCTACTTCAGTGAAG
SN_A375_GGTTGCATCATTAGTG	SN_A375_CTCTTGATCATGTGGT		SN_H2030_CATCACACATAGCTGC	SN_H2030_CGCTACTTCGGCTAGC
SN_A375_CCCTCATAGCCAGGTC	SN_A375_CTCTTGATCCACCCTG		SN_H2030_ACACGGACATCAGCAC	SN_H2030_CGCTCAGCAGGCCTTG
SN_A375_AACAGCAAGTCACCAG	SN_A375_CTGAAACTCGCAAACT		SN_H2030_ATTGCGCCACATAACT	SN_H2030_CGCTCAGCATCCATCT
SN_A375_GATTGCGTCGTTATCT	SN_A375_CTGAATATCCTAGTAA		SN_H2030_AGAACCGCATCCCGCT	SN_H2030_CGCTCCATCAAACACC
SN_A375_TGGACGGAGCCAGGTC	SN_A375_CTGAATATCGCAGGCT		SN_H2030_CCTAATCGTCAATACG	SN_H2030_CGCTCCATCAAGTGAG
SN_A375_ACGTTACAGGATTGAG	SN_A375_CTGAATATCGCTAGCA		SN_H2030_GTTTGTCGTTCATTTG	SN_H2030_CGCTCCATCCAATTAG
SN_A375_TATGGATGTAGCTAAT	SN_A375_CTGACATAGGGTGGAT		SN_H2030_GTTTAACCAGACAAAC	SN_H2030_CGCTCCATCCTCATCA
SN_A375_AACAAAGGTGTTGTAG	SN_A375_CTGACCAAGCAACAAG		SN_H2030_TGTTACTTCTTTGAGA	SN_H2030_CGCTCCATCTTAGTCT
SN_A375_TAGGAACCATTAGGCC	SN_A375_CTGACCAAGTGTTGTA		SN_H2030_GGTTGCTCATGTCAGC	SN_H2030_CGCTGTGCAATATACC
SN_A375_CATTGTAAGCTGAGGG	SN_A375_CTGATCACACGTTACA		SN_H2030_ACTTATGAGGGCTTAT	SN_H2030_CGCTGTGCAATTTAGC
SN_A375_ATTGAAGCATGTTTGG	SN_A375_CTGATCACAGCATTAT		SN_H2030_GGGATAATCATTACGA	SN_H2030_CGCTTAACAATCCCTT
SN_A375_TCCATGCTCCTAATTC	SN_A375_CTGATCACAGGCTAGA		SN_H2030_ACACAATGTTCAAGCA	SN_H2030_CGCTTAACAATTGACT
SN_A375_GGAACTAAGGCATGAA	SN_A375_CTGCAATAGCCGGTAC		SN_H2030_GTACTTCGTCGAAGTC	SN_H2030_CGCTTAACATCATGGC
SN_A375_GCAGCCAGTCAGGAAG	SN_A375_CTGCAATAGGAGTAAT		SN_H2030_TGGTAAACAGCACGAA	SN_H2030_CGCTTCTAGATAACCC
SN_A375_CTGACCAAGTGTTGTA	SN_A375_CTGCAATAGGAGTCGG		SN_H2030_TGCATCCTCCATAAGC	SN_H2030_CGCTTCTAGTTGTCCC
SN_A375_AGCACAGCATGGTTAT	SN_A375_CTGCAATAGGTAACGA		SN_H2030_CGCTTAACAATTGACT	SN_H2030_CGCTTGCGTGCTGTAA
SN_A375_ACACTAGGTCTCAGCC	SN_A375_CTGCAATAGGTGAGAC		SN_H2030_AACCTCACAGGTCCTG	SN_H2030_CGCTTGCGTTGGCGTG
SN_A375_CCAGCCTGTTATAGCG	SN_A375_CTGCAATAGTCCTGAG		SN_H2030_TGAAGGATCCTTAGTT	SN_H2030_CGGAATCGTTAAGGTT
SN_A375_TTAAAGGCAATATACC	SN_A375_CTGCTACTCAAGCTAC		SN_H2030_TCATAACCAGTACCGT	SN_H2030_CGGAATCGTTAGGACC
SN_A375_AGGCAGGTCATTGTTC	SN_A375_CTGCTATGTGAGAAAC		SN_H2030_CCTGTATGTCTAACCT	SN_H2030_CGGACAACAAGGTACG
SN_A375_ACTAACTCACGGTACT	SN_A375_CTGCTATGTGCATCGG		SN_H2030_AGGTAACCAACGTGCT	SN_H2030_CGGACAACAGAGAGCC
SN_A375_GAGCTGCTCGTCCTTA	SN_A375_CTGCTCCCACATAGCC		SN_H2030_TTGGTGAGTTAGGATT	SN_H2030_CGGACAACAGTACCGT
SN_A375_CGGAATCGTTTGCAGA	SN_A375_CTGCTCCCATGAGTTT		SN_H2030_AGGACTAAGGGCTTAT	SN_H2030_CGGACCTAGACTTATG
SN_A375_ATCATCAAGGCTGTGC	SN_A375_CTGGACCAGACAGGCG		SN_H2030_CCGTGCTGTCAAGTGC	SN_H2030_CGGACCTAGAGGAAGG
SN_A375_AAAGCGGGTTATCGAG	SN_A375_CTGGACCAGGAACCAA		SN_H2030_TCTTGACGTTGAGGTC	SN_H2030_CGGACCTAGCCGCAGT
SN_A375_CGCTCCATCGTCCTTA	SN_A375_CTGGACCAGGGATGCG		SN_H2030_CGTAATGGTACTGAAT	SN_H2030_CGGACCTAGGTAACGA
SN_A375_TCTCCTCGTTATTGCC	SN_A375_CTGGACCAGTAAAGGT		SN_H2030_CACTAAGGTCCACAAA	SN_H2030_CGGAGTCTCAAGGACA
SN_A375_GTACGTAGTAACCACA	SN_A375_CTGGATGTCGTCATTT		SN_H2030_AATTTGGTCCCTTGCG	SN_H2030_CGGAGTCTCACTAATG
SN_A375_GCTAGCCAGCGTGCGT	SN_A375_CTGGCTAAGAACCTGT		SN_H2030_TTGTCAAAGCATTATG	SN_H2030_CGGAGTCTCCCGCCTA
SN_A375_TGCACACCATCCTAGA	SN_A375_CTGGCTTTCAAGTGTC		SN_H2030_GTGCGGTTCAGGCTAT	SN_H2030_CGGAGTCTCCTGTTCA
SN_A375_CGGAGTCTCATAGACC	SN_A375_CTGGTTACAACTAGAA		SN_H2030_GATTGCGTCGACAAAG	SN_H2030_CGGAGTCTCCTTAAGA
SN_A375_GATTCCTGTGGCTTCC	SN_A375_CTGGTTACACCTGCCT		SN_H2030_AGGTTTGGTTAGTACG	SN_H2030_CGGAGTCTCTAACCAA
SN_A375_TCACATAAGCTGTAAC	SN_A375_CTGGTTACATCCCGCT		SN_H2030_CTTACCGGTGCGCAAT	SN_H2030_CGGATAAAGAACAAGT
SN_A375_TACAAGCTCCGCATGA	SN_A375_CTGGTTTGTCTTTATG		SN_H2030_ACTTCGCTCCTTGCAC	SN_H2030_CGGATAAAGGTTTACA
SN_A375_TCATTACTCCTAATGA	SN_A375_CTGGTTTGTGGATTCA		SN_H2030_TGAGGAGGTGAAACAA	SN_H2030_CGGATAAAGTCACTCC
SN_A375_TGGCCTGCATTAAACC	SN_A375_CTGGTTTGTTAGTGAT		SN_H2030_TTAAGCCAGGAATAAC	SN_H2030_CGGCCATAGCATTATG
SN_A375_AGACCCGGTGTCACGG	SN_A375_CTGTAACAGGAGTCTT		SN_H2030_GGTAATTGTTTGGCTT	SN_H2030_CGGCCATAGGCTATGT
SN_A375_GAACCGCTCACAGGAA	SN_A375_CTGTAACAGGCGCACT		SN_H2030_AGTTGTCAGTTTGCGG	SN_H2030_CGGCCATAGTAAGTGG
SN_A375_ATCACACAGGAACCAA	SN_A375_CTGTATTTCAGCCAAT		SN_H2030_AGGTAACCAATCCCTT	SN_H2030_CGGCCATAGTCCTTCA
SN_A375_GCTCCTTAGCCTTAAA	SN_A375_CTGTATTTCATTACTC		SN_H2030_CGATATTCACAGAACG	SN_H2030_CGGCCATAGTTTCCGC
SN_A375_TAAGTAGCAACCTGGT	SN_A375_CTGTGTGAGAGAGGAG		SN_H2030_GTGGCTTCAACACCTA	SN_H2030_CGGCTAATCCAGGAAA
SN_A375_GTGTGTTAGAGGATAT	SN_A375_CTGTGTGAGGCCCAGT		SN_H2030_ATGTTTGAGGAGTAAT	SN_H2030_CGGCTAATCCGGTATG
SN_A375_TGCTTAAAGGCCGGAA	SN_A375_CTGTGTGAGGTCGATT		SN_H2030_AGCTGCTCAGGTTACC	SN_H2030_CGGCTAATCCGGTTGA
SN_A375_GCTTAAATCTTGAGGT	SN_A375_CTGTGTGAGTTTCCGC		SN_H2030_AGCCTAGTCCTAAATG	SN_H2030_CGGCTAATCGTTAAGC
SN_A375_CCTGAGTCACGTAATT	SN_A375_CTGTTCATCGGTCAAT		SN_H2030_ATTAGTCCAAAGCCTC	SN_H2030_CGGCTAATCTTGCAGG
SN_A375_GGATACTTCTCAATTC	SN_A375_CTGTTGGAGTCTCACC		SN_H2030_TGGTTCCTCATAGCCG	SN_H2030_CGGCTCACAACTCGCG
SN_A375_TGACCTTGTTCCAGGG	SN_A375_CTGTTGGAGTGAGCAA		SN_H2030_GCATTAGGTCACGAAC	SN_H2030_CGGCTCACACAGAAAC
SN_A375_ATGTGAGAGAAAGGAA	SN_A375_CTGTTGGAGTTAGAGG		SN_H2030_AAGCGAATCATTAGTG	SN_H2030_CGGGACAAGATAGACG
SN_A375_GCCAGGTTCTTGACCC	SN_A375_CTGTTTAGTACCGGAT		SN_H2030_TATGGCCCATGAAGTA	SN_H2030_CGGGACAAGCCGGTAC
SN_A375_TACTGAGGTGTTGCAA	SN_A375_CTGTTTAGTATTGTGG		SN_H2030_GGGCGAATCTTTGAGA	SN_H2030_CGGGACAAGCTCCTAC
SN_A375_CCTAATAAGAGGATAT	SN_A375_CTTAAGGGTATTGGAT		SN_H2030_GAGATAAGTACAATGT	SN_H2030_CGGGACAAGGCCGGAA
SN_A375_GGGTGTTGTTTGAGCA	SN_A375_CTTAAGGGTGTGAGGA		SN_H2030_AACAGATAGGACCAGG	SN_H2030_CGGGCTTAGGGTGGAT
SN_A375_AAAGGACGTAAGGTCC	SN_A375_CTTAATGAGGTGTTAC		SN_H2030_GAGTAACCAGGACACA	SN_H2030_CGGGTATGTACCGGAT
SN_A375_CATCCTGGTTGTTGGA	SN_A375_CTTACCGGTCATAGAT		SN_H2030_CCTAAGCCACCTGCCT	SN_H2030_CGGGTATGTAGTTAAC
SN_A375_AGTAAACAGGTGTCCA	SN_A375_CTTACCGGTGTTAAAC		SN_H2030_CGGCTAATCTTGCAGG	SN_H2030_CGGGTATGTCCGTGAG
SN_A375_CTGATCACAGCATTAT	SN_A375_CTTACCTCACCAAAGG		SN_H2030_TGAGGCACAAGCTTTG	SN_H2030_CGGGTCTAGCAAGGGT
SN_A375_GGATGAATCGGGATTT	SN_A375_CTTACCTCATTGTCCT		SN_H2030_TTAGTCAAGGCGGATG	SN_H2030_CGGTGAACAAGGTCGA
SN_A375_CCTCCTCTCACTCAAA	SN_A375_CTTACTAGTGCTCCGT		SN_H2030_AGCGATTTCATGCAAC	SN_H2030_CGGTGAACAGCTTACA
SN_A375_AGGGTTGCAAGTAAGC	SN_A375_CTTAGGAGTAAAGCAA		SN_H2030_GTACCTTGTAATGGAA	SN_H2030_CGGTGAACATAGCAGG
SN_A375_TGCATCCTCGGGATTT	SN_A375_CTTAGGAGTAGTTAAC		SN_H2030_CTTACCGGTTTAACGG	SN_H2030_CGGTGAGAGACACTTA
SN_A375_GTGCACGGTTACTTCA	SN_A375_CTTAGGAGTTGGGTTA		SN_H2030_CCAGTTTGTGTTGCAA	SN_H2030_CGGTGAGAGGCGTAAA
SN_A375_GCCCAAATCATAGACC	SN_A375_CTTAGGAGTTTCCGGC		SN_H2030_TAGCCTCTCTCCTCTT	SN_H2030_CGGTGAGAGGCTCATG
SN_A375_GTCTTTGTCTTAGCGG	SN_A375_CTTAGTTTCAGGCCTA		SN_H2030_ACCTTCATCCACCTGT	SN_H2030_CGGTTATAGGATCACT
SN_A375_GCATGAGCAAGTGTTT	SN_A375_CTTAGTTTCCAAGTTA		SN_H2030_TCACCTCAGAGAGCCG	SN_H2030_CGGTTATAGGCTCATG
SN_A375_CTAATTGAGATTCCTT	SN_A375_CTTATGTTCACACAGT		SN_H2030_GGCTAGACACCAGGTT	SN_H2030_CGGTTATAGTATTGTG
SN_A375_TTTGCATTCACAGCGC	SN_A375_CTTATTGGTACCGTTT		SN_H2030_GGCAATCGTTCCTGAT	SN_H2030_CGGTTATAGTCACGAT
SN_A375_CCCAAACCAGGCCTTG	SN_A375_CTTATTGGTCTTTGAC		SN_H2030_TGCCGGTAGCACAGCC	SN_H2030_CGGTTCCGTCATGAGC
SN_A375_CTGTTTAGTACCGGAT	SN_A375_CTTATTGGTTTATCTG		SN_H2030_GCAATGTTCTGCAAAC	SN_H2030_CGGTTCCGTCATTGTC
SN_A375_GTGAGCGAGCGATAGA	SN_A375_CTTCAAGCACCGTTCC		SN_H2030_CCTAAGTAGCCTAATA	SN_H2030_CGGTTGGGTAAGCTCA
SN_A375_ATGACGAAGTATCGCG	SN_A375_CTTCAATTCCTGGCTT		SN_H2030_CCAAACCCACTAAATC	SN_H2030_CGGTTGGGTCCGTGAG
SN_A375_ACTTGCACACTAAGAA	SN_A375_CTTCACTCACTTCACT		SN_H2030_AGTAACACACCTGCCT	SN_H2030_CGGTTTCTCGCGACAC
SN_A375_GGTTGCGGTGAGACTC	SN_A375_CTTCACTCAGAGGGAG		SN_H2030_CGTTTGGAGAAGCTAG	SN_H2030_CGGTTTGAGCACGTTG
SN_A375_GATAATCGTAACTACG	SN_A375_CTTCACTCATAACGGG		SN_H2030_ATGACTCAGGCTAAGA	SN_H2030_CGGTTTGAGCATGGTT
SN_A375_TACAAGCTCACCATTT	SN_A375_CTTCACTCATAGCTTG		SN_H2030_CGCTCCATCCAATTAG	SN_H2030_CGTAACCCATAATCAC
SN_A375_TGCTCTCAGGTCATTA	SN_A375_CTTCAGGAGGCATTAC		SN_H2030_CAAACATGTCGACTCC	SN_H2030_CGTAATGGTACTGAAT
SN_A375_CAATGTCAGCAAGATG	SN_A375_CTTCAGGAGTTGGCCA		SN_H2030_AATGTCATCTCACATT	SN_H2030_CGTAATGGTCAAAGAA
SN_A375_TAATGCATCCAGGTTG	SN_A375_CTTCATCCACTAGCGT		SN_H2030_CCTCAAACATCATGGC	SN_H2030_CGTAATGGTTTAACGG
SN_A375_ACTAACCAGTGTTGCG	SN_A375_CTTCATCCATGAATAG		SN_H2030_CTAGTAATCCGCCAAA	SN_H2030_CGTACGGGTAATAACC
SN_A375_GAGGCCTTCGGGACTC	SN_A375_CTTCGCGTCATTGCGG		SN_H2030_ACAAAGGTCCTTAGGG	SN_H2030_CGTACGGGTCTAACCT
SN_A375_GTTTCAGCAGGAACTG	SN_A375_CTTCTAAGTAATCGTG		SN_H2030_CATTCATTCGCACAAT	SN_H2030_CGTACGGGTTAGGCGT
SN_A375_CGTTAAATCAAGCCTG	SN_A375_CTTCTAAGTGTAATAC		SN_H2030_ACCTGTTGTTCCAGGG	SN_H2030_CGTAGTTAGCTTTGGG
SN_A375_CGGACCTAGTAACTCA	SN_A375_CTTCTAAGTTACTTCA		SN_H2030_CTCCGGACACGAATCC	SN_H2030_CGTAGTTAGGCACAGG
SN_A375_TTAAGTGTCACTAGGT	SN_A375_CTTCTAAGTTGCAGTA		SN_H2030_AAGGATCCATAGTCAT	SN_H2030_CGTATTGCAACTAGGG
SN_A375_AGCCTCCGTTTGCGAA	SN_A375_CTTGAATCAACCCTAA		SN_H2030_CTAGCTGAGCACAGAA	SN_H2030_CGTATTGCAAGCCAGA
SN_A375_CGCAAATTCGCACAAT	SN_A375_CTTGAATCAATACTGT		SN_H2030_AGCAAATAGCTAATTG	SN_H2030_CGTCAATAGCAAGATG
SN_A375_ACTCACCTCCAATAGC	SN_A375_CTTGACGAGCATGGTT		SN_H2030_ATAAGCCTCCGCAAGC	SN_H2030_CGTCAATAGCGATAGA
SN_A375_GGTTGCATCCTAGTAA	SN_A375_CTTGACGAGGCTAAGA		SN_H2030_GTTAAGCTCCTTAATC	SN_H2030_CGTCAATAGCTGAGGG
SN_A375_AAGCCACGTTTATCTG	SN_A375_CTTGCAACAATGAAGC		SN_H2030_TCGCATTGTGGAAGGC	SN_H2030_CGTCAATAGGCGCACT
SN_A375_CTGCAATAGGAGTAAT	SN_A375_CTTGCAACATTAAACC		SN_H2030_ACAGTATGTAGCTGCG	SN_H2030_CGTCATTGTAACGTGC
SN_A375_ATGGTGCGTACGTTTC	SN_A375_CTTGCATGTAAGGTTT		SN_H2030_GGTGCTTCAGTTATCG	SN_H2030_CGTCATTGTACCTTAC
SN_A375_GCTATTGCAAGCCAGA	SN_A375_CTTGCATGTCTTTATG		SN_H2030_CGTGACATCATAATCG	SN_H2030_CGTCATTGTGCTTTAC
SN_A375_ATTGCACAGTCACTCC	SN_A375_CTTGCGCGTCACACCC		SN_H2030_TCATGAGGTCCTTAGT	SN_H2030_CGTCATTGTTAAGCTG
SN_A375_CGCTTGCGTTAGAGCC	SN_A375_CTTGGACCACAGAACG		SN_H2030_CTATGACAGGTAAGGC	SN_H2030_CGTCCTAGTTTACTTG
SN_A375_CTACCGGCATTATGAC	SN_A375_CTTGGACCAGTAGGAT		SN_H2030_GTATTGTCACCTATAG	SN_H2030_CGTGACATCAGTTCCC
SN_A375_AGTAACGAGCACAGCC	SN_A375_CTTGGACCATACCCGG		SN_H2030_TATGAAGCATCCAGGT	SN_H2030_CGTGACATCATAATCG
SN_A375_CGGACCTAGTTAGACC	SN_A375_CTTGGACCATTCCTGT		SN_H2030_GGGCAATAGAGAGCCG	SN_H2030_CGTGACATCTTGCATT
SN_A375_AATTGACGTTGCGGAT	SN_A375_CTTGTAAAGCTGGCTA		SN_H2030_AGCAATACACAAAGAC	SN_H2030_CGTGAGGAGGACCTCA
SN_A375_CTCACAACATAAGGAC	SN_A375_CTTGTAAAGGCGGATG		SN_H2030_CATGGATTCTTAGTCT	SN_H2030_CGTGAGGAGGACCTGC
SN_A375_TCAAGCTAGGCTGTGC	SN_A375_CTTGTTTAGCGCCTAA		SN_H2030_TCTCACCAGCCAGGTC	SN_H2030_CGTGAGGAGGTCATTA
SN_A375_CTTGTAAAGGCGGATG	SN_A375_CTTGTTTAGCTTCCCG		SN_H2030_ATAGCATGTTGTTGTC	SN_H2030_CGTGCTGCACATTGCA
SN_A375_GGAACCACACAGACTC	SN_A375_CTTTAGGCAATTAGGA		SN_H2030_ATCCGTGAGCGCCTTT	SN_H2030_CGTGCTTTCGAGGAGT
SN_A375_TGCCTGTTCCGTCCAT	SN_A375_CTTTAGTTCGCTAGCA		SN_H2030_CCAGCTAAGCAGGCCT	SN_H2030_CGTGCTTTCGCTATAA
SN_A375_TTAAGGACACGCAACT	SN_A375_CTTTATCAGTGAACAG		SN_H2030_TTGCAATCAATTGCGC	SN_H2030_CGTGGTTCACGAATCC
SN_A375_CGGCTAATCGGTTACG	SN_A375_CTTTATGGTGTTGTAG		SN_H2030_GTAAAGCCATGAATAG	SN_H2030_CGTGGTTCATGTCAGC
SN_A375_CGATATTCAAGGTATA	SN_A375_CTTTATGGTTTGCGCC		SN_H2030_CGGTTGGGTCCGTGAG	SN_H2030_CGTGTGTCAACTGGGA
SN_A375_GGAGCGATCACCATTT	SN_A375_CTTTCTTGTGTTTCAC		SN_H2030_GAACCTGTCCCTCTAA	SN_H2030_CGTGTGTCACGAACAG
SN_A375_GTGCCTTTCGATTTAG	SN_A375_CTTTGAGCAACCTGGT		SN_H2030_GCAAGTCGTTATCCGT	SN_H2030_CGTGTTACACTGACTA
SN_A375_ACCTTGTGTCCTAGTT	SN_A375_CTTTGAGCAAGCGATG		SN_H2030_CCGTTTGGTAGGTTGC	SN_H2030_CGTTAAATCCTAAGTA
SN_A375_CTCCTCACATAGGCGA	SN_A375_CTTTGAGCAATAGTCT		SN_H2030_AGTCAGGCAATCCCTT	SN_H2030_CGTTAAATCGCTTGCT
SN_A375_GGTTATGGTCGCAATA	SN_A375_CTTTGAGCACCTAAGC		SN_H2030_AAATCCGGTAGCCATA	SN_H2030_CGTTAAATCTTGGATA
SN_A375_GTAGCGCTCCAAACAC	SN_A375_CTTTGAGCAGGCTTGT		SN_H2030_GTTACGTAGCCAGGTC	SN_H2030_CGTTAACAGCACAGGG
SN_A375_CTTTATGGTTTGCGCC	SN_A375_CTTTGGGAGCCTGACA		SN_H2030_GGCTAGTGTCATGCAA	SN_H2030_CGTTAACAGGAGGTTA
SN_A375_AAGCTTGGTCCTCCAA	SN_A375_CTTTGTCCACCAGGTT		SN_H2030_CCATTATTCAAAGGCA	SN_H2030_CGTTAACAGGCGCTAC
SN_A375_TATGACTCAGGCCATT	SN_A375_GAAACCCGTCAAACTG		SN_H2030_GAACCTGTCGTTATCT	SN_H2030_CGTTAGGTCAATGACC
SN_A375_CGCAATGTCAGTGAAG	SN_A375_GAAACCCGTCGCAAAC		SN_H2030_ATCGAGGCACTTCACT	SN_H2030_CGTTAGGTCTAATTGG
SN_A375_GAGCTAGCATATTGAC	SN_A375_GAAAGGCTCATGCCTC		SN_H2030_AGAGATTAGTTAGACC	SN_H2030_CGTTAGGTCTCACTCA
SN_A375_GCAATGTTCGGCCATA	SN_A375_GAACACAAGGCCTAAT		SN_H2030_CCTTCAGGTTAATGAC	SN_H2030_CGTTAGTAGATACTTG
SN_A375_CGCACAATCATCCTAT	SN_A375_GAACCAAAGAGGAGGA		SN_H2030_GATTCAATCTGGTCCT	SN_H2030_CGTTAGTAGTAACGAG
SN_A375_GCTCTGTTCAAACACC	SN_A375_GAACCAGCACAGAAAC		SN_H2030_CGTGCTTTCGAGGAGT	SN_H2030_CGTTAGTAGTCATCCC
SN_A375_TTCTTAGGTCATCATC	SN_A375_GAACCGCTCACAGGAA		SN_H2030_CGTCATTGTTAAGCTG	SN_H2030_CGTTATCGTCGTAATG
SN_A375_TTCCTTGAGCATTTCT	SN_A375_GAACCGCTCATAATCG		SN_H2030_CATGCAAGTAGTTACG	SN_H2030_CGTTATTTCATTACTC
SN_A375_CCATAGCCAGGCGATA	SN_A375_GAACCGCTCTTGAGCG		SN_H2030_GGTAAGGGTACGGGTT	SN_H2030_CGTTATTTCCTTAGTT
SN_A375_AAGGATGTCTGGCAAT	SN_A375_GAACCTGTCAAACACC		SN_H2030_TCGGTAAGTTAAGCCA	SN_H2030_CGTTATTTCTCGACCT
SN_A375_TGCACTTGTTAGAGCC	SN_A375_GAACCTGTCATAGACC		SN_H2030_CCCGTAAAGGTCGAGG	SN_H2030_CGTTGCAAGCTACTGG
SN_A375_TTGGCTACAATTGAGA	SN_A375_GAACCTGTCTGTGCAG		SN_H2030_TTGCTCTCACTAAGCC	SN_H2030_CGTTGCAAGGCAACAA
SN_A375_GCGCTAGGTAGTCAAT	SN_A375_GAACCTTAGCCTAACG		SN_H2030_GCATGAAAGTGAACAG	SN_H2030_CGTTGCAAGTGAGGTA
SN_A375_AACAGGATCATTGCGG	SN_A375_GAACCTTAGGAACCAA		SN_H2030_TGGCCAATCCTAACGG	SN_H2030_CGTTGCGCATTGCGAC
SN_A375_AACCGCTCACAGAACG	SN_A375_GAACCTTAGGAGCATA		SN_H2030_CTGGTCAAGGTCTTGG	SN_H2030_CGTTTCTCATGAAGTA
SN_A375_GGTGAGCCAACATAAG	SN_A375_GAACCTTAGTGCACGC		SN_H2030_ATTCATGAGGAGGGTT	SN_H2030_CGTTTCTCATTGTGCA
SN_A375_GGATAACCACATGCTA	SN_A375_GAACGAATCCTAGTTT		SN_H2030_TCATAACCACATAACT	SN_H2030_CGTTTGGAGAAGCTAG
SN_A375_GGCCAGTTCCCGTTGT	SN_A375_GAACTTATCTCCTCTT		SN_H2030_AAGGAAGCATCCTGAA	SN_H2030_CGTTTGGAGAGGATAT
SN_A375_TTGACTAAGGGCTTTG	SN_A375_GAACTTATCTGGCAAT		SN_H2030_AAACCGAAGACAAGTG	SN_H2030_CGTTTGGAGTCACCAG
SN_A375_GTTTGTCGTGCTTACT	SN_A375_GAAGGAACACAAACTT		SN_H2030_ACTTTGTTCATGCATA	SN_H2030_CGTTTGTGTAATTAGC
SN_A375_CGGGTATGTCATAAGT	SN_A375_GAAGGATGTGTTGCTT		SN_H2030_CAATAGCTCACTTTAC	SN_H2030_CTAAAGCTCTAACTGA
SN_A375_AGGTTTGGTCCAAGAC	SN_A375_GAAGGATGTTTGTTGC		SN_H2030_GTCGAGGAGGACCTCA	SN_H2030_CTAAATGTCCCAGTAG
SN_A375_GGGTATTTCAAGCGCC	SN_A375_GAAGGCCCATAGCGAG		SN_H2030_CGAACAAAGCCTCTCG	SN_H2030_CTAAATGTCCTCCATA
SN_A375_AGTGCACGTGAGGTGA	SN_A375_GAAGGCTAGGGTCCAC		SN_H2030_CGCATATAGCTGGAAA	SN_H2030_CTAACCACATAATTGC
SN_A375_AAAGCCCGTCAATACG	SN_A375_GAAGTAAGTAACCACA		SN_H2030_TGGAACAAGGATTGCT	SN_H2030_CTAACCCTCAATGTGC
SN_A375_GGTACTTAGTCCTTCA	SN_A375_GAAGTAAGTCATGCCC		SN_H2030_TTCACTGTCTAGCTAA	SN_H2030_CTAACCCTCATTAGCA
SN_A375_ACCTTGTGTGTGAGGA	SN_A375_GAAGTATAGGCGCTTA		SN_H2030_GGAACAATCATTAGCA	SN_H2030_CTAACCCTCGCTAAAC
SN_A375_CTACAACAGGTTAGAG	SN_A375_GAAGTATAGTGCACGC		SN_H2030_CAACAATGTTAGCGTA	SN_H2030_CTAACCCTCTCCTCAA
SN_A375_ACATTGCAGGACCTCA	SN_A375_GAATTTGTCTATCGCC		SN_H2030_GCGCTTGCATAAGTCT	SN_H2030_CTAACCCTCTTGCAAA
SN_A375_GAGTTTGGTACCGTAA	SN_A375_GACACCGGTTAGCAGC		SN_H2030_ATACCTGCAGTTATGT	SN_H2030_CTAACCTGTCTCAGCC
SN_A375_GCTGTGCAGGCCATCA	SN_A375_GACACTAGTTTACGTC		SN_H2030_GTATGTTCAATCCCTT	SN_H2030_CTAACCTGTTAAGCGC
SN_A375_CATTGTAAGCTGCACA	SN_A375_GACATAGAGGACGTAA		SN_H2030_CCTTGCGTCGGGACTC	SN_H2030_CTAAGGTTCAGCACGC
SN_A375_CCTCCTGAGCCTGGTA	SN_A375_GACATAGAGGCGAAAC		SN_H2030_TGCTTTAGTTAGGTGC	SN_H2030_CTAAGGTTCATTACTC
SN_A375_CCTATATTCTCATCAT	SN_A375_GACATTATCTCACACC		SN_H2030_AAGAATCAGGCTTAAC	SN_H2030_CTAAGTCAGCATTATG
SN_A375_TCGTTAAAGCTTAGCG	SN_A375_GACATTATCTCATCAT		SN_H2030_TGCGCAGGTTTATCGC	SN_H2030_CTAATAGTCTTACTCG
SN_A375_GGTCAGGAGTGAGAGC	SN_A375_GACATTATCTTGCAAA		SN_H2030_TATCACAAGCGGCTGT	SN_H2030_CTAATCCGTTAAGCGC
SN_A375_AAGAACAGTTGTAAAC	SN_A375_GACCGAACATAAGGAC		SN_H2030_CATTGCGAGCACGATT	SN_H2030_CTAATCGCAACGTGCT
SN_A375_ACGTCAAGTGATCATG	SN_A375_GACCGAACATTGTCAG		SN_H2030_GCAGGAAGTAATTAGC	SN_H2030_CTAATCGCAGTAGCCT
SN_A375_AACTGTTCAGGCTAGA	SN_A375_GACCGTTCAGGTATTT		SN_H2030_CCTCAAACAGCTACGT	SN_H2030_CTAATCTTCCCAGTAG
SN_A375_GCAGGTTGTGCACGCA	SN_A375_GACCGTTCATAGCTTG		SN_H2030_GAAAGCCAGCTCCTAC	SN_H2030_CTAATGTCACCTGCCT
SN_A375_TATCCAGCACACTAAT	SN_A375_GACCGTTCATGCTATG		SN_H2030_AGCACTTAGCAAACCT	SN_H2030_CTACAACAGAATCTCA
SN_A375_AATGTCCAGGCTAGAA	SN_A375_GACCGTTCATTGCGGT		SN_H2030_ACTAACCAGCACGTTG	SN_H2030_CTACAACAGGCGAAAC
SN_A375_TCTAGCGAGGAGCAAC	SN_A375_GACCTAAGTCGCAATA		SN_H2030_CCGACAGGTGAGAAAC	SN_H2030_CTACCGGCAGCAAGGC
SN_A375_CAATCCCTCCTGCGAA	SN_A375_GACCTAAGTTTGTGGA		SN_H2030_CGGCTCACAACTCGCG	SN_H2030_CTACCTCAGACAACAG
SN_A375_AAAGGCTCATGTCAAT	SN_A375_GACCTAGTCCAAGTGT		SN_H2030_GCGATTAGTTAAGCGC	SN_H2030_CTACCTCAGTAGCTTA
SN_A375_AGGACTAAGTTGGCCA	SN_A375_GACCTCAAGAGGCTAA		SN_H2030_CGTTTCTCATGAAGTA	SN_H2030_CTACGAAGTTAGGCTA
SN_A375_TGAACAGAGGGACCTC	SN_A375_GACCTCAAGGATCACT		SN_H2030_ACAACAACACCCACAG	SN_H2030_CTACTTAGTAACAGGG
SN_A375_CGCAATAGTTCGGGAT	SN_A375_GACCTCAAGTAAGAAC		SN_H2030_CTTCTCAAGTCCTGAG	SN_H2030_CTACTTAGTAATGGAA
SN_A375_ATCCCGCGTAGGTTGC	SN_A375_GACCTGATCCCTGATC		SN_H2030_AGTGAACCAGTTATGT	SN_H2030_CTACTTAGTCATAGAT
SN_A375_TCTGGCTTCGATTTGA	SN_A375_GACCTGATCGGGCCAT		SN_H2030_CTTCTAAGTTAGGCTA	SN_H2030_CTACTTAGTTGGCCGA
SN_A375_CGCAAATTCGCGACAC	SN_A375_GACCTGCAGTCACTCC		SN_H2030_CCCAACCGTAACGTGC	SN_H2030_CTAGCGGGTGAGACTC
SN_A375_AGCATTTCATCAGCAC	SN_A375_GACCTTTGTAGCCTAA		SN_H2030_CATTCATTCTACCTGC	SN_H2030_CTAGCTGAGCAACATC
SN_A375_GCTCATTGTCACTCGC	SN_A375_GACCTTTGTCGTAATG		SN_H2030_GGTTCTTGTGTTAAAC	SN_H2030_CTAGCTGAGCACAGAA
SN_A375_TAGGCTAGTTTCGCGC	SN_A375_GACGCCTAGAAAGCAT		SN_H2030_AACTACTCACTTGTTC	SN_H2030_CTAGCTGAGGAGCACG
SN_A375_TTTGAGTCATTGTGTG	SN_A375_GACGCCTAGGACGTAA		SN_H2030_CTATTACTCGCTAGCA	SN_H2030_CTAGCTTGTAGGTTAT
SN_A375_GAACCAGCACAGAAAC	SN_A375_GACGCCTAGTTTAACG		SN_H2030_TTAAGGTGTCTCACTG	SN_H2030_CTAGGACGTTCCGCAC
SN_A375_CGTAGTTAGCGTGCAC	SN_A375_GACTAATGTTTGAGCA		SN_H2030_ACAGCGCTCACTCAAA	SN_H2030_CTAGGCGGTCAATACG
SN_A375_GATTAGCTCACCATTT	SN_A375_GACTATTCAACTAACT		SN_H2030_CAAGCTAGTCAACAAT	SN_H2030_CTAGGCGGTGCGCAAT
SN_A375_CAAACCGTCAGCAAAG	SN_A375_GACTATTCAATTGCGC		SN_H2030_CTCCGGACAAAGCGCA	SN_H2030_CTAGGCGGTTACTTCA
SN_A375_ACTAACCAGCTTACTT	SN_A375_GACTATTCAGATTCAT		SN_H2030_ATTAGTCCAAATTGCT	SN_H2030_CTAGTAATCAACCAAC
SN_A375_TTTCAGTTCGAAGCGG	SN_A375_GACTATTCAGTTAGCC		SN_H2030_GGCTGTCAGTTATGGC	SN_H2030_CTAGTAATCACTCGCT
SN_A375_TCGTTAAAGGAGGACT	SN_A375_GACTCACCAGCTCAAC		SN_H2030_ACGTTGTAGGCTATGT	SN_H2030_CTAGTAATCCGCCAAA
SN_A375_CCACATTGTCATAGAT	SN_A375_GACTCACCAGTTATCG		SN_H2030_AGACTATGTTAGGTTG	SN_H2030_CTAGTAATCGGTTTGG
SN_A375_ACTATCCGTCATGCAA	SN_A375_GACTCACCATTGTGGC		SN_H2030_GAGCTGCTCGTCCTTA	SN_H2030_CTAGTCGAGGGACTAA
SN_A375_GTTCGCGCACTAAATC	SN_A375_GACTTAGGTCTATCGT		SN_H2030_GCCAATAGTTGAGCCG	SN_H2030_CTAGTGAGTAATAACC
SN_A375_CATGAGGCAACCTAAT	SN_A375_GACTTGGTCATCCTAT		SN_H2030_AGTTACATCAATTACG	SN_H2030_CTAGTTGCACAACAAA
SN_A375_ACTTACTTCGCTAGAT	SN_A375_GACTTGGTCTTGGACG		SN_H2030_CATCGCTTCAAACACC	SN_H2030_CTAGTTGCACTGGCTG
SN_A375_TCCTGTTCACAGGAAT	SN_A375_GAGAACCAGGAGCAAC		SN_H2030_CTAGTTGCACTGGCTG	SN_H2030_CTAGTTGCAGAGGGAG
SN_A375_CGAAATGAGTACCGCA	SN_A375_GAGAGGCGTGACATGC		SN_H2030_ACGATTCAGGGACTAA	SN_H2030_CTAGTTGCAGTTGCGT
SN_A375_TCCCTGGTCAATTACG	SN_A375_GAGAGGCGTGAGACTC		SN_H2030_GTAAAGCCAGACAAAC	SN_H2030_CTATAACCAGCTTAGC
SN_A375_AATCATGTCGAAGCGG	SN_A375_GAGATAAGTTTGGGCG		SN_H2030_GGAGCGATCATCGTTT	SN_H2030_CTATAACCATAATGAG
SN_A375_CTCATCATCAAACCGT	SN_A375_GAGCAAGGTCATCAAG		SN_H2030_ATAATGGCAAACATAG	SN_H2030_CTATGACAGGCTATGT
SN_A375_GCCACACAGCTTGCTC	SN_A375_GAGCATGCAGGAACCA		SN_H2030_TCGCCCATCCCTCAGT	SN_H2030_CTATGACAGGTAAGGC
SN_A375_CTTCAGGAGTTGGCCA	SN_A375_GAGCCACTCATTAGTG		SN_H2030_GAGGTAGGTAATGGAA	SN_H2030_CTATGACAGTTATTCC
SN_A375_ACGTTACAGCTGGACC	SN_A375_GAGCCACTCCAATTAG		SN_H2030_TGCTATGCACATAACT	SN_H2030_CTATGAGGTTAAGCTG
SN_A375_GCCACAATCCTCACAC	SN_A375_GAGCCTTCAATATAGG		SN_H2030_ACACGGACACCTATAG	SN_H2030_CTATGAGGTTGGTGAC
SN_A375_GCATTGCCACTAAATC	SN_A375_GAGCCTTCACACAATT		SN_H2030_ACTCCTCAGCTCCTAC	SN_H2030_CTATGATCACGCAACT
SN_A375_ATTTGTGAGGGACCTC	SN_A375_GAGCGATAGCTACTGG		SN_H2030_GCCAGGTTCCAGGTCA	SN_H2030_CTATGATCATGGTTAT
SN_A375_GGGATAATCGGTTAGT	SN_A375_GAGCGGTCAGCAAGAT		SN_H2030_AAACGTACATCCCGCT	SN_H2030_CTATGGCCACTATGGC
SN_A375_AAACAGCCACTAAGAA	SN_A375_GAGCGGTCATAATCGT		SN_H2030_CTCTGTTCATTAAGCT	SN_H2030_CTATGGCCAGGTTCAC
SN_A375_TTCCTTGAGCAACAAG	SN_A375_GAGCTAGCATATTGAC		SN_H2030_TGGTCCTTCAAGCGCC	SN_H2030_CTATGGCCAGTATGTT
SN_A375_TATAGCCAGCTAATTG	SN_A375_GAGCTAGCATTGTGAT		SN_H2030_GGAAGTATCGCAGGCT	SN_H2030_CTATGGCCATAGGCGA
SN_A375_AGGACTAAGTCCTTTG	SN_A375_GAGCTGCTCACATTGA		SN_H2030_GTGTTACAGCCTGATG	SN_H2030_CTATGTTTCGGCTATG
SN_A375_CTTGGACCACAGAACG	SN_A375_GAGCTGCTCGTCCTTA		SN_H2030_CCTTAGTGTTTGGGCG	SN_H2030_CTATTACTCACCTGCT
SN_A375_TGATTGCAGCTGGCTA	SN_A375_GAGCTTGTCCTCAGTC		SN_H2030_TACCAAATCTAATCCT	SN_H2030_CTATTACTCGCTAGCA
SN_A375_ACGGTTTAGGGTCTAT	SN_A375_GAGGACTAGCCTGTGA		SN_H2030_TCACGGATCATAGCCG	SN_H2030_CTATTACTCGTAATCA
SN_A375_GTAGGCGAGGTCATTA	SN_A375_GAGGAGGCACAGGATG		SN_H2030_GTCCTCCCACAGCCAT	SN_H2030_CTATTACTCGTACCGA
SN_A375_GCCTGTGCACGCAACT	SN_A375_GAGGCAAGTAGCTAAT		SN_H2030_AATTTCCTCTCAATTC	SN_H2030_CTATTACTCTCCTCAA
SN_A375_ATGACAACAGTCTAGC	SN_A375_GAGGCCTTCATGAGCT		SN_H2030_TCAGGAGCAATTGCGC	SN_H2030_CTATTCAGTGCAATAT
SN_A375_ATTGCGCCAACAGGAT	SN_A375_GAGGCCTTCGGGACTC		SN_H2030_AGTGCCGGTTACATCC	SN_H2030_CTATTGAAGAGCCGCT
SN_A375_CGGATAAAGTAACGAG	SN_A375_GAGGCTACAACATAAG		SN_H2030_GCACATTAGAGGAGTC	SN_H2030_CTATTGAAGGCGCATC
SN_A375_TTGTTGTTCGAAGTGA	SN_A375_GAGGCTACACCTACGG		SN_H2030_CCCTGGACACCGTTCC	SN_H2030_CTATTGAAGGGTCCAC
SN_A375_CCAATATCAATCCTGA	SN_A375_GAGGCTACATTGCAGC		SN_H2030_AGTCGCATCAGCACCA	SN_H2030_CTATTGAAGTAACTCA
SN_A375_GTTACTCGTTAGTTGG	SN_A375_GAGGCTTGTATCTGGA		SN_H2030_TCTGTGACATTAAAGG	SN_H2030_CTATTGAAGTAAGGGC
SN_A375_GAACCTTAGGAGCATA	SN_A375_GAGGCTTGTCGACTAA		SN_H2030_GGCTATTAGGGTTAGA	SN_H2030_CTCACACTCATAACGC
SN_A375_CACCGGTAGTTCCTGC	SN_A375_GAGGCTTGTCGACTCC		SN_H2030_CCCAACCGTATTGAGT	SN_H2030_CTCACACTCGGGATTT
SN_A375_AGTTGCGTCAGCAAGA	SN_A375_GAGGGAGCAGTTGCGT		SN_H2030_GCCGTGAGTCTTACTA	SN_H2030_CTCACACTCGTAATCA
SN_A375_CTGCAATAGTCCTGAG	SN_A375_GAGGTACAGCGCAATT		SN_H2030_AGTCCTTGTGCTTTAC	SN_H2030_CTCACACTCTTAGGGT
SN_A375_AGTTTGATCCCGTTAC	SN_A375_GAGGTACAGTGCTGTG		SN_H2030_TATAGCTCATCCTAGA	SN_H2030_CTCACTCAGTCCTGAG
SN_A375_TTTAAGCCATATTGAC	SN_A375_GAGGTAGGTACCGTAA		SN_H2030_TCGGTAAGTCGTTACT	SN_H2030_CTCAGGATCATAATCG
SN_A375_CATCCTTCAGGCGAGT	SN_A375_GAGGTGAGTTAGGTGC		SN_H2030_GTCATCCTCATGCAAC	SN_H2030_CTCATCATCCCGTTAC
SN_A375_CGGGTCTAGGACACTT	SN_A375_GAGGTTAAGGACCTTG		SN_H2030_ATTCCGGAGTCTCACC	SN_H2030_CTCATCATCGATCAGT
SN_A375_GCTGCACAGTCGCAAT	SN_A375_GAGTAACCAATGCCCG		SN_H2030_GTTCTTAGTTAACAGT	SN_H2030_CTCATGACAGCAAATA
SN_A375_TGCTCTCAGCGGATTT	SN_A375_GAGTAATAGTTTCCGC		SN_H2030_GCCTACTTCATTACTC	SN_H2030_CTCATGACAGCTAACC
SN_A375_GTTGTGAGTTTAAAGC	SN_A375_GAGTCAAAGTGAAGTG		SN_H2030_GCGCGATTCCTTCTAG	SN_H2030_CTCATGACATCAGTAT
SN_A375_GATCAAGAGATAACCC	SN_A375_GAGTCAAAGTTAGCTA		SN_H2030_TTGTGCCTCATGCATA	SN_H2030_CTCATGCTCAGGTCCA
SN_A375_GATCGCTCATAAAGCA	SN_A375_GAGTCATTCATGCTCC		SN_H2030_GGTGAGTAGTATTGGC	SN_H2030_CTCATGCTCCAGGGAG
SN_A375_TAGTAACGTCATTACC	SN_A375_GAGTGATCAGCACGTT		SN_H2030_CACATGCCAAAGCGCA	SN_H2030_CTCATGCTCCAGGTCA
SN_A375_GCTAAGCGTAAGCTCA	SN_A375_GAGTGTTTCTGTGCCT		SN_H2030_GAGGTACAGAGGCTAA	SN_H2030_CTCATGCTCCGCAAGC
SN_A375_GGGTCACTCCTTGTTG	SN_A375_GAGTTACTCATAACCA		SN_H2030_TGATCAGGTCATTGTC	SN_H2030_CTCATGCTCCTGTTCA
SN_A375_GCAATATGTGAGACTC	SN_A375_GAGTTGCGTTACCTGT		SN_H2030_TGAGCACGTCACAGCG	SN_H2030_CTCATGCTCTCACTCA
SN_A375_TAGCCGGGTCCTAGTT	SN_A375_GAGTTTGGTACCGTAA		SN_H2030_ACACTAGGTGCCGCAA	SN_H2030_CTCATGCTCTTTAAGG
SN_A375_GCAATCTAGCACTAAC	SN_A375_GAGTTTGGTGCAATGC		SN_H2030_TAAGGACCAGTTTGGC	SN_H2030_CTCATTAGTGATGAGG
SN_A375_AGTGCACGTCACCAAA	SN_A375_GATAACGAGACAAAGT		SN_H2030_CATTGCGAGGAGGGTT	SN_H2030_CTCATTGTCGCCTGTT
SN_A375_CAGCCAATCTAATCTC	SN_A375_GATAACGAGCCTAATA		SN_H2030_GAGTAATAGCTCCTTA	SN_H2030_CTCATTTAGTATCGCG
SN_A375_TCAACAATCACGTTAA	SN_A375_GATAACGAGTTGCGTG		SN_H2030_TCTAATCTCGCCTGTT	SN_H2030_CTCCAAACAACACTTG
SN_A375_CCGCTAAAGGGCCACT	SN_A375_GATAAGCCACGAATTT		SN_H2030_ATGTCATCATCCAGGT	SN_H2030_CTCCAAACAGGAACTG
SN_A375_CGCATGATCGCAACAT	SN_A375_GATAATCGTAACTACG		SN_H2030_TGAGAACCAAGCGATG	SN_H2030_CTCCAACTCTCGACCT
SN_A375_CTACCGGCAGCTTAAT	SN_A375_GATAATCGTTGCGGAT		SN_H2030_TGCAATATCTAAATCG	SN_H2030_CTCCATCAGAATCGCT
SN_A375_AGATGCTTCCTGATGG	SN_A375_GATCAAGAGATAACCC		SN_H2030_GGTCATTAGTTTCCGC	SN_H2030_CTCCATCAGACTTATG
SN_A375_ACTTATCTCGAGCTAT	SN_A375_GATCAAGAGCACCACA		SN_H2030_GACGCAACAAAGGTAC	SN_H2030_CTCCATCAGCACAGGG
SN_A375_TGAAGCAAGCGTGCGT	SN_A375_GATCAAGAGGCCCAGT		SN_H2030_ATTCCTAGTAATCGCA	SN_H2030_CTCCATCAGCGGCTGT
SN_A375_GCGGTTGGTTGGTTCT	SN_A375_GATCACTAGCTAAAGG		SN_H2030_TCGGTTCTCGCAACAT	SN_H2030_CTCCATCAGCTGGACC
SN_A375_CCTCAAACAATTAGCT	SN_A375_GATCAGGCACCCTCAC		SN_H2030_GTACACCCACCTCACC	SN_H2030_CTCCATCAGTTTCCGC
SN_A375_AGCATTTCACTAAGTT	SN_A375_GATCAGGCAGGAATCG		SN_H2030_TAAGGCTTCAGGATGA	SN_H2030_CTCCCTGAGGAACACA
SN_A375_TTGACATCAAGTTATC	SN_A375_GATCAGTTCACATTGA		SN_H2030_GGTTTCCTCTAGCTAA	SN_H2030_CTCCCTGAGGGTGAGT
SN_A375_ATGCGATTCAATGTGC	SN_A375_GATCAGTTCATGTCAA		SN_H2030_TCGTAATCACCTACTT	SN_H2030_CTCCCTGAGTTAGAGG
SN_A375_TAGGAGGGTTCAAGCA	SN_A375_GATCCGTCAACAACAA		SN_H2030_CGAAGCGAGTAAACCC	SN_H2030_CTCCGGACAAAGCGCA
SN_A375_CTTCACTCACTTCACT	SN_A375_GATCCGTCAGCCAGAA		SN_H2030_GGTAACCGTAGTTAAC	SN_H2030_CTCCGGACAATCTCTC
SN_A375_AAAGGAGCAACCGCCA	SN_A375_GATCGAGCAGCTAATT		SN_H2030_GCACGGTTCTATTGTC	SN_H2030_CTCCGGACAATTTAGC
SN_A375_CCAATATCAGCAACAG	SN_A375_GATCGAGCAGGTATTT		SN_H2030_TTGCTTAGTTCCTGAT	SN_H2030_CTCCGGACACGAATCC
SN_A375_ACTTGTCGTACCGGAT	SN_A375_GATCGATTCAGGAACA		SN_H2030_TAACCGGTCGGTCAGC	SN_H2030_CTCCGGACATAGCTTG
SN_A375_CGTCATTGTAAACAAG	SN_A375_GATCGATTCATGTCAA		SN_H2030_ATCCTCATCGCCTGTT	SN_H2030_CTCCGTCCATCCGTAA
SN_A375_GCGATTAGTTCACTGT	SN_A375_GATCGATTCGCTATGG		SN_H2030_AGTGTTTCAAGCTTTG	SN_H2030_CTCCTAATCAGTGAAG
SN_A375_CGGTTTGAGCACAGGG	SN_A375_GATCGATTCTTTGAGA		SN_H2030_CTGATCACAAACCCTA	SN_H2030_CTCCTAATCGTGCTAG
SN_A375_AGCGCCTAGCTAAAGG	SN_A375_GATCGCTCACGGTACT		SN_H2030_TCCGGAATCCCTGACT	SN_H2030_CTCCTCACATGGTTAT
SN_A375_CTAGATTCATTAGCGC	SN_A375_GATCGCTCATAAAGCA		SN_H2030_ACTATGTCATGCTCCC	SN_H2030_CTCCTGAGTTAAGCTG
SN_A375_CGCCTGTGTGCTCACC	SN_A375_GATCGCTCATCGCTTT		SN_H2030_TTTCCGGGTTAAGCCA	SN_H2030_CTCCTGAGTTCACCCA
SN_A375_TCTAGCACAACTGGCT	SN_A375_GATGACTTCCTTTACG		SN_H2030_AATTTGGTCATTATGG	SN_H2030_CTCCTGAGTTGGGTTA
SN_A375_GCATTAGGTACGTTTC	SN_A375_GATGAGGGTACTGAAT		SN_H2030_TGGCCTGCAACAACAA	SN_H2030_CTCGACAAGCTCAAAC
SN_A375_GTTCCTTCATAGCGAG	SN_A375_GATGAGGGTTATAGCG		SN_H2030_ACTTAGGGTAACGAGG	SN_H2030_CTCGACAAGCTCCTTA
SN_A375_AGTTACATCAGGCCTA	SN_A375_GATGAGGGTTGGGTTA		SN_H2030_ACCGGCTAGCTCAATA	SN_H2030_CTCGACAAGGTGTCCA
SN_A375_TGCACTTGTAATGACT	SN_A375_GATGCAGCACGGTTTA		SN_H2030_GACTCACCAAGCCAGA	SN_H2030_CTCGCTAGTAAGCTTG
SN_A375_ACCCTCCCATGTGGGA	SN_A375_GATGCGACAGGATAAC		SN_H2030_TACATCAAGCCAGTAT	SN_H2030_CTCGCTAGTTAGGTTG
SN_A375_CGATCCTTCCGCCTCA	SN_A375_GATGCTTAGGTCCAAT		SN_H2030_GATCGATTCCCTGACT	SN_H2030_CTCGCTCCAATGAATG
SN_A375_AACTTAGTCGATTTGA	SN_A375_GATGGACAGCTCCTAC		SN_H2030_GACTTGGTCAGCACCA	SN_H2030_CTCGCTCCAGCTCATA
SN_A375_TACCTCATCCAAATCA	SN_A375_GATGGACAGGCTACTG		SN_H2030_CAACAATGTGGGTGAA	SN_H2030_CTCGTTATCGCTATAA
SN_A375_AAGCCACGTCACAGCG	SN_A375_GATTAAGCACAATTAC		SN_H2030_GTCTTTAGTCATGCAA	SN_H2030_CTCGTTATCTTGCTAT
SN_A375_GTAAGGTCAAATATCC	SN_A375_GATTACGGTCCTGATT		SN_H2030_CGGAGTCTCACTAATG	SN_H2030_CTCTAAGCAAACTAAG
SN_A375_ATGAAGCCAGTACCGT	SN_A375_GATTACTCACGGTACT		SN_H2030_CTGTACCTCGGTCAGC	SN_H2030_CTCTAAGCAGCATTAT
SN_A375_ACGGTTAGTCGAAGTC	SN_A375_GATTAGCTCACCATTT		SN_H2030_GACACTAGTCACCTAT	SN_H2030_CTCTAAGCAGGATTAA
SN_A375_CAACCCGCACCTGTAA	SN_A375_GATTAGCTCAGCACGC		SN_H2030_AAGCTCCCACGCAACT	SN_H2030_CTCTAAGCATGTGGGA
SN_A375_TATGGATGTCAAACTG	SN_A375_GATTAGTGTATTTGCC		SN_H2030_AGCATTTCAAACTCAT	SN_H2030_CTCTAGCTCCTTCAAT
SN_A375_AGGATCCGTTTACCGT	SN_A375_GATTAGTGTCCCGGAA		SN_H2030_AGGCTAAAGCCACATG	SN_H2030_CTCTATGTCCTGATGG
SN_A375_TTTGCATTCCTAAGAC	SN_A375_GATTATGTCATTAGGC		SN_H2030_AGCGTGCTCATTAGGC	SN_H2030_CTCTCACAGGAGCAAC
SN_A375_AAGTCTATCATTACTC	SN_A375_GATTATGTCTAACTGA		SN_H2030_GGTTTGTAGCTGTACG	SN_H2030_CTCTGTTCAAATACCT
SN_A375_TAGGGTTTCATGCAAC	SN_A375_GATTATGTCTTAGGAC		SN_H2030_CGCATTACATGCTTAG	SN_H2030_CTCTGTTCATTAAGCT
SN_A375_GGCCGTTAGCAGGCCT	SN_A375_GATTCAATCAGGAAGC		SN_H2030_CACATAATCAAACTCA	SN_H2030_CTCTTGATCAATTGGC
SN_A375_AGCGATTTCGATTCTT	SN_A375_GATTCAATCCCAGTAG		SN_H2030_AATTGGGAGGCGGGTA	SN_H2030_CTGAAACTCACTTCAT
SN_A375_CGCTACTTCTACCTAT	SN_A375_GATTCAATCCCTGGAA		SN_H2030_AACCCGCAGCGCCTAA	SN_H2030_CTGAAACTCCGGCTAA
SN_A375_AGTGAACCATGTTGTG	SN_A375_GATTCAATCGCTTCTA		SN_H2030_TGATTCAAGCTGAGGG	SN_H2030_CTGAAACTCTCACACC
SN_A375_AGAAACTAGTTATGTG	SN_A375_GATTCAGGTCAAGACC		SN_H2030_TGTAAAGCACTGGCCA	SN_H2030_CTGAATATCACAGGAA
SN_A375_GCCCGTTGTCTAGCTT	SN_A375_GATTCAGGTCATTGTC		SN_H2030_GCTGAGGAGTGAAGTG	SN_H2030_CTGAATATCGTGCTAG
SN_A375_GTCCTAGAGCTACTGG	SN_A375_GATTCAGGTTACGCAA		SN_H2030_AGAAAGGCACCGGCTA	SN_H2030_CTGAATATCTTACTCG
SN_A375_GTTCACCTCGTCATTT	SN_A375_GATTCAGGTTGTTCAC		SN_H2030_TGATGAACACAGCCTG	SN_H2030_CTGACATAGCGATAAG
SN_A375_TAGCTTAAGCCGCTAA	SN_A375_GATTCCTGTAACGTGC		SN_H2030_TTGGATTCACCCTCAC	SN_H2030_CTGACCAAGGCGGATG
SN_A375_TGTGGCTCAGATAGAC	SN_A375_GATTCCTGTCACAGCG		SN_H2030_GAGTCAAAGCTGTAAC	SN_H2030_CTGACCAAGGCTAAGA
SN_A375_ATGCAAACACCTATAG	SN_A375_GATTCCTGTGGCTTCC		SN_H2030_GGGAGTAGTGTCACGG	SN_H2030_CTGACCAAGGCTGTCA
SN_A375_GCAACAGCATGAGCAG	SN_A375_GATTGATGTTCGCTTG		SN_H2030_TAGCGCGGTTACAACG	SN_H2030_CTGACCAAGTAAACCC
SN_A375_CTGTGTGAGGCCCAGT	SN_A375_GATTGCAGTGAAACAA		SN_H2030_CCTTGCGTCCACCCTG	SN_H2030_CTGATCACAAACCCTA
SN_A375_GGACAGCCAGAATGAC	SN_A375_GATTGCAGTTAGGTTG		SN_H2030_CTTGAATCAGGAATCG	SN_H2030_CTGATCACATTAGGCC
SN_A375_CCTTACTCATCCCGCT	SN_A375_GATTGCAGTTATAGCG		SN_H2030_AAGCGCTGTCAGGCCA	SN_H2030_CTGCAATAGCGATAAG
SN_A375_TGGTGATTCTCACTAT	SN_A375_GATTGCAGTTGAGCCG		SN_H2030_CTAAGGTTCAGCACGC	SN_H2030_CTGCTACTCATGCGTG
SN_A375_CAAAGGATCAGCACGC	SN_A375_GATTGCGTCGTTATCT		SN_H2030_GTCCTAGAGACAAAGT	SN_H2030_CTGCTACTCATTGTCT
SN_A375_CCACATTGTACCGAAC	SN_A375_GATTGTTCACAAACTT		SN_H2030_ATCCTTAGTGAAACAA	SN_H2030_CTGCTACTCGTTACTT
SN_A375_TCAAGGAAGCCTGACA	SN_A375_GCAAACAAGTCTATGA		SN_H2030_TCAGCCTTCATAATCG	SN_H2030_CTGCTACTCGTTATCT
SN_A375_GTATTGCAGGCCCAGT	SN_A375_GCAAACCGTTTCCTCC		SN_H2030_CTAACCCTCAATGTGC	SN_H2030_CTGCTATGTCCCGGAA
SN_A375_CAAGTATGTGAACAAA	SN_A375_GCAAACTTCAATCATG		SN_H2030_ATGGCTTAGAACCTGT	SN_H2030_CTGCTATGTTAAGCCA
SN_A375_GATGGACAGCTCCTAC	SN_A375_GCAAACTTCATGACCG		SN_H2030_CCATATTTCCTAAATG	SN_H2030_CTGCTATGTTTAGTCC
SN_A375_AATTTGGTCAATCATG	SN_A375_GCAAACTTCGCTATAA		SN_H2030_ATGATGGAGCGATAGA	SN_H2030_CTGCTCCCAGTATGTT
SN_A375_GGCTGAGAGGAATAAC	SN_A375_GCAACAGCATGAGCAG		SN_H2030_GACGTAAAGCGCTCAA	SN_H2030_CTGGACCAGTAGCGGG
SN_A375_GGCTTAAGTCCACAAA	SN_A375_GCAACAGCATTCCTCG		SN_H2030_CTGACATAGCGATAAG	SN_H2030_CTGGATGTCGGCCAGT
SN_A375_GCTAGCGGTTGGGTTA	SN_A375_GCAAGCCTCATTATGG		SN_H2030_AAGGAAGCAATTTAGC	SN_H2030_CTGGCTAAGGACCTCA
SN_A375_GGCGCTAGTGTTTGAG	SN_A375_GCAAGCCTCCAAGTTA		SN_H2030_GCAGGCTTCTAACCTT	SN_H2030_CTGGCTTTCTGTTCAT
SN_A375_GACCGAACATAAGGAC	SN_A375_GCAAGTCGTCAAAGGG		SN_H2030_TTGAGGCGTATTCGCT	SN_H2030_CTGGTAAGTCCTAGTT
SN_A375_GAGGTTAAGGACCTTG	SN_A375_GCAAGTGCACGAATTT		SN_H2030_GAGCAAGGTAACGGGA	SN_H2030_CTGGTAAGTTAGGCTA
SN_A375_CACAATATCCGTCCAT	SN_A375_GCAATAGAGTCCTTCA		SN_H2030_CACTTAAAGCGTGCAC	SN_H2030_CTGGTCAAGGCGGATG
SN_A375_TGTAAAGCATGAATAG	SN_A375_GCAATATGTACCAGGT		SN_H2030_TCCGGAATCAGCTAAC	SN_H2030_CTGGTCAAGGTCTTGG
SN_A375_GGGTTACGTGCCGCAA	SN_A375_GCAATATGTACTTAGG		SN_H2030_TGATCACAGCCAGTAT	SN_H2030_CTGGTCAAGGTTTGCG
SN_A375_AAGCAAGTCTACTAAG	SN_A375_GCAATATGTGAGACTC		SN_H2030_CACTAGCCATTCCTCG	SN_H2030_CTGGTTACACCTGGTG
SN_A375_ATTAGCGGTAAGCTTG	SN_A375_GCAATATGTGGTTATG		SN_H2030_TCTACCTCAAGCTTTG	SN_H2030_CTGGTTACAGGTTCAC
SN_A375_ATTAGGTGTCAAAGAA	SN_A375_GCAATATGTTAGGCGT		SN_H2030_TCAGTGAGTTTCCGGC	SN_H2030_CTGGTTACATTTAAGC
SN_A375_AAGTGCAAGCAAGACA	SN_A375_GCAATCTAGCACTAAC		SN_H2030_GCTGCATCAGCAACCT	SN_H2030_CTGGTTTGTCCACAAA
SN_A375_GCTTATCGTTCACCAT	SN_A375_GCAATCTAGTTACTTC		SN_H2030_ACCGGTTCACGCAACT	SN_H2030_CTGGTTTGTCGTAAAT
SN_A375_TACCGTTGTTAAGGTT	SN_A375_GCAATGAAGCGGTTAT		SN_H2030_GAGTTGCGTCAACAAT	SN_H2030_CTGGTTTGTTAACGGC
SN_A375_TAAGTGCTCTACTAAG	SN_A375_GCAATGTTCGGCCATA		SN_H2030_CGAAATGAGTTTGTCT	SN_H2030_CTGTAACAGACTAAGG
SN_A375_CGACTAAGTTAGCATG	SN_A375_GCACATTAGCTTCTCA		SN_H2030_CTAAAGCTCTAACTGA	SN_H2030_CTGTAACAGCTATATG
SN_A375_TGATGAACAGGCTTGT	SN_A375_GCACCTAAGACAAACG		SN_H2030_CTTTAGTTCCGGGACT	SN_H2030_CTGTAACAGGAGCAAC
SN_A375_AGTCCTGAGTAACGAG	SN_A375_GCACCTAAGAGCCGCT		SN_H2030_GACGCAACAGTGAACG	SN_H2030_CTGTAACAGTTTGGTA
SN_A375_TCTTCAAGTTAACAGT	SN_A375_GCACCTAAGCTAATTG		SN_H2030_GTCATCACATAATTGC	SN_H2030_CTGTACCTCATTTAGG
SN_A375_GTTAGACTCCTCACAC	SN_A375_GCACGAACACAATACT		SN_H2030_CATTCATTCAGGCTAT	SN_H2030_CTGTACCTCGGTCAGC
SN_A375_TAATCCGCACCCTCAC	SN_A375_GCACGCTAGCTATTGA		SN_H2030_TAGTCAATCCACAATA	SN_H2030_CTGTATTTCAAGCTAC
SN_A375_AGAACCGCAGTAATAG	SN_A375_GCACGGTTCAAACTCA		SN_H2030_TTAAGCCAGGTCAAAG	SN_H2030_CTGTATTTCGCCTGTT
SN_A375_AAGCCTGTCATTAGCA	SN_A375_GCACGGTTCAGCATTA		SN_H2030_GACCTCAAGCTGCACA	SN_H2030_CTGTGTGAGCGCCTTT
SN_A375_TACTCGCTCATCCACC	SN_A375_GCACGGTTCATAACGC		SN_H2030_CACAGGGAGGTCATTA	SN_H2030_CTGTGTGAGGTAAGCA
SN_A375_CAAACATGTAATGGAA	SN_A375_GCACGGTTCCAGGTTG		SN_H2030_GTAGGCGAGAAAGGAA	SN_H2030_CTGTTCATCATAACCA
SN_A375_CAGCTCAAGGAACCAA	SN_A375_GCACGGTTCGTGCCTT		SN_H2030_GCCTGAGGTTATTGCC	SN_H2030_CTGTTCATCCCGAACA
SN_A375_CCCATAACAGGCTTGT	SN_A375_GCACTAAGTGTTTCAC		SN_H2030_GGTTATGGTCACAGCG	SN_H2030_CTGTTCATCGGCCATA
SN_A375_AGCCGCTAGATAAAGC	SN_A375_GCACTAAGTTAGTGAT		SN_H2030_CTGGTTACATTTAAGC	SN_H2030_CTGTTCATCTTAGTCT
SN_A375_CGGGTATGTATTCGTC	SN_A375_GCACTTACAGCCAGTT		SN_H2030_TGCACCTTCGATTATG	SN_H2030_CTGTTGGAGAATGACG
SN_A375_TACCAAATCCATCAGG	SN_A375_GCACTTACATTGTGAT		SN_H2030_CGATTTGCAGCTTACA	SN_H2030_CTGTTGGAGCATGGTT
SN_A375_TCGCGAGGTCGACTAA	SN_A375_GCAGCAACACATAACT		SN_H2030_TATGACATCCTCATGC	SN_H2030_CTGTTGGAGCGCCTTT
SN_A375_GGCTGAGAGCGCCTAA	SN_A375_GCAGCCAGTCAGGAAG		SN_H2030_TCAGTAGGTTACATCC	SN_H2030_CTGTTGGAGGATCACT
SN_A375_CTTCAGGAGGCATTAC	SN_A375_GCAGGAAGTTGCATCT		SN_H2030_CTAACCCTCTTGCAAA	SN_H2030_CTGTTGGAGTGGACAA
SN_A375_AGTCCTGAGGCTACAT	SN_A375_GCAGGACCACACTAAT		SN_H2030_ACTAATCCACTTCATC	SN_H2030_CTGTTGGAGTGTTGCG
SN_A375_TGATCAGGTGTCCTGC	SN_A375_GCAGGATAGCTGGCTA		SN_H2030_GCTAATATCTCAATAG	SN_H2030_CTGTTTAGTACAAAGA
SN_A375_CCAGCTAAGCATGACT	SN_A375_GCAGGATAGGATTGCT		SN_H2030_GTCATGAGTGGTTCCC	SN_H2030_CTGTTTAGTCATCCTG
SN_A375_TAAGCTGGTCGCAAAC	SN_A375_GCAGGATAGTAGAGGC		SN_H2030_TATTAGCCAAATTCGT	SN_H2030_CTGTTTAGTTACTTCA
SN_A375_CGTTATTTCATTATGG	SN_A375_GCAGGCAAGCTTAACA		SN_H2030_GAGAAACGTTCATCTA	SN_H2030_CTGTTTAGTTAGTTGG
SN_A375_TCCTAGTGTCGCGCAA	SN_A375_GCAGGCAAGTTGTCCC		SN_H2030_CCTTCAGGTGGATTGC	SN_H2030_CTTAACAAGAATGACG
SN_A375_GCTTAGTAGTCACTCC	SN_A375_GCAGGCTTCAGGATGA		SN_H2030_AAGCTATGTTAGTACG	SN_H2030_CTTAACAAGGACCAGG
SN_A375_AGAAAGGCACTTCATC	SN_A375_GCAGGCTTCGAGGAGT		SN_H2030_GGCGATACACCAACCG	SN_H2030_CTTAACAAGGTCCTAG
SN_A375_AAGGAAGCAACACCTA	SN_A375_GCAGGCTTCTTGTCCA		SN_H2030_TTAGGATGTCCGTAGG	SN_H2030_CTTAACAAGTTCCCAC
SN_A375_GTACTAGGTACAAAGA	SN_A375_GCAGGTGAGGTTTGCG		SN_H2030_AGTCAGGCAGCCAGTT	SN_H2030_CTTAAGGGTCATCCTG
SN_A375_CCTGATGAGCAGGTTT	SN_A375_GCAGGTTGTCCGGTTC		SN_H2030_ATGAATGCATCAGTAT	SN_H2030_CTTAAGGGTTAATGCG
SN_A375_CAATATGTCAAGCTTA	SN_A375_GCAGGTTGTGCACGCA		SN_H2030_CTAATCTTCCCAGTAG	SN_H2030_CTTAATGAGGCGCTAC
SN_A375_CCTAATCGTTAGGTGC	SN_A375_GCAGGTTGTTAGCGTA		SN_H2030_TTGATGTCACAACAGG	SN_H2030_CTTAATGAGGCTGTCA
SN_A375_AGGTCAAAGCCTCTCG	SN_A375_GCATATATCTCCATAT		SN_H2030_CTCCTGAGTTGGGTTA	SN_H2030_CTTAATGAGGTCCACA
SN_A375_CGTGCTTTCTTCAATC	SN_A375_GCATCCTTCACGCATG		SN_H2030_GCTCTGGCATAAAGCA	SN_H2030_CTTAATGAGTAAGAAC
SN_A375_ATCTATGAGGATTTGC	SN_A375_GCATCCTTCATGCTTT		SN_H2030_CGGAGTCTCCTGTTCA	SN_H2030_CTTACCGGTACCCACC
SN_A375_GTGTGAGCATTGCGTA	SN_A375_GCATCCTTCATTTGTC		SN_H2030_GTCCTCCCATAAACCT	SN_H2030_CTTACCGGTGCGCAAT
SN_A375_TTGTCCATCACGCATG	SN_A375_GCATCCTTCCTTTACG		SN_H2030_CTTCAGGAGCGAGCGA	SN_H2030_CTTACCGGTTTAACGG
SN_A375_TCCCGGACAGCAACAG	SN_A375_GCATCCTTCTCATCAT		SN_H2030_GGCCTTAAGTGAACAG	SN_H2030_CTTACCTCAATCCCTT
SN_A375_CAGTATGGTGCAATAT	SN_A375_GCATGAAAGACTATTG		SN_H2030_CTACTTAGTAATGGAA	SN_H2030_CTTACCTCAGTTAGCC
SN_A375_CGGCCATAGCCTGTGA	SN_A375_GCATGAAAGCCGCTTT		SN_H2030_TAGCTTGCAGCTAACC	SN_H2030_CTTACTAGTAGCCTCC
SN_A375_TTAACTGAGTTTCCTG	SN_A375_GCATGAAAGCCTAACG		SN_H2030_GGCTAGACAACTGGGA	SN_H2030_CTTACTAGTAGGTTGC
SN_A375_GTTCCTGGTCTCAGCC	SN_A375_GCATGAAAGCGATAGA		SN_H2030_CAGGATGCACCAGGTT	SN_H2030_CTTACTAGTGTTGTGA
SN_A375_ATTGCTCGTGTTTGAG	SN_A375_GCATGAGCAAGTGTTT		SN_H2030_ACTAACTCAACCCTAA	SN_H2030_CTTACTAGTTTACTTG
SN_A375_AAGCGAATCGAAGTAG	SN_A375_GCATGAGCAGCTTAGC		SN_H2030_TATCACAAGTAACGAG	SN_H2030_CTTAGGAGTCTAACCT
SN_A375_ACGGTTAGTACCGAAC	SN_A375_GCATTGCCACCTATAG		SN_H2030_AGGATATAGCATGGTT	SN_H2030_CTTAGTTTCACGCCAA
SN_A375_CCCAAACCATGACTAT	SN_A375_GCATTGCCACTAAATC		SN_H2030_TTGCATTTCGATTATG	SN_H2030_CTTAGTTTCAGTGAAG
SN_A375_TCTCGCCCAAGTTATC	SN_A375_GCATTGCCAGGCTACT		SN_H2030_GTTCCCAGTCCACAAA	SN_H2030_CTTATGTTCATTAGCA
SN_A375_AAGCCTGTCGCACAAT	SN_A375_GCATTGCCATAAGGAC		SN_H2030_ATGACGAAGTTCCTCA	SN_H2030_CTTATGTTCCTTAAGA
SN_A375_GCCGTGAGTCGTAATG	SN_A375_GCATTGCCATTGGGAG		SN_H2030_GAGGTTAAGCTAAGTC	SN_H2030_CTTATTGGTGACATGC
SN_A375_ACTAGGCGTCGTTATC	SN_A375_GCCAATAGTGCTTAGA		SN_H2030_TATTTGGAGCCACAAT	SN_H2030_CTTATTGGTGCAACTA
SN_A375_TAGCCGGGTGCTTACT	SN_A375_GCCAATAGTTAATCGG		SN_H2030_CGAACAAAGGTCCTGA	SN_H2030_CTTCAAGCAACAGGTG
SN_A375_CACTTTGTCCCGTTAC	SN_A375_GCCAATTAGTTAACCA		SN_H2030_GTTCACCTCCTTCGTA	SN_H2030_CTTCAAGCAACTAACT
SN_A375_ACACTAATCCCTGGTT	SN_A375_GCCACAATCCTCACAC		SN_H2030_CCGGTAGGTCCGCTGT	SN_H2030_CTTCAAGCAAGGACCA
SN_A375_ACGGTACGTTAGGATT	SN_A375_GCCACACAGCCGCTTT		SN_H2030_TACGGTTAGCACAGCC	SN_H2030_CTTCAAGCACGTTACA
SN_A375_AATGTCCAGTTTGTCT	SN_A375_GCCACACAGCGAAGTA		SN_H2030_GAGTTACTCACGCCAA	SN_H2030_CTTCAAGCACTATGGC
SN_A375_TAGGAGGGTGCATCGG	SN_A375_GCCACACAGCTTGCTC		SN_H2030_GATGCGACACAGGAAT	SN_H2030_CTTCAATTCACTAGGT
SN_A375_GTCTTTAGTGTGCAAC	SN_A375_GCCACACAGGGATTAG		SN_H2030_CCTGAGTCAGCCGCTA	SN_H2030_CTTCAATTCTAGCGAT
SN_A375_GATCGATTCGCTATGG	SN_A375_GCCACACAGTACTGGT		SN_H2030_ATTATGGTCATAAGCC	SN_H2030_CTTCAATTCTCATCAT
SN_A375_GGATACTTCATGAGCT	SN_A375_GCCACTAAGCTTTGTT		SN_H2030_GCCTTTATCATGCTCC	SN_H2030_CTTCAATTCTCCATAT
SN_A375_TAGTCAATCCCGCATT	SN_A375_GCCAGGAAGCACTTGG		SN_H2030_TGATCCTGTAATTAGC	SN_H2030_CTTCACTCACAGCCTG
SN_A375_TGTTAGCAGTTATGTG	SN_A375_GCCAGGAAGTCACTCC		SN_H2030_GCAATGAAGGAGGACT	SN_H2030_CTTCACTCATCCATCT
SN_A375_CCTGTAACACTGACTA	SN_A375_GCCAGGTTCCCTCTAA		SN_H2030_GTTGCATAGAGAAGGG	SN_H2030_CTTCAGGAGCGAGCGA
SN_A375_AAGGTATAGGACACTT	SN_A375_GCCAGGTTCTTGACCC		SN_H2030_CTTCAATTCACTAGGT	SN_H2030_CTTCAGGAGTATGTGC
SN_A375_CTCATTAGTCCGGTTC	SN_A375_GCCATGATCGTCCTTA		SN_H2030_ATAGGTACATAGTCAT	SN_H2030_CTTCATCCAAGTGTTT
SN_A375_TTTAACGAGACTAAGG	SN_A375_GCCATTACAGCTAATT		SN_H2030_TGCCATTGTGTCCAAA	SN_H2030_CTTCATCCAGAGGGAG
SN_A375_CGTAGCGGTACGCGCA	SN_A375_GCCCAAATCATAGACC		SN_H2030_ATTCCTAGTTACCGGG	SN_H2030_CTTCTAAGTTAGGCTA
SN_A375_AGTAATGCAGTTGCGT	SN_A375_GCCCAAATCGTTACTT		SN_H2030_TTTCAGTTCATCCTCA	SN_H2030_CTTCTCAAGCAATAGG
SN_A375_GTTGCATAGTGAGCGG	SN_A375_GCCCATAAGCTTAACA		SN_H2030_AGTATAGCACACAATT	SN_H2030_CTTCTCAAGGAAGCAC
SN_A375_GAGGCTTGTATCTGGA	SN_A375_GCCCATAAGGTCTTGG		SN_H2030_CTCTAAGCATGTGGGA	SN_H2030_CTTCTCAAGTAGAGGC
SN_A375_CTTAGGAGTTTCCGGC	SN_A375_GCCCGTTGTCTAGCTT		SN_H2030_AGGTTTGGTGTTGCAA	SN_H2030_CTTCTCAAGTCCTGAG
SN_A375_GCTAAGAAGAAAGCAT	SN_A375_GCCCGTTGTCTTACTA		SN_H2030_ATTTGCAAGTCATTGA	SN_H2030_CTTGAACAGGAGGCAT
SN_A375_GGAACCTGTCCGTGAG	SN_A375_GCCCGTTGTTAGAGGG		SN_H2030_GAGGGAGCAGCACCAT	SN_H2030_CTTGAATCACTAAATC
SN_A375_CGCTTCTAGTCGCAAT	SN_A375_GCCCGTTGTTGCGGAT		SN_H2030_AAAGCCGCACTAAGCC	SN_H2030_CTTGAATCAGGAATCG
SN_A375_ACGCACGGTCACAGCG	SN_A375_GCCCGTTGTTTGACCT		SN_H2030_AGGGCTACAACAACAA	SN_H2030_CTTGAATCATCTAGCA
SN_A375_CCTAATAAGACAGGCG	SN_A375_GCCCTCATCCCTGTTA		SN_H2030_GCTGATCCAAATATCC	SN_H2030_CTTGCAACAGTAAGTA
SN_A375_CAGCCTAAGTTCCCGT	SN_A375_GCCCTCATCTGGCTTC		SN_H2030_GCCTATTGTTAGGTGC	SN_H2030_CTTGCATGTGTCACGG
SN_A375_GTACTTCGTTGGTTAG	SN_A375_GCCGTGAGTCACTCGC		SN_H2030_TTCGGTACACCAACCG	SN_H2030_CTTGCATGTGTCCAAA
SN_A375_TAGGCTAGTGCTGGTG	SN_A375_GCCGTGAGTCGTAATG		SN_H2030_CGCACAATCATCAGTA	SN_H2030_CTTGCGCGTAATCCCT
SN_A375_CTATTCAGTTATTGCC	SN_A375_GCCGTGAGTTAGGATT		SN_H2030_GTTCACCTCATGACCG	SN_H2030_CTTGCGCGTACGGTAC
SN_A375_ACAAACTGTTTACGTC	SN_A375_GCCGTGAGTTTGTTGC		SN_H2030_TTTCCACCACTAAATC	SN_H2030_CTTGCGCGTTCACCAT
SN_A375_AGCCGCTAGTTATTCC	SN_A375_GCCTACTTCATGTCAA		SN_H2030_CAGGCTGGTAATCGCA	SN_H2030_CTTGCGCGTTCCTGTG
SN_A375_TACGGATTCCTTGCGT	SN_A375_GCCTATTGTTTATGGG		SN_H2030_ACTTCGCTCGCTAGCA	SN_H2030_CTTGCTCAGCGATACT
SN_A375_TGTGTGAGTTTACGTC	SN_A375_GCCTCGACAGCACCAT		SN_H2030_GCGTAACGTGTTAAAC	SN_H2030_CTTGCTCAGCGGATTT
SN_A375_TGTGATCAGCAGGTGG	SN_A375_GCCTCGACATTAAAGG		SN_H2030_CTATTACTCGTAATCA	SN_H2030_CTTGCTCAGGGTTAGA
SN_A375_CCATAATCATCAATCG	SN_A375_GCCTGACAGGAGTCGG		SN_H2030_TTGACGTAGCTGTACG	SN_H2030_CTTGCTCAGGTAACGA
SN_A375_CTGGTTACAACTAGAA	SN_A375_GCCTGACAGTAAGGGC		SN_H2030_TTCAGGTAGCCACAAT	SN_H2030_CTTGCTCAGTCAGGCC
SN_A375_TTAAGGTGTTGGTTCT	SN_A375_GCCTGAGGTCGACTCC		SN_H2030_AAGCTATGTCCGGTTC	SN_H2030_CTTGGACCAAAGCGCA
SN_A375_TGGTCATAGTGAGCGG	SN_A375_GCCTGAGGTGCCGCAA		SN_H2030_GTGCACGGTTAGTGAT	SN_H2030_CTTGGACCACAGCCTG
SN_A375_AGTGCGGAGAATCTCA	SN_A375_GCCTGCTGTAGTTAAC		SN_H2030_CATGCGCAGGATTGAG	SN_H2030_CTTGGACCAGCTAATT
SN_A375_ATGTTGTCAGCATGTC	SN_A375_GCCTGCTGTTAAGGTT		SN_H2030_GCCTGCTGTGCTTACT	SN_H2030_CTTGTAAAGAATCGCT
SN_A375_AAGCTCCCAAACCTAT	SN_A375_GCCTGTGCAATTTAGC		SN_H2030_ATGGTGCGTAACGGGA	SN_H2030_CTTGTAAAGCGCTCAA
SN_A375_GCTTAGTAGCTTAACA	SN_A375_GCCTGTGCACGCAACT		SN_H2030_AATCAGGAGCTATTGA	SN_H2030_CTTGTAAAGCTCATAA
SN_A375_TTTAAGGTCGCGCTAA	SN_A375_GCCTGTGCAGCCTAAC		SN_H2030_CTTAATGAGGTCCACA	SN_H2030_CTTGTCCAGGTCTTGG
SN_A375_GGCTGAGAGCCTGAGC	SN_A375_GCCTTACTCCAGCACA		SN_H2030_TGCTTTAGTCAATACG	SN_H2030_CTTGTTCCAAATTCGT
SN_A375_GCCAATAGTGCTTAGA	SN_A375_GCCTTAGAGGAGGTTA		SN_H2030_CTGGTAAGTCCTAGTT	SN_H2030_CTTGTTCCACGCAACT
SN_A375_TGAGGGCCAAAGCTAA	SN_A375_GCCTTGCGTTTGGCGG		SN_H2030_ATCATCAAGACTTACA	SN_H2030_CTTGTTCCATAAGTCT
SN_A375_GGAACTAAGATAACCC	SN_A375_GCCTTTATCGTTACTT		SN_H2030_GTGCCTTTCCAAACAC	SN_H2030_CTTTAGGCATCACTTC
SN_A375_AGGATGCAGCTGTACG	SN_A375_GCCTTTGGTTGGCCGA		SN_H2030_TTGACGTAGCGGCTGT	SN_H2030_CTTTAGTTCCGGGACT
SN_A375_CCCAATTGTAAAGCAA	SN_A375_GCCTTTGGTTGTTGGA		SN_H2030_CGTACGGGTAATAACC	SN_H2030_CTTTAGTTCCTTAGTT
SN_A375_GCTGATCCAAAGCTAA	SN_A375_GCGAAGCCACTAAGTT		SN_H2030_GGCTTCAAGTGAGGGT	SN_H2030_CTTTAGTTCTCAATTC
SN_A375_GGCTCACAGTTGTCTT	SN_A375_GCGAAGCCATTGCGTA		SN_H2030_GCAGCAACATAGACTT	SN_H2030_CTTTATCAGAGCCGGA
SN_A375_TTTGTCTAGTCCTGAG	SN_A375_GCGAGTGAGCAAGACA		SN_H2030_GTGCAAGCAAGCTACC	SN_H2030_CTTTATCAGTATTGCA
SN_A375_TGTAAAGCACCTACTT	SN_A375_GCGAGTGAGGGCCATC		SN_H2030_CTAAGTCAGCATTATG	SN_H2030_CTTTATGGTCAATGTG
SN_A375_CGAAATGAGTGATTCA	SN_A375_GCGAGTGAGGTCGAGG		SN_H2030_TTGTTCCCAGGTTAAA	SN_H2030_CTTTCTTGTTTGCGCC
SN_A375_GACCTGATCCCTGATC	SN_A375_GCGATATTCACACAGT		SN_H2030_GTCTCACTCCCTGGTT	SN_H2030_CTTTGGGAGAACCTGT
SN_A375_TCGCGAGGTCAAACTG	SN_A375_GCGATATTCGTGCTAG		SN_H2030_CTGTTCATCTTAGTCT	SN_H2030_CTTTGGGAGACTTATG
SN_A375_CGAACAAAGCGCATTG	SN_A375_GCGATTAGTCAACAAT		SN_H2030_ACTATGTCAAGCGAGC	SN_H2030_CTTTGGGAGCGAGGTG
SN_A375_CTATTACTCCGTCCAT	SN_A375_GCGATTAGTCAAGTAT		SN_H2030_CGTAACCCATAATCAC	SN_H2030_CTTTGGGAGCGTGCAC
SN_A375_TACCTTTAGTTGTCAA	SN_A375_GCGATTAGTCCAAATG		SN_H2030_AAACGCGCATATAACC	SN_H2030_CTTTGGGAGGTATTGC
SN_A375_TCCCGTTAGGGTGAGT	SN_A375_GCGATTAGTTCACTGT		SN_H2030_TCAGCGATCATTACAG	SN_H2030_CTTTGGTGTACAAAGA
SN_A375_CGTGCACAGCAGCTAT	SN_A375_GCGATTTAGGATGATG		SN_H2030_CACATGCCACGTAATT	SN_H2030_CTTTGTCCAGGTTTGC
SN_A375_GCGATTAGTCCAAATG	SN_A375_GCGCAAACATACCCGG		SN_H2030_CAACAGGCATTAGCGC	SN_H2030_CTTTGTCCATCACTTC
SN_A375_GGAAGTATCATTTGCT	SN_A375_GCGCCTTGTGACCTGG		SN_H2030_GTGTGCGGTTGCTGGG	SN_H2030_GAAACTGAGTTAGCCG
SN_A375_GTCATTAAGTTTGGGT	SN_A375_GCGCTAGGTAGTCAAT		SN_H2030_GTTCTCATCGGGCCAT	SN_H2030_GAAAGCCAGATAAAGC
SN_A375_GCTGTGCAGAATCTCA	SN_A375_GCGCTAGGTGCAATAT		SN_H2030_CCAGCCTGTAATGGCC	SN_H2030_GAAAGCCAGCTCCTAC
SN_A375_GATTCAATCGCTTCTA	SN_A375_GCGCTTAAGACTTACA		SN_H2030_GAACCAGCAACAGGTG	SN_H2030_GAAAGGCTCAGTATTG
SN_A375_ACTCGCTTCAAGCCTG	SN_A375_GCGCTTAAGGAGGACT		SN_H2030_ACTTATCTCCGTGACA	SN_H2030_GAAAGGCTCGCTATGG
SN_A375_CCGTTAACAAGTAAGC	SN_A375_GCGCTTGCACCTATAG		SN_H2030_ACATTAGTCGCTTGCT	SN_H2030_GAACACAAGGACCTGC
SN_A375_TAAAGCCTCTGCAAAC	SN_A375_GCGGAACCAATGCCCG		SN_H2030_GGCTAGACAACCTAAT	SN_H2030_GAACACAAGTTAGAGG
SN_A375_TCATTGCGTAAATTGC	SN_A375_GCGGAACCACCTGCCT		SN_H2030_TACCGCAAGCATTTCT	SN_H2030_GAACCAAAGCAGGCCT
SN_A375_AGCGCTCAGTAGCGGG	SN_A375_GCGGAACCATTGCAGC		SN_H2030_CCGTTTGGTTAGGCTA	SN_H2030_GAACCAAAGCTATTGA
SN_A375_GCATGAAAGACTATTG	SN_A375_GCGGGTTTCCTAGTTT		SN_H2030_CGTTTGGAGAGGATAT	SN_H2030_GAACCAAAGGATCCGC
SN_A375_GCTATCCTCTTGTCCA	SN_A375_GCGGGTTTCGCTTCTA		SN_H2030_GGAGTGAGTGACATAT	SN_H2030_GAACCAAAGTCAATTG
SN_A375_GGTTTCCTCGGCCAGT	SN_A375_GCGGGTTTCTTAGGAC		SN_H2030_TCTCAAGCATAATGTC	SN_H2030_GAACCAGCAACAGGTG
SN_A375_TGGGCATGTTGCGGAT	SN_A375_GCGGTTATCGCCTGTT		SN_H2030_CGCAATAGTGTCCTGC	SN_H2030_GAACCTGTCCATAAGC
SN_A375_ATAAGTCGTTGTTGTC	SN_A375_GCGGTTATCGGTAACT		SN_H2030_AGTCAAGAGCTCCCTG	SN_H2030_GAACCTGTCCCTCTAA
SN_A375_ATGATGACAGCCTTGG	SN_A375_GCGGTTATCGTCATTT		SN_H2030_CACAGGCTCCTCCTAA	SN_H2030_GAACCTGTCCTCGATC
SN_A375_GCATATATCTCCATAT	SN_A375_GCGGTTATCTTGGATA		SN_H2030_CGTGGTTCATGTCAGC	SN_H2030_GAACCTGTCGTTATCT
SN_A375_AGACTATGTCGTTATC	SN_A375_GCGGTTGGTTACGCAA		SN_H2030_GCTATCCTCCTTAATC	SN_H2030_GAACCTTAGTTGTCCC
SN_A375_AACATCATCCATAATG	SN_A375_GCGGTTGGTTCTTTAG		SN_H2030_TTAGCAATCTTTAAGG	SN_H2030_GAACTTATCAGAAACG
SN_A375_CCTCCTGAGCTTAGCG	SN_A375_GCGGTTGGTTGGTTCT		SN_H2030_AGGATGTCAGTTATCG	SN_H2030_GAACTTATCTCCTCTT
SN_A375_CGAAATGAGTAGCGGG	SN_A375_GCGTAACGTAATAGCT		SN_H2030_ATGTTGTCAGGCGATA	SN_H2030_GAACTTATCTTGAGGT
SN_A375_CAGGCTGGTATTGAGT	SN_A375_GCGTGCTAGACACTTA		SN_H2030_ACATTAGTCATGCAAC	SN_H2030_GAAGCCTGTAAGCACC
SN_A375_TGCATTAAGTTTAACG	SN_A375_GCTAACAGTCGCAATA		SN_H2030_TTTGGCTGTTAAGCTG	SN_H2030_GAAGCCTGTTAGGCTA
SN_A375_GTTTAGCAGTCAGTAC	SN_A375_GCTAACAGTTTAGTCC		SN_H2030_TTACGTTTCTCTAGCC	SN_H2030_GAAGCCTGTTTGTCTA
SN_A375_TACGTTAAGTCTGGGC	SN_A375_GCTAACAGTTTGTGGA		SN_H2030_TAACCTAAGTAGCGCC	SN_H2030_GAAGCTAAGACAAGTG
SN_A375_GACTATTCAGTTAGCC	SN_A375_GCTAAGAAGAAAGCAT		SN_H2030_CTCCATCAGCGGCTGT	SN_H2030_GAAGCTAAGATGCCTG
SN_A375_CATTCATTCATAATCG	SN_A375_GCTAAGCGTAAGCTCA		SN_H2030_TTGCACACATAATCGT	SN_H2030_GAAGCTAAGCAAGACA
SN_A375_ACATAGCTCTAGCTAA	SN_A375_GCTAAGCGTTAACGGC		SN_H2030_TATCACAAGTTAGGCT	SN_H2030_GAAGCTAAGCACGTTG
SN_A375_GCATCCTTCCTTTACG	SN_A375_GCTAAGTTCCCATAAA		SN_H2030_GCTAGCCAGTACCGCA	SN_H2030_GAAGCTAAGCCGCTTT
SN_A375_CCTTAGTGTTCGCTCA	SN_A375_GCTAAGTTCGCTTCTA		SN_H2030_ATCACACAGCCGCTAA	SN_H2030_GAAGGAACAGGCCAAA
SN_A375_TACTGACAGTCCTTCA	SN_A375_GCTAAGTTCGGCTAGC		SN_H2030_AGTAGCTTCCCATAAA	SN_H2030_GAAGGATGTCAAGTAT
SN_A375_ACTGAATGTTTGACCT	SN_A375_GCTAATATCAATGACC		SN_H2030_TAATGGACATAATCGT	SN_H2030_GAAGGCCCAATCCTGA
SN_A375_ATCGAGGCATAGCTGC	SN_A375_GCTAGCCAGAGGATAT		SN_H2030_GTTGGCGGTGTGTGGT	SN_H2030_GAAGGCCCAATTTGGT
[truncated: 1,868 more rows]

## Sheet: Figure 2c
A375				H2030
Shared CBs	total UMI counts per cell (scNanoGPS)	total UMI counts per cell (10XGenomics)		Shared CBs	total UMI counts per cell (scNanoGPS)	total UMI counts per cell (10XGenomics)
SN_A375_ATTGCGCCAGTCTAGC	8912	28933		SN_H2030_GTATTGATCAAGTGTC	9421	17105
SN_A375_TCGTCAACACTTGTTC	8858	23539		SN_H2030_TACAAGCTCCTAAATG	27188	31042
SN_A375_GCATGAAAGCGATAGA	5829	18517		SN_H2030_CGCTACTTCGGCTAGC	12919	27331
SN_A375_TTAGCGGTCGCAACAT	10191	33129		SN_H2030_CTTGGACCAGCTAATT	8456	16750
SN_A375_TATCGAGGTTTCGCCA	11515	26213		SN_H2030_CTATAACCATAATGAG	10788	20671
SN_A375_GACCTAGTCCAAGTGT	3480	10619		SN_H2030_GCCTCAAAGTGATTCA	10877	20353
SN_A375_GTTTACCGTGCATTAG	4182	12905		SN_H2030_CCAGCTAAGACAAACG	15649	31348
SN_A375_TTTGTGTTCCCTGGAA	10061	30077		SN_H2030_GCAGCTATCAATTGGC	12428	23335
SN_A375_CTCCTAATCGATTTGA	5640	17349		SN_H2030_TTTCCACCACCTACTT	11987	22718
SN_A375_ACCTAAGGTTCGCTCA	5527	18718		SN_H2030_CGAAATGAGCATGCAT	11381	22356
SN_A375_GTATTGTCATGTTTGG	40305	105826		SN_H2030_TGATTAGTCAAGCTAC	18477	35067
SN_A375_CGCAATAGTCGTTATC	6799	19662		SN_H2030_CCTGTTGGTAATAGCT	19636	24666
SN_A375_TTGTGTGCATAGCGGA	9625	30871		SN_H2030_ACCCTCCCAGTAAAGC	8780	18699
SN_A375_ACCAAGCGTCCGTGAG	10083	27554		SN_H2030_GTGGATGCAGGGAGCT	6135	13393
SN_A375_GCATGAGCAGCTTAGC	7179	21845		SN_H2030_GTGCACGGTACCGTTT	13313	25592
SN_A375_GCTAAGCGTTAACGGC	17009	56268		SN_H2030_CGCCAAATCCGTGACA	21748	18793
SN_A375_AATAACCGTCGTTATC	23530	70221		SN_H2030_GCAGGTGAGATTGAGG	3163	6270
SN_A375_ACCCTGTTCTTGCAAA	12213	38665		SN_H2030_ACCACATAGTTGTCTT	10828	20127
SN_A375_GTAGCGCTCAACAAGG	6400	20662		SN_H2030_AAGTGAAGTGCTAGAC	17469	19415
SN_A375_ACTCCTCAGTAAGAAC	4860	16025		SN_H2030_GACCTGCAGTTATTCC	18954	34922
SN_A375_AATCTTGAGTCTATGA	19051	56299		SN_H2030_TCGGTTCTCCTAGTTT	22809	41438
SN_A375_TGAACAACAGAAATGC	5393	17174		SN_H2030_GCCCTCATCAGGAACA	13423	24808
SN_A375_ACTTGAATCCTGCGAA	6671	21841		SN_H2030_TTTAACCTCTGGCTTC	14479	24670
SN_A375_CCGGTAGGTCATTACC	9981	33428		SN_H2030_CATGGATTCGAGCTAT	13902	26018
SN_A375_TTTGACCGTTACTAGG	24181	69853		SN_H2030_CAAGGTTTCATAAGCC	15779	32057
SN_A375_TCAACAATCTCGACCT	10753	31569		SN_H2030_TACCTCATCGATCAGT	9882	18295
SN_A375_CTTGCATGTAAGGTTT	16549	49657		SN_H2030_ATCCCGCGTTGTCCAT	5356	10858
SN_A375_ACGAGTAAGCATTATG	3954	12492		SN_H2030_CTGTTTAGTTACTTCA	28702	29565
SN_A375_GTGCATTAGCGATAGA	3740	11265		SN_H2030_AACCCGCAGTTACCGG	9076	19339
SN_A375_TTGCTTAGTGCGCAAT	26833	84502		SN_H2030_GTGTGCGGTCATAGAT	9992	19425
SN_A375_GGCAAATCAAGGTGGC	4466	13098		SN_H2030_GGTCTTGAGCCTCTCG	20642	22616
SN_A375_GCCAGGTTCCCTCTAA	6100	21244		SN_H2030_TAGCAGGCACTTGTTC	14780	27282
SN_A375_CCGTTTGGTTGGCGTG	6841	19907		SN_H2030_GGTATGTTCACTTCAT	11536	22281
SN_A375_TCCATTGTCGTTACAA	8209	23012		SN_H2030_AATTCGTCAACGTGCT	15069	27995
SN_A375_AAGCCTCCAGATTCAT	15298	48003		SN_H2030_TCAAGTATCCTGATTT	18457	35020
SN_A375_TGAAACTGTGATGAAA	7774	21933		SN_H2030_ATTAGCTCACGTAAGG	10079	19849
SN_A375_GTATTCAAGTTTGGTA	11155	31972		SN_H2030_TAAGGACCAGCAGGTA	14878	32061
SN_A375_TCCTTAGTCGGTCATG	4607	12857		SN_H2030_CCATTGTGTTAGTTGG	6712	12048
SN_A375_TGCAAGCGTGATGATT	8551	25960		SN_H2030_GAGTATCTCTAAATCG	8685	18102
SN_A375_TCCATATTCCACCCTG	5207	16924		SN_H2030_GGGTTACGTGCTAGAC	5163	10510
SN_A375_TGCTTCCAGGCTCATG	8149	28229		SN_H2030_AGCTAACTCCGTAAAC	9345	19305
SN_A375_CTAAGGTTCTGTGAGT	15198	46468		SN_H2030_ATTGCAGGTGAAACAA	9979	18768
SN_A375_GAGGTACAGCGCAATT	8558	27884		SN_H2030_AATTGTGTCAGGTCCA	13177	25152
SN_A375_CTACAACAGGACAACA	10881	32589		SN_H2030_GTTTAGCAGTGTTGTA	18609	31318
SN_A375_AGCTAACTCCGCCTAT	9342	27401		SN_H2030_ACTTCGCTCGTGCTTC	12004	22903
SN_A375_GTACTTCGTTAGGACC	7034	21595		SN_H2030_TTGGCTTGTTATCCTA	22079	40231
SN_A375_AATGCAACAGTTTCTC	6964	20671		SN_H2030_AGCTTGGTCCTTAATC	14867	28407
SN_A375_GTGTGTTAGGAAGTAT	5572	18480		SN_H2030_GGCATTGTCCTTGCGT	6988	12909
SN_A375_TTGCACACAATAGCCC	6587	22155		SN_H2030_CCTGAATAGGCTATGT	12787	25394
SN_A375_CTGGTTACATCCCGCT	4522	13653		SN_H2030_GTTAGGCGTTCATCTA	16892	29474
SN_A375_GAAGTATAGTGCACGC	16660	59220		SN_H2030_GCGCAATGTGTTGCTT	13914	25913
SN_A375_ACCTACCTCACCATTT	25123	74243		SN_H2030_ACTTATCTCCGCAAAT	13054	25000
SN_A375_TCGCGCACAAACTAAG	19174	57893		SN_H2030_GTATTGTCAAATTGCT	14373	25601
SN_A375_CTATGATCACTCGCTC	5575	17872		SN_H2030_TTGAGGCGTCCAAGAC	5583	11046
SN_A375_AACGGTAAGTTCCTGC	6494	21395		SN_H2030_CAGGGTGAGGACCTGC	9240	19120
SN_A375_GCGGTTATCTTGGATA	6597	18726		SN_H2030_GATAAAGGTCACCTAT	6235	12808
SN_A375_TAATGCATCTGTGAGT	25959	60685		SN_H2030_ATGTCATCATGCATAT	8398	14597
SN_A375_CAGTATGGTTAGGCGT	5465	15662		SN_H2030_CATCCTCAGCTGGACC	27098	38802
SN_A375_TACGGATTCAAGCCTG	10520	35117		SN_H2030_GCAGGCTTCATGTCAA	25084	45113
SN_A375_GCGTAACGTAATAGCT	2116	6199		SN_H2030_GGTACTAGTTGTTCAC	25749	46610
SN_A375_TCCTTCAAGATGCCTG	12349	21052		SN_H2030_CGTAGTTAGGCACAGG	11863	23786
SN_A375_TCAAGACTCTCACATT	6329	20662		SN_H2030_GCAAACCGTGGAAGGC	7455	15286
SN_A375_GGTGTCCAGTTCCTGC	16370	50949		SN_H2030_CGCTAATAGCAAGACA	28344	54542
SN_A375_TGTGCGCAGTTACCGG	4672	15048		SN_H2030_ATTGGTTCAGGTCCTG	21756	37732
SN_A375_TGTGGCGGTAACGAGG	12132	38403		SN_H2030_TGCTCCGTCCAAGTTA	17485	22336
SN_A375_CTTTGAGCAACCTGGT	14806	42142		SN_H2030_CAGGCTATCTTGCAAA	11139	22194
SN_A375_ATTGCGCCACTAAGAA	4386	13427		SN_H2030_CGATTATCATAGTCAT	35600	64629
SN_A375_TCCCGGACACATACTG	13466	40128		SN_H2030_GCGGATACAGGTATTT	1364	2394
SN_A375_CGTCCTAGTTAGTGAT	20889	59897		SN_H2030_AGAAACCCATCACTTC	13678	29523
SN_A375_CCGATGCAGCCGCTAA	15285	55970		SN_H2030_TGTGCTGAGTAAGTCC	8901	16077
SN_A375_CCACTTGGTATTGAGT	5239	16810		SN_H2030_ACAACAGAGCTCCTAC	14797	29955
SN_A375_TTGCTTTAGCTCCTAC	6875	22619		SN_H2030_GCAGCCAGTGGTTATG	8210	14974
SN_A375_TACGTAATCGTCCTTA	8166	24501		SN_H2030_AAAGGAGCAAGTGTCC	5473	10542
SN_A375_GGAACCTGTCACCAAA	5181	15486		SN_H2030_TTTCCTGAGCCGCTTT	5318	11601
SN_A375_GTCCAAGTCAATGACC	11145	32170		SN_H2030_AACTCACAGTAGGATG	23683	25950
SN_A375_CAGGCTATCCGCACAA	10878	34583		SN_H2030_TGAGCCGGTGCGCGTA	18806	26340
SN_A375_GCAATGAAGCGGTTAT	23173	69017		SN_H2030_GGGCCTAGTCGCGCAA	9037	18290
SN_A375_GTAGTTTCAGTAAGTA	30072	93633		SN_H2030_CGCACCACAGGCCATT	8593	15669
SN_A375_CAAACAACACTGGCCA	8294	24073		SN_H2030_ACCACACCAGGCCAAA	8323	18029
SN_A375_ACAGCGCTCATTCATC	5866	16009		SN_H2030_GCGATTAGTACTTAGG	10469	20416
SN_A375_AGCTCATAGTTAGGCT	8237	26400		SN_H2030_CAGCCTAAGTTATCCT	15608	31620
SN_A375_CTGAAACTCGCAAACT	29563	92709		SN_H2030_GCTCTGTTCTTAGCCC	11868	21826
SN_A375_AACGGTAAGCACGTTG	8540	27188		SN_H2030_GCTTTCATCTACTAAG	9854	17965
SN_A375_GTTGCTGAGGTACCGC	5476	16894		SN_H2030_GCTTACCTCGGCCAGT	15470	31262
SN_A375_CGTAGTTAGGTGTCCA	18953	55369		SN_H2030_TGTGGCTCAAACGCGA	14449	15010
SN_A375_TGATCACAGCCTCTGT	6693	19512		SN_H2030_GGGCATTGTAGCCATA	11513	20391
SN_A375_GCATCCTTCATTTGTC	31857	87216		SN_H2030_GAGCTAGCATCACTTC	9683	19256
SN_A375_GCTTTATTCAGAAACG	21513	61904		SN_H2030_GAACTTATCTTGAGGT	7895	14884
SN_A375_TGCGCGAGTAGCCTCC	3454	11890		SN_H2030_GTGCTGGGTGTCCTGC	17580	35043
SN_A375_TTTAACCTCTTTAGGA	3741	12841		SN_H2030_CCTATATTCGTTAAGC	11403	22875
SN_A375_ATCGAGGCACAACAGG	11439	33241		SN_H2030_CTTGTTCCATAAGTCT	14300	26866
SN_A375_AAACATGCACGTAATT	6882	20603		SN_H2030_CGAAGTAAGAGGAGTC	7137	17477
SN_A375_AAGTGTTGTTAGCTGA	2327	5737		SN_H2030_ACCGCAATCGCAAACT	12915	25802
SN_A375_CTAGCTGAGGCTGGCT	4661	14481		SN_H2030_CCTCCTCTCAAGCTAC	13595	29984
SN_A375_TCAACAATCCTCCTAA	3849	12517		SN_H2030_AGGCCCAGTGCAACTA	18727	20262
SN_A375_CGGACCTAGGCGCTAC	4114	14428		SN_H2030_GCCCATAAGCTCCCTG	20173	23611
SN_A375_CAGGACACAACCGCCA	15505	45189		SN_H2030_GCTATCCTCGCGCTAA	13439	26106
SN_A375_ACTAACCAGAGGGACT	3666	11819		SN_H2030_GGCAATCGTGAAGCCT	12476	25092
SN_A375_AACGCCCAGCCACAAT	5418	16390		SN_H2030_ACCTCACTCTACCTAT	21293	43007
SN_A375_ATCACCCTCCTTGTTG	8022	24140		SN_H2030_CCACTTGGTTAGACCA	6866	13672
SN_A375_CGAGCGAAGACTCGCA	16745	56666		SN_H2030_TGTCAGTAGGTGAGAC	6845	12844
SN_A375_CGCTTCTAGTAATCCA	9415	28891		SN_H2030_ATTCGTTTCCATCAGG	9102	16776
SN_A375_TGAGCTTAGGTGTTAC	8183	24801		SN_H2030_TTTGTGGCATTGTCAG	11458	20269
SN_A375_ATTCACTTCCTAATTC	7335	21403		SN_H2030_GGTACCGGTGCATTAG	6948	13639
SN_A375_CCTTCAATCGCTCACT	7831	22555		SN_H2030_AGCGATTTCCTCCATA	12863	25058
SN_A375_ACGGTTTAGGCTGGCT	2722	7864		SN_H2030_GATTGCGTCGCTAGAT	10974	18217
SN_A375_CTTCTAAGTTACTTCA	8415	27149		SN_H2030_GGTGCTGGTATTGTGG	18611	33162
SN_A375_ACACCTTGTACGTTTC	8876	27312		SN_H2030_GCTATCCTCTGGCAAT	9520	17917
SN_A375_CTAGATTCAATTGAAG	19157	58575		SN_H2030_TCACGGATCACGCCAA	7769	15367
SN_A375_CAAATCATCGCTAGTG	11508	33454		SN_H2030_CATCCCAGTAATGGAA	9830	19881
SN_A375_GTGGATGCACAGCCAT	6963	20380		SN_H2030_ATTGTGATCTAACCAA	7845	14671
SN_A375_TTTCAGTTCCTGGTCT	22069	48399		SN_H2030_TAGTACGGTGTTGTGA	7186	13712
SN_A375_AGTTATGTCACCATTT	10474	30375		SN_H2030_CCTAATAAGAATCGCT	6605	13494
SN_A375_TACGGTTAGCATTTCT	18956	32061		SN_H2030_GGACGAAGTGCTCACC	9846	19744
SN_A375_GCCCGTTGTTAGAGGG	4665	13624		SN_H2030_GCGATTAGTTGTAAAC	10223	19156
SN_A375_CGCAATTAGGCATTAC	10070	31368		SN_H2030_GAGTTTGGTTCGCTTG	6429	12252
SN_A375_GGTTGCATCATGTTTC	17138	50019		SN_H2030_CAAACGCGTTACTTGC	13818	25941
SN_A375_CCATAGCCACTGACTA	15954	48843		SN_H2030_GGTATTTCACCTCGCT	9522	19827
SN_A375_CATCGCTTCTTTGTAC	17886	55543		SN_H2030_TACGTACAGGCATTGT	40568	73240
SN_A375_CGTGTGTCAGGTTATT	5823	14996		SN_H2030_GCTAAGAAGGCCGGAA	7601	16335
SN_A375_CCTTGTTCAAACCCTA	34265	96158		SN_H2030_CCTCCTGAGCTACTGG	16447	31436
SN_A375_TTCACTGTCAGTGAAG	3838	11510		SN_H2030_CGTTAGGTCTAATTGG	11697	22835
SN_A375_GCGCTTAAGGAGGACT	25480	77333		SN_H2030_TCCAGGTCATGAATAG	10192	19028
SN_A375_TGTTCATTCCTAATGA	3857	11286		SN_H2030_CTTTGGTGTACAAAGA	20292	39243
SN_A375_ATTGCTCGTTATCCTA	7907	22145		SN_H2030_GCCTTTATCGCATCCT	9114	15802
SN_A375_CCTGGTAAGCTAATTG	8242	26443		SN_H2030_GAAGGCTAGGATAAAC	6713	15318
SN_A375_GATTGCAGTTAGGTTG	9662	18095		SN_H2030_CCATTATTCTAGCTTT	10981	19878
SN_A375_AGGTTTGGTTGGTTGA	9839	28206		SN_H2030_GCTATAGGTCTTACTA	19873	37209
SN_A375_CCCTAATGTTGAGCCG	5439	16318		SN_H2030_CTTCACTCATCCATCT	20110	37451
SN_A375_TCTGTGACAATAATCC	11228	19440		SN_H2030_TAGGAGTCATCCGTAA	11789	24148
SN_A375_CTGTATTTCATTACTC	15415	45978		SN_H2030_TGGACTAGTAACCACA	13936	26876
SN_A375_AGTTTGCAGCACTAAC	5610	16069		SN_H2030_TGCATGAGTCGCGCAA	25996	50266
SN_A375_AAAGCCGCACACAATT	4979	17746		SN_H2030_AGTAGGATCACCAATA	10206	19692
SN_A375_TATAGCCAGGTGAGAC	3951	11991		SN_H2030_CCAGGAACACCAAAGG	12581	26611
SN_A375_AGATGCTTCCGGGACT	5363	17367		SN_H2030_ACTAATCCAAACTGCC	20243	38059
SN_A375_GCTGGTTCACATACTG	3916	12149		SN_H2030_ATTAGCGGTAACAGGG	32356	36175
SN_A375_AGTTACATCCAGGGAG	4512	16411		SN_H2030_GGGCAATAGAACAAGT	6788	13213
SN_A375_GAGCTGCTCACATTGA	5764	16463		SN_H2030_AGCAAGGGTTGTTGGA	16206	32354
SN_A375_TCATTTGGTAACGGGA	18773	52678		SN_H2030_GTTGCATAGTCTCACC	12627	23243
SN_A375_CGCTCCATCACTTCAT	10258	31859		SN_H2030_TACCGCAAGTTTCCGC	9667	19771
SN_A375_GCTAGTGTCCTAACGG	3573	12072		SN_H2030_TAGAGCCGTAACGTGC	8742	17678
SN_A375_GACTAATGTTTGAGCA	12867	38099		SN_H2030_GTCATCCTCCTACCTA	31445	41205
SN_A375_AAGCTATGTGTTAGCA	4213	13743		SN_H2030_TAAGCCTAGCGGATTT	11682	25348
SN_A375_AGTCCTTGTTTGGCTT	14810	23388		SN_H2030_ATTGAAGCAAATATCC	8707	16322
SN_A375_CAGGACACACACTAAT	23533	26913		SN_H2030_GGTATTTCATTGTGTG	13357	24191
SN_A375_TACTAAGTCAGGAACA	4294	14107		SN_H2030_CATCGCTTCCTTGAGG	12497	24914
SN_A375_TAAGTAGCAGAGAGCC	4842	15942		SN_H2030_TTCAGGTAGGGATTAG	12996	25026
SN_A375_TGCCTGTTCTAAGTCA	14572	30582		SN_H2030_GACCGAACAATACTGT	11807	22554
SN_A375_TTCAGCACACTTAGGC	10001	30477		SN_H2030_ATTACTGAGCCTAATA	21060	24019
SN_A375_ATCGCCCGTTAGTACG	4267	12515		SN_H2030_CACAAGCGTTAAATGC	12460	24935
SN_A375_TCCATCATCTCCTCAA	10634	30381		SN_H2030_TGCATCCTCTTAGTCT	11150	20740
SN_A375_GTCCTCCCATGAAGTA	35547	101819		SN_H2030_ACATCATCAGGCCATT	13558	23860
SN_A375_CGCATTTGTGTTAGCA	11621	20792		SN_H2030_TTACCGTGTCGTTACT	7016	13361
SN_A375_GAGTAACCAATGCCCG	30602	54240		SN_H2030_TACCAAATCTAGCGTG	18417	14774
SN_A375_TGAGCACGTAGGTTAT	4813	14935		SN_H2030_GACGCAACACTTAGGC	25509	48333
SN_A375_CCTGGATCATCGCTTT	9358	28674		SN_H2030_CGTTATTTCATTACTC	10091	17578
SN_A375_CAACCCGCATCACTTC	12257	40577		SN_H2030_TCAGTGAGTCATCATC	20904	37780
SN_A375_TTAAAGGCATAAGGAC	10629	29684		SN_H2030_ATGCGATTCACTCGCT	7209	15181
SN_A375_TTTCACCCAAGGATTA	14887	35789		SN_H2030_GGGCCTAGTTTACGTC	11946	14355
SN_A375_GGTTACTAGTGAGAGC	5652	19544		SN_H2030_TATCCAGCATAAGTTC	18334	34874
SN_A375_ATGGCTGTCTTAGCGG	5224	15202		SN_H2030_CATAGACTCTCACACC	16997	35506
SN_A375_GTATGTGGTAAACAAG	21478	48292		SN_H2030_TCCACAACAGTAAAGC	13969	27127
SN_A375_TCCATCATCCTAGTTT	8230	24405		SN_H2030_CACCAACCATTTAAGC	6306	12157
SN_A375_ATGATGGAGGGATGAC	5943	16635		SN_H2030_GGGAATATCCTTAGTT	13615	25874
SN_A375_GGTGTTGTCCTCATCA	5690	14950		SN_H2030_GTTTGTTTCATTGACA	6817	11318
SN_A375_CAAGCTAGTAGGTGTC	18736	57504		SN_H2030_GTTCGCTTCATCGTTT	7941	14036
SN_A375_AGGTGAGGTAAGTCGC	3777	12125		SN_H2030_GTAAGCTTCATAGACC	20475	23928
SN_A375_CTGGCTAAGAACCTGT	7717	22999		SN_H2030_CGTACGGGTTAGGCGT	14601	15292
SN_A375_ACATTAGTCATTGCGG	10756	32319		SN_H2030_CGGATAAAGTCACTCC	9641	21645
SN_A375_CTTAGGAGTTGGGTTA	2453	8978		SN_H2030_GTGGATGCAGATTCAT	10092	18304
SN_A375_TAGCCTCTCTCAATTC	14454	48487		SN_H2030_GCCTGAGGTTGTCCAT	23889	21414
SN_A375_CGATATTCACTTCACT	12785	24631		SN_H2030_AATTCGTCATAGCGGA	6084	11412
SN_A375_ACCATAATCTTGCTAT	5915	17050		SN_H2030_GGTACTAGTATTGTCC	9438	16904
SN_A375_CCGTTACTCGCTAAGT	4572	14324		SN_H2030_ACGGTTTAGCTATTGA	11983	22776
SN_A375_TGTTGTAAGCCTAATA	10693	31510		SN_H2030_CGTTTGTGTAATTAGC	5132	8377
SN_A375_GATTAGTGTCCCGGAA	9274	29012		SN_H2030_CCTTGTTCAATAACCT	14663	26686
SN_A375_GCCATTACAGCTAATT	11037	33576		SN_H2030_TCGCTAACAACCGCCA	16892	31162
SN_A375_ACCGAAGCATTGCGAC	17093	50341		SN_H2030_CTTCACTCACAGCCTG	8798	16868
SN_A375_CATTTGTTCAGCCAAT	23445	68595		SN_H2030_TGCATCCTCCTCACAC	10146	19387
SN_A375_ACCACATAGTGAGGGT	3474	10662		SN_H2030_AGATGCTTCTCACATT	8781	16884
SN_A375_GAGTCATTCATGCTCC	12096	35224		SN_H2030_GTGAGGAGTTCGGTAA	10092	22236
SN_A375_ACTTTGTTCTTGTTCG	10553	25366		SN_H2030_CGCGGATTCTGTGCAG	7783	15473
SN_A375_TAGGCTGTCCCTCTAA	19050	53888		SN_H2030_CTCGCTCCAGCTCATA	10734	20848
SN_A375_AGTTTGATCCTGGCTT	13306	40564		SN_H2030_GCAGGAAGTAGGTTAT	8315	16312
SN_A375_TAGGTGCGTATCTGGA	7487	23699		SN_H2030_TCGCGCACAAGGTAAC	11813	21031
SN_A375_GTAAGCAAGCGATAAG	11934	39352		SN_H2030_ATGGACAAGCCTGATG	33341	26547
SN_A375_GAAACCCGTCGCAAAC	4801	15302		SN_H2030_TAACCGGTCATGCTAA	27262	30358
SN_A375_ATGAAGCCAAACCCTA	7829	27619		SN_H2030_TACGGTTAGGACCGCT	11261	22727
SN_A375_CTTCTAAGTTGCAGTA	25910	83739		SN_H2030_GGTGTGACAGGACCAA	14233	14743
SN_A375_TGCTTGTGTATTGTGG	5151	14264		SN_H2030_TCCACAACACGGTTTA	13212	24209
SN_A375_CGATGTCCATGCTTAG	6326	19176		SN_H2030_TTCGCAACAAACTAAG	22964	27313
SN_A375_CACTAGCCATAGCGAG	11574	22201		SN_H2030_TAGGTGCGTACCGTAA	10384	21504
SN_A375_TCACCTCAGTCATGCG	5662	17615		SN_H2030_AGGTTTATCCTCATCA	14595	25952
SN_A375_GTTAGACTCATCACTT	10706	30530		SN_H2030_GAGGCTTGTTTGTGGA	12172	22213
SN_A375_GCATTGCCACCTATAG	3625	11135		SN_H2030_CAGGGCTTCCTGATGG	14643	27088
SN_A375_TGTTGTTTCGATTATG	7765	21047		SN_H2030_TAAACAGCACCTAATG	18054	34387
SN_A375_CGAAGGCCAGCTTACA	22858	80428		SN_H2030_GCCACTAAGGAACGGT	15698	30405
SN_A375_GCCCTCATCTGGCTTC	6777	19909		SN_H2030_AAGGATCCATCTAGCA	12489	24502
SN_A375_ATGGTGCGTCATAGAT	3919	11714		SN_H2030_AGCTAACTCATTTGCT	9332	17956
SN_A375_GGCATGGAGCTCAAAC	5326	15943		SN_H2030_AACGCCCAGTTTGGTA	12469	23850
SN_A375_TGGCCTTTCATAACTG	19726	60322		SN_H2030_TTGGAGGCAGAAATGC	5105	10515
SN_A375_TGATCCTGTGCTAGAC	6660	19523		SN_H2030_CCATAGCCATCCCGCT	14048	26935
SN_A375_CTACCTCAGGTAAGCA	6041	19967		SN_H2030_CTGTATTTCAAGCTAC	12591	24937
SN_A375_GACTCACCAGCTCAAC	25116	76495		SN_H2030_TTGTGTGCACCAAAGG	8771	17438
SN_A375_AACCTTGCAGCCTAAC	7684	25234		SN_H2030_GTCAGGCTCAGGAACA	9055	15830
SN_A375_TCACATAAGTATTGCA	12992	42396		SN_H2030_GTGATCAGTGCTTACT	12216	24767
SN_A375_GTGTGCGGTTAGTACG	2735	10647		SN_H2030_TATGGTCAGCGGATTT	9677	19158
SN_A375_CAGGTGGAGGAAGTAT	8512	27249		SN_H2030_CCGCTAAAGGTCCACA	8976	18035
SN_A375_ACCGAAGCACCAAAGG	11872	39121		SN_H2030_CCAGGATGTTACTTCA	10673	21838
SN_A375_ACTTACAAGTGTTGTA	7056	22322		SN_H2030_GCTGCACAGTAGCCAT	8829	16312
SN_A375_ATCACACAGGGATGAC	6333	18958		SN_H2030_TATGGCCCAGTTAAAG	22267	41050
SN_A375_CTCCTCACAATCGCAC	17107	53987		SN_H2030_GAACCAAAGCTATTGA	15974	30913
SN_A375_CGCAATCCAGCAACAG	6341	17150		SN_H2030_GACCGAACACAGCCAT	21811	40719
SN_A375_GGCAAGCCATAGTCAT	6820	19906		SN_H2030_TACAAGCTCGCTTGCT	8681	17236
SN_A375_CAAGGGAGTCATCATC	6291	20301		SN_H2030_TAGCTTAAGCTGTCAG	8845	19069
SN_A375_GAAGTAAGTCATGCCC	3559	13320		SN_H2030_ATTTGTGAGGTCCTGA	8503	15671
SN_A375_TGCATCCTCATGACCG	14172	42710		SN_H2030_TACTCAAAGGCCTTAG	9443	18079
SN_A375_CCTTGCGTCACAAGCT	16081	26421		SN_H2030_GAAGCCTGTTAGGCTA	31323	40237
SN_A375_CCTATAGCATTAGCCA	9097	26820		SN_H2030_TACCGCAAGGATCACT	10043	20373
SN_A375_ATTCAACCATTCCTCG	14227	42565		SN_H2030_TCGTGCTTCTTGGATA	8290	11614
SN_A375_TCCGCCATCAAACTCA	7675	18764		SN_H2030_ATAAGCCTCTTAATGG	8492	15822
SN_A375_GATCGATTCAGGAACA	2162	6646		SN_H2030_TTGTCCCAGCGGATAA	19982	20886
SN_A375_CAGGTTAGTCATCCTG	6814	19535		SN_H2030_CGAGGAAGTTGGCCGA	9093	21507
SN_A375_AGTGTTTCAATGCCTA	8069	26339		SN_H2030_GAGGAGGCATACCCGG	6688	15149
SN_A375_CGGATAAAGGTTAGAG	10558	35940		SN_H2030_GGTAACCGTTAGGATT	10378	20468
SN_A375_CATGCATAGGAAACTG	13611	46875		SN_H2030_AATCCCTGTAGTTAAC	9537	19106
SN_A375_CGATCCTTCATGGCTG	10701	31356		SN_H2030_CAAAGCGCAAGTTATC	12003	24375
SN_A375_GATAACGAGACAAAGT	14909	44646		SN_H2030_GAGGCTACACTGGCCA	10282	20300
SN_A375_CCTACTGGTTTGACCT	5536	15206		SN_H2030_AAGCTTGGTACGGTAC	7660	15539
SN_A375_GGCCGTTAGTTAGCTA	7541	22768		SN_H2030_GCTGACATCCCAGTAG	17310	18756
SN_A375_GCCCGTTGTCTTACTA	3098	9442		SN_H2030_TTCCTTGAGACCATAC	19897	35551
SN_A375_CACCTCAGTTTGGCTT	3791	11509		SN_H2030_CTGTGTGAGCGCCTTT	26135	30522
SN_A375_GATTACGGTCCTGATT	13901	39977		SN_H2030_AGCGCTCAGCATGTTA	10056	18558
SN_A375_ACAGTATGTGGGTACT	5658	17906		SN_H2030_CTCACTCAGTCCTGAG	15636	32282
SN_A375_GCATTGCCAGGCTACT	8349	27480		SN_H2030_ACCCGTAAGTCATTAG	13088	25257
SN_A375_GTTGCGGGTTGTTCAC	11524	36719		SN_H2030_CTCATTTAGTATCGCG	12717	24043
SN_A375_GATTCAGGTCAAGACC	8666	26328		SN_H2030_CGCGATTCATGAATAG	12538	22489
SN_A375_ACCTGTTGTGGGTACT	6666	17651		SN_H2030_ATGGTCTAGTTAGACC	23348	27181
SN_A375_TTGGGCCAGGCGAATA	11966	39286		SN_H2030_GCGGAACCAAACCTAT	23173	27198
SN_A375_GTACAATGTTCATCTA	3687	10419		SN_H2030_TACGTACAGGAAGCTA	8457	17490
SN_A375_AACTAGTGTATTGTGG	11079	34292		SN_H2030_CCAGCTGCACCTATAG	9184	17755
SN_A375_TTCATTCAGGAGTCTT	25901	76536		SN_H2030_TGATTAGTCAGGATGA	14024	26101
SN_A375_TAAGCCAGTTGCACGG	5939	19099		SN_H2030_CCTTAACGTGCTAGAC	11351	21943
SN_A375_TTGCACACATTTAAGC	14976	35953		SN_H2030_GTATTGTCAGCATGGA	7830	14485
SN_A375_ACACGGACACATGCTA	3627	11642		SN_H2030_GGTAATTGTTATTGCC	11399	22987
SN_A375_GTGCTGGGTGATCAGC	7834	23411		SN_H2030_CTGTATTTCGCCTGTT	8502	15685
SN_A375_CTGCTATGTGCATCGG	6977	22191		SN_H2030_GGATAACCAAACCTTG	15828	33787
SN_A375_CGTAATGGTAACGTGC	21337	61656		SN_H2030_TGATTCAAGTAGCCAT	18849	35131
SN_A375_CCGCTAAAGGGTGGAT	2945	9879		SN_H2030_TGTGGCGGTTAACACG	9217	16781
SN_A375_GCATGAAAGCCGCTTT	6690	20104		SN_H2030_GTTCGCTTCATGCCTC	13072	24548
SN_A375_TCCGGTTTCCTCACTA	9828	31358		SN_H2030_CAGAACCGTAAATTGC	31572	63188
SN_A375_TCAAGCTAGGTCCGTA	4077	13384		SN_H2030_CGAGGCAAGGTCGAGG	9164	19078
SN_A375_TACCTGCTCCGGTTAG	4848	13953		SN_H2030_CAAATCATCGTTAAGC	9020	17027
SN_A375_TCCATAAAGGGCTAAA	5592	10605		SN_H2030_AGGCTAAAGCAGCTAT	11660	24130
SN_A375_GGTTTCCTCAGGCCTA	20315	68955		SN_H2030_ACCAGGGAGACTAAGG	30374	60454
SN_A375_CCTAAGCCAGAGAGCC	3196	11540		SN_H2030_GCTGAGGAGCTCATAA	9437	18872
SN_A375_AATCCGTAGGGTTATC	4920	15610		SN_H2030_CACAAGCGTTTGAGGC	6822	13198
SN_A375_TACCTCATCGTGCCTT	4241	11608		SN_H2030_TTTCCACCAATGAGGT	12410	25139
SN_A375_GCCGTGAGTTTGTTGC	6456	16493		SN_H2030_GTTAACCAGTGAACGA	19365	24335
SN_A375_TTGCTTTAGAGGAAGG	4229	13664		SN_H2030_CGAATCTAGAATCTCA	17646	35585
SN_A375_TCCTCTAAGTTGCGTG	12436	45592		SN_H2030_AGCCGCTAGTGAGCAA	11445	21466
SN_A375_TGAGAACCAAGTAAGC	8027	25774		SN_H2030_AAGGATTAGGCGCATC	13955	27807
SN_A375_CTCGCTCCATGTTTGG	4220	12119		SN_H2030_TCATACTTCCTAGTCC	13207	27301
SN_A375_GCACCTAAGCTAATTG	5978	19461		SN_H2030_GATTCGCCAGTAGGAT	16963	32775
SN_A375_GACACTAGTTTACGTC	5637	16998		SN_H2030_CCTGAATAGTACCGCA	13179	25622
SN_A375_GCTCTGGCAATCATGT	3301	10739		SN_H2030_AGGCCCAGTCCAAATG	12551	26414
SN_A375_AAAGGACGTTCGGTAA	14415	49045		SN_H2030_ACGCCTAAGGAGGCAT	9922	18914
SN_A375_TTCACTGTCCACCCTG	13840	41150		SN_H2030_TATCCAGCAACTAACT	15578	29733
SN_A375_GCACTTACAGCCAGTT	3899	12860		SN_H2030_GTCCATTGTTAAGGCC	20412	34917
SN_A375_AAGCGGGTCCCGCATT	5111	18348		SN_H2030_CAGGTGGAGTGTTGTA	5217	10722
SN_A375_CAACTAGGTTCTTTAG	5109	15639		SN_H2030_TAACAAGCAAGTCGCT	16724	30982
SN_A375_GTTAACCAGGCAACAA	5722	17070		SN_H2030_ATGTCATCATCAATCG	7095	12804
SN_A375_GGCAAATCATGTCAAT	6027	17029		SN_H2030_ATTTGTGAGCCTCTGT	12756	23918
SN_A375_CCCAATTGTGTGCACG	7035	22749		SN_H2030_TTGGGCGGTGGGTACT	5431	11296
SN_A375_GGCTATTAGCGAGTAA	4484	14912		SN_H2030_CTGTTGGAGCATGGTT	12545	11632
SN_A375_AGCTAGTTCGCTAAAC	8358	25184		SN_H2030_TGGTCCTTCCTAAGAC	15134	29469
SN_A375_ATGCCTGAGTGATTCA	7091	22101		SN_H2030_AGTAGCTTCGTTTCCA	8560	18116
SN_A375_AGAATCTGTTCAAGAT	20832	62615		SN_H2030_GCGGTTGGTTAGGACC	19152	33725
SN_A375_TCAGTAGGTTTGGGCG	8016	25070		SN_H2030_GTAGGCGAGGCCTTAG	12052	25660
SN_A375_CGAGTCGGTCATCCTG	18286	52596		SN_H2030_AAGACCAAGCGGATTT	11349	22450
SN_A375_TCTACCTCATTATGGT	8782	13090		SN_H2030_ATCCGTGAGCAAACCT	16727	30834
SN_A375_CCACATTGTTCACTGT	9065	26397		SN_H2030_CAATCCCTCCCTGATC	10943	23060
SN_A375_ATATGTCCAATAGCAA	7907	22868		SN_H2030_GTTGGCCAGGCTGTCA	24346	23021
SN_A375_TAAAGCCTCCTAGTCC	17372	39151		SN_H2030_CAAGTGAAGCCTGTTC	11530	22289
SN_A375_GGTACTTAGTTCCCGT	5314	18218		SN_H2030_AGCTACTAGCGGGCAA	14164	28573
SN_A375_ACCAGGCTCCAAATCA	12039	35721		SN_H2030_GCTTTATTCTAAGGTC	34989	60857
SN_A375_GTGCTTACACAGAAAC	5108	15672		SN_H2030_CGCTCCATCAAGTGAG	6983	13304
SN_A375_CCATCACTCAATCTCT	13422	41719		SN_H2030_TTATCCTAGGGCCATC	16645	31256
SN_A375_TGCTTGCTCCTGGCTT	12432	38086		SN_H2030_TTTCTTGCATCAATCG	14156	25423
SN_A375_TTTGCATTCGCGCTAA	11997	24215		SN_H2030_GTCGGTTCATAAGTCT	8867	13429
SN_A375_AGCCTGGGTAGGTGTC	5750	17885		SN_H2030_AGGCTAAAGCTGTACG	60259	116862
SN_A375_CGTTAAATCCGTTAAA	31448	93360		SN_H2030_ACCTCACTCATTTAGG	24673	26690
SN_A375_AGGTAACCAGCCAGTT	17867	54309		SN_H2030_TGGCCAATCCGCAAAT	12825	24087
SN_A375_TTAGCAATCCGCACAA	6575	17064		SN_H2030_CAAGCTAGTTTAACCC	12230	25375
SN_A375_ATCGGCCAGGAGTCTT	5627	17978		SN_H2030_ACGCACGGTTAGACCA	14672	27551
SN_A375_TTCGGTACAGCCGCTA	9494	31965		SN_H2030_TTGACATCATCATGGC	12352	22530
SN_A375_GTAAGCGCAACCGCCA	8905	28359		SN_H2030_CGCATTTGTATTGCAG	8986	16862
SN_A375_GTTAAGTGTGATGATT	17654	25944		SN_H2030_CGCGGATTCTTAATGG	13299	24981
SN_A375_CCGACAGGTGCTAGCG	10753	32652		SN_H2030_GAACCAAAGGATCCGC	9140	18735
SN_A375_CCGTTAACACTAGGTC	10945	35429		SN_H2030_TGTTGTAAGCGCCTTT	12775	15685
SN_A375_GGTAACCGTAGCAGCT	14881	49075		SN_H2030_GAGATAAGTTTAACGG	8973	17448
SN_A375_TGGCTATAGCGCCTAA	6743	20378		SN_H2030_CTGGTTACAGGTTCAC	9358	17167
SN_A375_TTGGTGAGTAACTACG	20722	46720		SN_H2030_AGCCTGGGTTTGTCTA	13463	25163
SN_A375_GAGCCTTCACACAATT	6786	21089		SN_H2030_CCGTTAACACAGCCTG	11511	21068
SN_A375_TGGATTGGTCCACAAA	7788	24360		SN_H2030_TGGGCATGTGGGTGAA	7595	13775
SN_A375_TGCATCCTCAGGTCCA	11405	33357		SN_H2030_TTAGGAACAAAGGCCA	15830	30958
SN_A375_ATTGCTCGTCTATCGT	3813	10527		SN_H2030_GAGCCACTCTCCTCAA	9307	19238
SN_A375_ACGCCACAGCCATCAG	12424	37423		SN_H2030_CATGCGCAGGCGCATC	7345	15393
SN_A375_CGCAATGTCAAGCCTG	21481	43194		SN_H2030_TTTGGTGCATGACTAT	10932	21550
SN_A375_CTAATAGTCTGTGCAG	4225	12911		SN_H2030_CATTATCTCACCATTT	17204	29459
SN_A375_GCCACTAAGCTTTGTT	9718	30052		SN_H2030_TCCATAAAGCATTTCT	16986	33073
SN_A375_CTTGCAACATTAAACC	9084	27509		SN_H2030_TCAGTAATCGGTCATG	26027	25666
SN_A375_ATGACAACATCACTTC	6591	18645		SN_H2030_ACGAACAAGCCTCTGT	11268	21707
SN_A375_AGTCAGGCAAATTCGT	14208	46889		SN_H2030_CTCGACAAGCTCCTTA	10132	20189
SN_A375_GCATTGCCATAAGGAC	9112	10305		SN_H2030_GCCATTACAAACAACA	21845	27182
SN_A375_TTACCTGTCATGGCTG	8259	22330		SN_H2030_CGTGACATCTTGCATT	7754	12752
SN_A375_TTTAACGAGGCGCATC	11082	34395		SN_H2030_AGGTCATTCAATACGC	11810	23279
SN_A375_CAATGTGGTGTTGCAA	5956	16707		SN_H2030_ACGGTACGTGAAGCCT	17288	24339
SN_A375_GTTAACGGTGTGCAAC	29835	86961		SN_H2030_TCATTGCGTCCTAATC	8597	16478
SN_A375_TTAAGGTGTAATGGCC	6762	22045		SN_H2030_CCAAACCCACCAGGTT	48658	60757
SN_A375_TGGTCAAGTTTGCGAA	6529	20427		SN_H2030_TCCCGGACATGTTGCA	8776	17343
SN_A375_GGAAGCTAGCATGTTA	2664	8922		SN_H2030_TTATCCTAGTAATCCA	14829	27466
SN_A375_TGTGCGCAGCCTGACA	4833	19063		SN_H2030_AGGTAACCAAGTGTTT	5912	11422
SN_A375_TTATAGCCAGTATGTT	13715	39426		SN_H2030_CTAAATGTCCCAGTAG	20205	39327
SN_A375_CCGTTATGTGTTGCAA	8967	26573		SN_H2030_GCCATGATCCTCAGCT	13542	19047
SN_A375_CTCTGTTCACTGACTA	3788	11453		SN_H2030_GGTTGCGGTCCAAATG	14842	28064
SN_A375_CGTAGTTAGGCTACAT	10125	33427		SN_H2030_ATTACGTCATCCATCT	9998	17890
SN_A375_GGCGTTATCGGTCAGC	4588	12698		SN_H2030_GCTTTGTGTTGTTGTC	8032	13569
SN_A375_ACTTACTTCCTTTACG	9772	34128		SN_H2030_GTATTGCAGCGAGGTG	10919	22299
SN_A375_TCATACTTCCAGGGAG	4498	16476		SN_H2030_AGGTAACCATTGACAT	18472	35828
SN_A375_TCACCTGGTAAACAAG	19607	59459		SN_H2030_TGCATTAAGGCATGTT	14611	13537
SN_A375_TTAGCAGGTTACGCAA	4452	14907		SN_H2030_TGTTTGTTCAACAAGG	5861	10985
SN_A375_CTAATCGCAAGGTATA	11053	34753		SN_H2030_CTAACCTGTTAAGCGC	16443	21102
SN_A375_CTACTTAGTTGGGTTA	4957	15679		SN_H2030_GCTTTACGTGTTGCTT	11518	20303
SN_A375_TCGCTAACAAATGCCC	16361	30809		SN_H2030_CTGCTATGTTTAGTCC	13091	24550
SN_A375_TCCTTAGTCCCTGTTA	4836	15895		SN_H2030_TGTCATAAGCCACATG	6592	12093
SN_A375_CATGGCGGTGCGCAAT	16550	53932		SN_H2030_TATAGGTGTAGGATCC	9043	16885
SN_A375_GTCTATCGTGCGCAAT	7270	20195		SN_H2030_GTGTGCGGTCTCAGCC	5632	11567
SN_A375_CCTTCAATCGTCAAGT	10276	31370		SN_H2030_AATAACCGTACTGATG	14366	27199
SN_A375_AGAATCGAGGCTAGAA	10104	32001		SN_H2030_CGGACAACAGAGAGCC	11112	24388
SN_A375_CTTTCTTGTGTTTCAC	11929	35536		SN_H2030_CTTACTAGTAGCCTCC	8082	15187
SN_A375_TCAAGGTTCCCTCATA	4659	16140		SN_H2030_AGTCCTTGTCCTGATT	8132	15022
SN_A375_CAAATCATCGATCAGT	7863	22301		SN_H2030_TTAGGCCCAACTGGCT	6187	12193
SN_A375_CGTAACTAGGGATTAG	4746	16205		SN_H2030_GATCGATTCCAATAGC	14304	27445
SN_A375_TGATGAACAATTTGGT	12554	18177		SN_H2030_GAGCGAAGTATTGGAT	7074	14572
SN_A375_TTATTGCTCCTGGTGA	9031	26993		SN_H2030_GTGTGTTAGCACCACA	5552	10595
SN_A375_GTTTCCTCAGTTATGT	3895	13083		SN_H2030_CCTTCAATCATTCATC	14179	25222
SN_A375_GTCGCAATCTAATTGG	5001	14283		SN_H2030_TTGCAGCCAGCATGTC	15915	28706
SN_A375_ACCCGCTGTGCTGTAA	6216	19129		SN_H2030_AAACGGATCCTTAATC	8543	16021
SN_A375_GCTTGACCATCAGCAC	28861	83144		SN_H2030_ACCTAAATCGTTAAGC	6810	13256
SN_A375_GTGCTCAAGCACTAGT	18688	59288		SN_H2030_TTGACATCACCACAAC	17355	30683
SN_A375_TGTTCCTCACAACAGG	3917	11760		SN_H2030_AGGTTACTCCTAGTTT	7997	17396
SN_A375_CGTCCTAGTGCACGCA	5384	17689		SN_H2030_CCTCAAACACTGGCCA	14919	29891
SN_A375_TTTAAGGTCGGTTAGT	17508	36102		SN_H2030_GGCTTAAGTCTAGCTT	19360	37774
SN_A375_TATTACCTCGGGCCAT	11968	22806		SN_H2030_CGTTATTTCTCGACCT	12534	24204
SN_A375_TCTAACTTCTTGGATA	5789	17799		SN_H2030_GAACACAAGGACCTGC	19670	37383
SN_A375_GATCGCTCATCGCTTT	4604	12892		SN_H2030_CGTTATTTCCTTAGTT	27135	35170
SN_A375_GTGGATGCAGGCTGTT	7896	22586		SN_H2030_GTTGTGAGTTAGACCA	12674	23465
SN_A375_AAACGGATCTAGCTTT	7810	23613		SN_H2030_AACTGTTCACATTGCA	9926	19378
SN_A375_TCCCGGACACACTAAT	7910	24280		SN_H2030_GTTGCCCGTCACGGAT	12031	20522
SN_A375_CCTCAAACACCGGTAT	6006	18776		SN_H2030_CTTGTAAAGCGCTCAA	9937	19524
SN_A375_ACCCGCTGTACGTTTC	6346	19716		SN_H2030_AGCCTGGGTTGGGTTA	9149	18924
SN_A375_GCCACACAGCGAAGTA	31637	99982		SN_H2030_TTCCCACAGCCTGACA	16434	30995
SN_A375_GTCTTGCTCCAGGTCA	7837	22021		SN_H2030_CTGTTGGAGGATCACT	12345	23251
SN_A375_TTGCAAGGTAGCAGCT	4246	12254		SN_H2030_CCCAGTTTCTCACACC	9955	20494
SN_A375_GGTTAGCGTAAATTGC	6639	20631		SN_H2030_ATCCATAAGCATGGTT	8362	15263
SN_A375_TTGGGTTAGAATCTCA	14216	44150		SN_H2030_TTCATTCAGTAGCGCC	9787	18305
SN_A375_TGTCAGTAGCCAGGTC	13022	43374		SN_H2030_TGCTTGCTCTTGAGCG	6779	13047
SN_A375_CACCGGTAGTTACCGG	5330	17298		SN_H2030_TGCTTGCTCCTCACTA	7432	14218
SN_A375_CATCACACACCTAATG	14611	44733		SN_H2030_ACACTTAAGTTGTCAA	7885	15738
SN_A375_GGACAGCCATCCATCT	10658	29939		SN_H2030_GTGATGAAGCCGCAAC	10190	19088
SN_A375_CAAGGTAAGGGCTTAT	3058	9994		SN_H2030_GTCTAATCAATTAGGA	13132	23616
SN_A375_AACATCATCGTCATTT	48646	133511		SN_H2030_GCTAATATCGGGACCT	12692	23674
SN_A375_CAGCTATAGTCTTGAA	9855	18694		SN_H2030_ACCTTGCTCGCACAAT	45143	51560
SN_A375_GACATTATCTTGCAAA	5748	16365		SN_H2030_ACAGGAATCAAACTCA	7427	16030
SN_A375_AGAACCAAGAACAAGT	9068	26180		SN_H2030_GTATCGCCAAGGACCA	10165	19252
SN_A375_CTCGCTAGTCATGCAA	8474	26559		SN_H2030_GGATTATGTTTGTCTA	10556	18073
SN_A375_AGGCCCAGTAATCCCT	4360	14538		SN_H2030_TGGTTAATCCCGTTAC	9121	17230
SN_A375_TACGTACAGGGTCCAC	7279	22682		SN_H2030_GACGTAAAGAACCTGT	15667	31312
SN_A375_CGAAGCGAGAGCCGGA	15007	60738		SN_H2030_CACCAACCAATGAGGT	13538	27487
SN_A375_TTAAGGTGTGGTTCCC	2806	9210		SN_H2030_CAATAAGCACAATGCC	27459	51881
SN_A375_CAGGTCCAGCTGCACA	13845	41537		SN_H2030_CCCTCATAGATGCCTG	6184	12180
SN_A375_CTCCAACTCTGTAATG	7282	23317		SN_H2030_ACAGGCTGTGCAATGC	8067	15295
SN_A375_ACGCAAGCACTAAGCC	15374	50053		SN_H2030_TAGCATATCGTTACTT	14985	28546
SN_A375_GATCAGGCACCCTCAC	8017	25962		SN_H2030_AGCTTCCTCGCATTAA	9266	20556
SN_A375_TCTATGTTCCGGTATG	14408	42827		SN_H2030_GGTGTCCAGTGTGATC	12717	24322
SN_A375_ACTTGTCGTTCCGCAC	3161	9570		SN_H2030_TGATGACTCGTTATAG	10290	19383
SN_A375_CTGATCACACGTTACA	9954	30639		SN_H2030_ATTGTCCGTAGTAAGA	24272	47259
SN_A375_TCTAAGGGTGCTCCGT	4223	13707		SN_H2030_ACAACATGTCTAACAG	31350	55236
SN_A375_GGTTGGTGTACCGAAC	22450	73474		SN_H2030_GGGCATGAGCTCCTTA	21936	25696
SN_A375_ATGCAAACAAGTTATC	8619	26788		SN_H2030_TTGGATTCACCGGTAT	12189	23993
SN_A375_ACCAGGCTCATCGTTT	28083	79560		SN_H2030_TGCATCCTCGGGCCAT	13250	25548
SN_A375_CATCCTGGTGTAATAC	6850	16438		SN_H2030_AATTGCCAGCTTTGGG	6134	11533
SN_A375_TATTTGCTCCAGGGAG	3072	10573		SN_H2030_TCACCTGGTGGCTTCC	7104	13231
SN_A375_CATTGTAAGTAAGTCC	3280	9126		SN_H2030_ATCAAGACATCACTTC	13435	25371
SN_A375_CCGCTAGCATGCTATG	8397	24436		SN_H2030_CGCCAAATCATGAGCT	6636	12720
SN_A375_ATCCGTGAGCGGTTAT	4562	13166		SN_H2030_CGGATAAAGAACAAGT	12129	25924
SN_A375_AGCCTAGTCAATACGC	6921	21834		SN_H2030_TCGCGCACATAGACCC	10756	19865
SN_A375_CGACAAGCACCGGCTA	8706	28147		SN_H2030_GCTGATCCAAGATTCT	13162	25403
SN_A375_TTTCGTCCAAACAACA	3949	12228		SN_H2030_ACTTATCTCTAACCTT	15970	30345
SN_A375_CAAACCGTCTGGCTTC	9174	26053		SN_H2030_GGGTTTGTCCGCCTCA	7130	14680
SN_A375_CAATCCTGTATTGGTG	3632	10614		SN_H2030_CGGCCATAGTCCTTCA	10143	18993
SN_A375_CAGCCTTTCCCTGACT	14522	44027		SN_H2030_ACGCCTAAGTGAGCAA	13721	26681
SN_A375_AATTCGTCACGGTTTA	6027	19689		SN_H2030_TTGGATATCGTAATCA	10335	19538
SN_A375_CAAATCATCGGGACTC	5855	16628		SN_H2030_ATGCAAACACCAACCG	12555	24647
SN_A375_CTTTGAGCAATAGTCT	9179	24925		SN_H2030_TCAACAATCCTCCCTC	18385	34953
SN_A375_AAATCCGGTAACCACA	4618	14349		SN_H2030_ACTTACTTCGGTCAAT	26275	22581
SN_A375_ATTGAAGCAATTGACT	2863	7167		SN_H2030_GTTACTCGTGCTCCAC	11567	22333
SN_A375_ATCCTGACATGTTGCA	10932	31542		SN_H2030_TTGATGTCAAGTCGCT	11522	20415
SN_A375_TCAATCGCACGTAATT	27024	84968		SN_H2030_TGCACCTTCATGAAGG	13187	24800
SN_A375_CGCTAATAGCAGGCCT	30549	89965		SN_H2030_GTATCGCCACCTCAGG	15620	30798
SN_A375_ACCGAAGCAGGCTTGT	4886	16432		SN_H2030_GCGGATACACCTCGCT	11856	25937
SN_A375_AGCATTTCAACATAAG	8781	26210		SN_H2030_CCTGTTGGTGCTCCAC	11413	20142
SN_A375_AGCTAACTCTAACCAA	3881	13223		SN_H2030_CTGCTCCCAGTATGTT	2754	4801
SN_A375_GATGCAGCACGGTTTA	10480	31432		SN_H2030_TCCTTTACAAGGTGCA	11713	24830
SN_A375_GTCTTTGTCGACCTGA	40461	104710		SN_H2030_GCTAATATCCCTGGAA	18372	18413
SN_A375_TACAGGTTCGCAACAT	5833	18289		SN_H2030_ATTGCACAGGTACCGC	14521	28966
SN_A375_TTAGCAATCTTAGGAC	3520	10678		SN_H2030_TTGACGTAGGAGCACG	18527	36197
SN_A375_GCCTGTGCAGCCTAAC	10673	35677		SN_H2030_ATAGCATGTGGTTCCC	16268	31950
SN_A375_TGGATTCAGAGAGGAG	3262	11527		SN_H2030_CTTGCGCGTTCACCAT	14574	27713
SN_A375_GCAGGATAGCTGGCTA	6014	18816		SN_H2030_GAAGTATAGTAACGGA	10877	22747
SN_A375_GTGAGCGAGCGCATTG	6054	16355		SN_H2030_TATGACTCATAATGAG	9490	17890
SN_A375_CGAAATGAGGAAACTG	13235	23329		SN_H2030_TCTAGCACAAATATCC	13706	26170
SN_A375_GGCCTAATCACTAATG	4719	14784		SN_H2030_TCTAACCGTCAACAAT	7796	15236
SN_A375_GATCAAGAGCACCACA	7733	23880		SN_H2030_TTGTCCATCATTAGCA	20617	36904
SN_A375_CGATCCTTCCCTGACT	11076	35408		SN_H2030_CCTAATAAGGTTTGCG	7098	15190
SN_A375_CTCCTGAGTGCTTACT	8055	27871		SN_H2030_GTGTAACTCTCCATAT	9110	18098
SN_A375_ACTTAGTCAACCGCCA	9459	29216		SN_H2030_CGTAATGGTCAAAGAA	10286	19485
SN_A375_GATCCGTCAACAACAA	7651	22101		SN_H2030_TCAAGTATCGCTAGTG	8658	16122
SN_A375_GCCCGTTGTTGCGGAT	16710	48852		SN_H2030_GTTTAACCACTTCATC	14630	26011
SN_A375_ACTTCGCTCATTACGA	12818	39065		SN_H2030_TCGTTAAAGTAGCTTA	55004	95891
SN_A375_GGAACCACAGGATTAA	7605	21726		SN_H2030_CGTTGCAAGGCAACAA	10017	19565
SN_A375_TTTGGCTGTATTGCAG	28181	82301		SN_H2030_CAAACACTCGATTATG	8038	15490
SN_A375_CGCTCCATCTACTAAG	11125	34007		SN_H2030_AGACTATGTGTTGCTT	13632	24637
SN_A375_TAGCTAGGTGCGCAAT	4824	15178		SN_H2030_ATCCCGCGTTTCAGGA	16538	33345
SN_A375_CCGCACACAGTCTATG	6556	20608		SN_H2030_ATGTTCAAGCCTGACA	7915	15668
SN_A375_TTTCCTGAGGACCGCT	4095	14069		SN_H2030_TGAGGGAGTAAATTGC	7126	15103
SN_A375_GCGGTTATCGCCTGTT	6129	17344		SN_H2030_GGGCCTAGTGATGGCT	6909	12474
SN_A375_TGCATCCTCAAAGGCA	8485	24842		SN_H2030_GACTTGGTCTAAGTCA	8608	16619
SN_A375_CACGCTAAGCATTATG	43557	85957		SN_H2030_ATCCATAAGCCTGATG	11107	20426
SN_A375_CAAGACAAGCTAATCA	5692	17107		SN_H2030_ATCACTAAGCCTCTCG	9877	20156
SN_A375_GCAGGAAGTTGCATCT	2832	7117		SN_H2030_AATTTGCCATAGGCGA	11793	24613
SN_A375_GCTATCCTCGCAGGCT	4306	13570		SN_H2030_CTATTACTCTCCTCAA	10055	21173
SN_A375_AAACCGAAGGAAACTG	3930	13746		SN_H2030_TGAAGGATCACAGACT	13323	24651
SN_A375_CGCACCACACCGTTCC	10804	34090		SN_H2030_GCCACTAAGACTATTG	10907	20155
SN_A375_ATCACACAGAGCAAGC	3325	10179		SN_H2030_TCGATTAAGTTACCGG	6942	13929
SN_A375_CTATAACCATTAAGCT	7513	23419		SN_H2030_GACCTAAGTTACGCAA	6496	14273
SN_A375_GTCTAATCATAATCAC	4937	12480		SN_H2030_GGTCTTGAGATGCCTG	8711	15461
SN_A375_AGTAATGCATAGACCC	5388	16839		SN_H2030_TGAGGTGCACGAACAG	23584	45277
SN_A375_CTGGACCAGGGATGCG	6255	20615		SN_H2030_TTCATTCAGGCTACTG	16067	29735
SN_A375_AACATTGTCCCGTTGT	9041	26937		SN_H2030_CGCAATGTCGCTCACT	14275	29057
SN_A375_CTCACAACAGCACCAT	4686	14432		SN_H2030_TTAAGCCAGCCTAACG	11099	23659
SN_A375_TGCAATATCCTGGTCT	14921	45780		SN_H2030_AAGCATGAGGTTACGT	21164	39825
SN_A375_GTCAAACTCCCTGTTA	6578	18324		SN_H2030_AGTACGCGTTACCTGT	11910	22838
SN_A375_GGTAATTGTGTTGCAA	9872	31195		SN_H2030_CAACAATGTTGGTTGA	11052	21271
SN_A375_CTAAGGTTCATAGACC	15052	45265		SN_H2030_TTCATTCAGTAAGTCC	12300	21957
SN_A375_GCGCCTTGTGACCTGG	8154	22842		SN_H2030_TCGTTTCCAAGGCCAA	7560	13951
SN_A375_GCAATATGTACCAGGT	5757	17657		SN_H2030_AGCCGCTAGGAAGCTA	4963	12299
SN_A375_GCCACACAGTACTGGT	5757	17061		SN_H2030_CTAACCCTCATTAGCA	10602	19816
SN_A375_TAGTGAGAGGCTGTCA	41855	81100		SN_H2030_GTCGAGGAGCGCCTAA	5624	9523
SN_A375_TCAGGTCCATGGTTAT	8942	25884		SN_H2030_CTTTGGGAGAACCTGT	7347	14434
SN_A375_GTGATCAGTCATTAGG	14077	40836		SN_H2030_GATTTGCAGGCACAGG	11668	22710
SN_A375_TACTGCACAGGCTGTT	10868	33149		SN_H2030_ATGGCTGTCATTGTTC	10226	18027
SN_A375_GCCTGCTGTTAAGGTT	18271	51837		SN_H2030_ATATGGTGTCACAGAC	6803	13083
SN_A375_CCGACAGGTTTATGGG	7862	25137		SN_H2030_CAATATGTCCTTCAAT	10918	19788
SN_A375_TGTGCAAGTAACGTGC	5885	17997		SN_H2030_GTCCTAGAGACACTTA	13225	26855
SN_A375_AGGATCCGTAAATTGC	16572	51811		SN_H2030_CTTAGGAGTCTAACCT	14408	28700
SN_A375_CGAGTCGGTTAATGCG	3267	9366		SN_H2030_AATCCGTAGCATGTTA	10679	21126
SN_A375_CGCTGTGCACATAGCC	14192	44753		SN_H2030_TTAGCAGGTGGACCTG	7795	15603
SN_A375_CTGTTCATCGGTCAAT	5830	15324		SN_H2030_CTAGTTGCACAACAAA	7830	15339
SN_A375_ACATTGCAGGCTCATG	10454	31471		SN_H2030_GTACTTAAGTAACTCA	7618	14083
SN_A375_ACCGAAGCAGGAATCG	6317	19727		SN_H2030_ACGAACAAGGAGGGTT	23504	42933
SN_A375_CGAACAAAGGCACAGG	21108	52860		SN_H2030_AGAAACTAGGCGAAAC	8320	18750
SN_A375_TTATTGCTCCCGTTGT	7191	22105		SN_H2030_CGGCTAATCCGGTATG	53824	38010
SN_A375_TAAGCCTAGTGCACGC	4609	14135		SN_H2030_GTCGCAATCTATTGTC	13420	22571
SN_A375_TATGACATCATAACGC	25073	74404		SN_H2030_TGTTGGCCAGTAGCCT	9707	18113
SN_A375_TATGAAGCACCAACCG	6347	20543		SN_H2030_AAGCCACGTCTTACTA	26980	18232
SN_A375_GATCAGTTCATGTCAA	11651	20344		SN_H2030_TAGTAACGTCGAAGTC	10648	20815
SN_A375_GCAAGCCTCATTATGG	7011	21943		SN_H2030_TGGATTCAGGATTTGC	22895	42700
SN_A375_GAGGTACAGTGCTGTG	21859	67789		SN_H2030_AGCATCCCATCGCTCC	11021	21127
SN_A375_GGGATTAAGAGAGCCG	7527	27616		SN_H2030_ATTATCCTCGGTCATG	12722	14131
SN_A375_AATTGCTCAGGCCAAA	3383	9895		SN_H2030_GACTATTCATGCTATG	31493	34753
SN_A375_ACTAGGCGTCAACAAT	16936	53426		SN_H2030_AGTCGCATCACAGGAA	9156	17317
SN_A375_ACTTGTCGTTGGCCGA	6508	19344		SN_H2030_GGCATTAGTGTTGTGA	17163	17260
SN_A375_CTTCTAAGTGTAATAC	15079	47837		SN_H2030_GGTATGTTCCATAATG	12743	24949
SN_A375_CTAATGTCAACGTGCT	7382	21558		SN_H2030_GAGCAAATCGGTACGC	6332	12101
SN_A375_TAGTCAATCGAGGTGG	5010	15458		SN_H2030_GCTAATATCTGCAAGT	14970	28584
SN_A375_CATATCGCAAGATTCT	7784	24931		SN_H2030_GCTAACAGTATTGCAG	13075	24967
SN_A375_TGTCCTTCATCTAGCA	11534	35254		SN_H2030_TGTGCAAGTTGCATCT	16684	31163
SN_A375_GTACAATGTTAAGCTG	5430	16583		SN_H2030_GGAACGGTCACCTGCT	23232	23561
SN_A375_TTCATTCAGGATTTGC	8249	24198		SN_H2030_GTGTTACAGTGCACGC	8264	16176
SN_A375_TGAGCACGTTGAGCCG	7373	23836		SN_H2030_AGTTGCAGTGGACATC	8127	16235
SN_A375_CAAGGGAGTTTATCGC	4956	16777		SN_H2030_CTCTTGATCAATTGGC	10273	21081
SN_A375_CAGCATTAGGGCCACT	4221	12519		SN_H2030_CATATCGCATTATGGT	13553	26268
SN_A375_AAAGCACCAGGTTAAA	12715	43320		SN_H2030_TAGGAACCACACAATT	13542	27298
SN_A375_ATGGCCCAGTTGTCAA	15884	45048		SN_H2030_CGTTATCGTCGTAATG	20422	34441
SN_A375_AGAGGATGTAGCAGCT	5844	19910		SN_H2030_ATGAATGCAGACAAAC	15193	28809
SN_A375_GTTGCATAGGCGCATC	4558	13184		SN_H2030_CCACAGGGTCTCACTG	7457	13771
SN_A375_AAGCAAGTCGGCCATA	4672	15887		SN_H2030_CCTGAGTCAAAGCTCC	13113	27565
SN_A375_CTAACCTGTAATAGCT	6066	18544		SN_H2030_TGGTCCTTCGTCCTTA	33201	42281
SN_A375_TGCTATGCACCAACCG	3821	12530		SN_H2030_TTACGTTTCTTAGTCT	22987	21128
SN_A375_CAGGGTGAGTAAGTGG	7012	23298		SN_H2030_ATGGCTAGTTAAGTGT	10647	20060
SN_A375_GGACGGATCAGTGAAG	3423	10198		SN_H2030_CCCTCATAGCGCATTG	28264	30187
SN_A375_CCTTAGTGTTAAGGCC	6150	17967		SN_H2030_CAAACGCGTTCCGGCT	8961	18392
SN_A375_CAATCCCTCTGCAACG	13808	40138		SN_H2030_TTGACTAAGTGTTGCG	9514	19214
SN_A375_CTATTACTCTTTGACT	26942	82281		SN_H2030_GCAATCTAGGTCCGTA	4527	9356
SN_A375_TTCATTCAGGAACCGG	5456	17546		SN_H2030_TTAGAAGCAATGCGCT	10360	20800
SN_A375_CTAGCTGAGTAAGTCC	9753	29846		SN_H2030_CCATATTTCACAGACT	9321	16959
SN_A375_TGTGATCAGAGCAAGC	7673	23285		SN_H2030_CTATGAGGTTGGTGAC	6553	12426
SN_A375_ACGACTTAGTCATTGA	3929	10919		SN_H2030_TATGACATCGTCATTT	10385	16108
SN_A375_CTCCAACTCTATCGCC	30512	90277		SN_H2030_TGAAGTGAGGTGAGAC	18939	17859
SN_A375_CCCAAACCATGGAGGC	14980	45960		SN_H2030_CGCCTCATCACGAATC	19927	36237
SN_A375_AGTTGCGTCACAGACT	32543	96406		SN_H2030_CAACAGGCAGCCTGCA	12860	24059
SN_A375_CGCTAACCACGAATCC	16447	52459		SN_H2030_GAGCAAGGTTTAGCTC	6598	13540
SN_A375_TTGGCTGAGTCTTGAA	7484	11660		SN_H2030_GAACTTATCAGAAACG	6820	13104
SN_A375_AATGTCATCTCACATT	13419	20515		SN_H2030_TAGCGGCTCATGCGTG	3074	6364
SN_A375_TGAACAGAGAAAGGAA	3004	10661		SN_H2030_TTTATGGAGCATGTCG	8472	15714
SN_A375_GGCAATCGTTTGACCT	6897	20540		SN_H2030_TAAAGCCTCCCTCATA	20959	20876
SN_A375_AACTAGCTCACTAAGC	5089	15169		SN_H2030_GGACAGCCACTTGTTC	6400	12217
SN_A375_TTTGCGACATTGCGAC	8659	25351		SN_H2030_TGCAGGCTCCATTACT	30131	29199
SN_A375_ATGAATGCAATTTAGC	12193	39519		SN_H2030_TGTCATAAGGACAATG	6469	11858
SN_A375_TGAAGTGAGCATGGTT	4365	13281		SN_H2030_GTAGCGCTCGTTAGTA	4295	8707
SN_A375_CGCTCCATCTTAGTGA	24639	72971		SN_H2030_CTCACACTCATAACGC	15710	32141
SN_A375_TTTATGGAGACTCGCA	12302	40840		SN_H2030_GGGTTTGTCATAGCCG	15252	15581
SN_A375_GGGATAATCTTGAGCG	29857	76396		SN_H2030_GTTTAACCAATTAAGG	14484	18361
SN_A375_ACCGCAATCATTGCAA	18091	42062		SN_H2030_CAGGGTGAGACAGGCG	9297	19499
SN_A375_GATCAAGAGGCCCAGT	3807	11594		SN_H2030_GCCCTCATCTACCTAT	17248	30187
SN_A375_GAGCCACTCATTAGTG	6513	17462		SN_H2030_GAGCAAGGTACCAGGT	10002	19636
SN_A375_CTCATTGTCATGCAAC	18582	52337		SN_H2030_TACGGTTAGTTTGGGT	13407	26353
SN_A375_AGTATAGCACGAACAG	6434	21046		SN_H2030_CGGCTCACACAGAAAC	1102	2068
SN_A375_TTACCTGTCCAGGTTG	5610	17011		SN_H2030_AACAGATAGGTAAGCA	12194	11972
SN_A375_TTGCGTCTCAATCTAG	5381	15360		SN_H2030_GGTACTAGTTCATTTG	8566	15086
SN_A375_GAGGCTACAACATAAG	9721	30276		SN_H2030_CAGGCTGGTTAGGATT	12092	22143
SN_A375_GCTTAGTAGGTTACAC	7942	25838		SN_H2030_GAAGTATAGATTCCTT	6557	13607
SN_A375_TCACTGACATTCAGCA	12343	38067		SN_H2030_CTAGGACGTTCCGCAC	11332	25292
SN_A375_GTTTCTAGTTTATTCG	8831	14089		SN_H2030_TCAATCGCAGTCTAAT	11171	19987
SN_A375_TGCTCCGTCATGCCTC	12855	38156		SN_H2030_AGCTTGGTCATGGCCA	7844	14034
SN_A375_CTATGAGGTCACACCC	9575	29517		SN_H2030_AGCGATTTCACGAATC	9636	17940
SN_A375_TAAGGACCAGAACCGA	8982	18112		SN_H2030_CAATGCCCAATCCCTT	33152	62263
SN_A375_CGACTAAGTGCCTCAC	7771	25649		SN_H2030_GATTATGTCGGCTAGC	22095	42034
SN_A375_TGCCATTGTGTTTGTC	13284	35745		SN_H2030_GCTGCAATCATGTTTC	7542	13451
SN_A375_GGCTGAGAGCCATCAG	10097	31392		SN_H2030_AGTTACATCTGTGCAG	15937	30216
SN_A375_GCTGTGATCTAATCAG	3827	10778		SN_H2030_GGTCAATTCCTCAGTC	11819	22653
SN_A375_TTTCTTGCAGGCATGA	6848	21361		SN_H2030_GGCCTTAAGTTACTTC	8845	17512
SN_A375_TTGCTTTAGGAGCAAC	15172	26503		SN_H2030_ACTTACTTCTGTTGCC	10818	21952
SN_A375_CATCGCTTCGCGCTAA	3642	14707		SN_H2030_CGAATATGTGAGGTAG	11580	25546
SN_A375_AGGATCCGTTTGAGGC	4059	12641		SN_H2030_TGGCCAATCTTGCATT	17181	30469
SN_A375_CGGTTCCGTGAACAAA	4068	12853		SN_H2030_AGAAGGTGTTTATCTG	11241	20577
SN_A375_TGTTTGTTCATGTGGT	9884	27812		SN_H2030_CTCCAACTCTCGACCT	6307	13985
SN_A375_TCCTTGCAGGGTTAGA	3885	11985		SN_H2030_CTTACCTCAGTTAGCC	9395	18835
SN_A375_GTTTCTAGTCAATAGT	15740	46724		SN_H2030_GCAGGTTGTGACCTGG	8448	15770
SN_A375_TATAGGTGTCCTTCTC	5367	16105		SN_H2030_CACGCTAAGCTTAGTA	9490	19749
SN_A375_AGAGGATGTAATCGTG	13858	45461		SN_H2030_TCCGGTTTCTAAATCG	17695	33616
SN_A375_TGAGGTGCATACCCGG	3973	13751		SN_H2030_TACTGACAGATAGACG	17528	32860
SN_A375_ATCCATAAGCCTCTGT	13037	38862		SN_H2030_ACCTTCCAGTAGGATG	8602	16551
SN_A375_AGATGAAGTCATCATC	7404	21133		SN_H2030_CCTGATGAGTAACCAC	16116	29626
SN_A375_CCTAAATCAAACCCTA	4570	14144		SN_H2030_ATGCGATTCGGGCCAT	7208	14124
SN_A375_TTGTCAAAGGTTTACA	11071	35435		SN_H2030_TGTAATGTCTCATCAT	31038	20903
SN_A375_AAATGCCTCGCTAAGT	5808	18549		SN_H2030_AGCCTGGGTCTCACTG	20575	21875
SN_A375_CATCATGCAAGCGAGC	9327	27628		SN_H2030_TTGCATTTCAGCAAAG	10688	20269
SN_A375_AGAATCTGTGAAACAA	5199	16574		SN_H2030_GCTAAGCGTGAGAAAC	9966	20427
SN_A375_CGGTTATAGGCATTGT	12009	24686		SN_H2030_AAGAATCAGAACCTGT	14582	28928
SN_A375_GCACGCTAGCTATTGA	9028	28346		SN_H2030_AATGAAGGTCCTTCTC	6381	12523
SN_A375_CCATCACTCATAACCA	5358	16362		SN_H2030_GCCTAATAGGCGAATA	10595	20174
SN_A375_GAGCTAGCATTGTGAT	4689	13728		SN_H2030_TGGTGATTCCGCACAA	11460	22398
SN_A375_TTGCATTTCTCATCAT	7113	19454		SN_H2030_CAAGGGAGTCTTTATG	6416	14072
SN_A375_CTATGGCCATTGTGTG	7948	21728		SN_H2030_GACCTGCAGGCTAATC	9036	17198
SN_A375_TTCATCCCAATATACC	5918	17573		SN_H2030_GAGCTTGTCTTGCAAA	7280	13255
SN_A375_TACAATGTCTAACCTT	9199	27671		SN_H2030_GATAATCGTTCCTCCT	12570	23339
SN_A375_TGGACAAAGCTCAAAC	3524	12188		SN_H2030_TCCATGCTCGTGCTAG	21909	39793
SN_A375_GGAGCATAGCTTTGGG	13300	43731		SN_H2030_ATCACTAAGGCGCTAC	15737	29669
SN_A375_TTAGCAGGTAATAACC	15336	48889		SN_H2030_GTGATCAGTCTCAGCC	14411	25380
SN_A375_ATAGATGCAAGATTCT	9471	25707		SN_H2030_AGTAAGTAGCACAGCC	11364	23783
SN_A375_AGGTAACCATACTCCT	9445	32679		SN_H2030_TTGGGCGGTCATAAGT	12092	23112
SN_A375_TGTGAAACAATATACC	17546	54590		SN_H2030_AGTCTTGCAGAAATTG	10435	19576
SN_A375_TACCAGGTCGCACACA	8150	26286		SN_H2030_CCCTCAGTCATGTCAA	12268	21323
SN_A375_GCATCCTTCATGCTTT	9070	25616		SN_H2030_AGCTTAATCATGAAGG	9715	19213
SN_A375_TTGTTTGGTGGATTAT	7680	20705		SN_H2030_AAATGGCCACTTACAG	30667	57738
SN_A375_GCTAATATCAATGACC	6145	17112		SN_H2030_GACGCCTAGGCTACAT	6993	14192
SN_A375_GATTATGTCATTAGGC	17941	41561		SN_H2030_TCATTTGGTGGACATC	22204	20241
SN_A375_GCCCTCATCCCTGTTA	16210	48381		SN_H2030_CAAGTGAAGGCTTAAC	8794	18517
SN_A375_ATTAGCTCAATACTGT	5082	14503		SN_H2030_CAAGTAACATCGCTCC	19867	41570
SN_A375_CTGCAATAGGTGAGAC	2221	7022		SN_H2030_AATCCTAAGCATCCAG	8725	18755
SN_A375_GTTTAGCAGCATGACT	5482	15433		SN_H2030_ATGAGCCGTATTCGTC	14110	26150
SN_A375_TTGCAATCAATCCTAG	8226	26370		SN_H2030_ATTGGTTCACAAAGAC	20034	20699
SN_A375_TTGGCGGGTTGCGGAT	13937	45863		SN_H2030_TGAGCTTAGAAAGGAA	8984	20135
SN_A375_AATTTGCCAGTAGCCT	14561	28219		SN_H2030_CAGATTCAGCGGCTGT	10907	20253
SN_A375_GATTAGTGTATTTGCC	3413	11052		SN_H2030_CTCATGACAGCAAATA	8060	16689
SN_A375_CCGCAAGGTCATCCTG	5370	16802		SN_H2030_CGTCAATAGCTGAGGG	6864	13515
SN_A375_AAGGATGTCCATCAGG	6854	20720		SN_H2030_CGTTAACAGCACAGGG	13204	25646
SN_A375_GCGTGCTAGACACTTA	14145	43777		SN_H2030_TTTCGTCCAAATGCCC	12636	23107
SN_A375_CTTTGTCCACCAGGTT	7325	21856		SN_H2030_CGCAATGTCTTGACCC	9177	17324
SN_A375_ACTCAGTAGTTTCCGC	6894	23556		SN_H2030_CCTATTTAGGCCCAGT	7679	15255
SN_A375_ATATGCTCAATTGACT	4372	13355		SN_H2030_TTCAGTTTCACCTGTC	22563	40381
SN_A375_TAATGGACAACACTTG	13986	39006		SN_H2030_GGTTACTAGGGATTAG	8343	17200
SN_A375_CATCCTCAGTTGCCTC	25989	76636		SN_H2030_AAGCGCTGTAAACAAG	7227	14320
SN_A375_AGGATGTCACCCTCAC	10041	34439		SN_H2030_GCTTTCATCCATTACT	5311	9678
SN_A375_TACGTTAAGGGCCATC	4401	13604		SN_H2030_CGCTTGCGTGCTGTAA	6459	12595
SN_A375_GCATGAAAGCCTAACG	15801	51001		SN_H2030_ATCCACCTCTGCAAAC	9656	18704
SN_A375_GACATTATCTCACACC	6279	16196		SN_H2030_CTGTAACAGGAGCAAC	19403	21094
SN_A375_GGTCCTGCAATAATGG	15629	44852		SN_H2030_AGCCGCTAGTGACCTG	7665	14454
SN_A375_CCACTTGGTTTATGGG	9318	24817		SN_H2030_TCTAGCACAAGTCGCT	6143	11360
SN_A375_CCTGAATAGTTACTTC	13771	38873		SN_H2030_CGTTAAATCCTAAGTA	12711	27027
SN_A375_CCATAATCAAACATAG	5292	16213		SN_H2030_CGAAGAATCACTTTAC	8329	17862
SN_A375_GTTCACCTCAAGCTTA	11814	38754		SN_H2030_ATCGAGGCAGTTAGCC	19548	37292
SN_A375_CCTTAGTGTCATGCCC	6311	19048		SN_H2030_ATCGCTTGTTAGGCGT	9768	17914
SN_A375_GACCGAACATTGTCAG	3400	10101		SN_H2030_CCATAAGGTCGCATAA	22003	33765
SN_A375_ACTTGAATCAGCTAAC	9576	28081		SN_H2030_CTGAAACTCTCACACC	6662	13818
SN_A375_GGTTACTAGGAGCACG	3808	13011		SN_H2030_GGTTTCCTCCCTTGCG	5894	20173
SN_A375_CTTAAGGGTATTGGAT	4352	13426		SN_H2030_GGTTATGGTCCTTAGT	16968	30710
SN_A375_CTGGTTACACCTGCCT	5545	16049		SN_H2030_GGGTATTTCTCACATT	10641	23075
SN_A375_CCTAATAAGGACCTTG	12605	38157		SN_H2030_GGAGCATAGGAAGCAC	10230	21948
SN_A375_AGCTAGTTCCCGCAAA	2153	9185		SN_H2030_CGAAGGCCAATTGCGC	9158	18182
SN_A375_CGCTCAGCACAGGATG	5721	17715		SN_H2030_CCACAGGGTGATTTGG	7858	16775
SN_A375_AGGTATTGTCCCGAAG	4846	16335		SN_H2030_TGATCAATCCTTCAAT	28768	28731
SN_A375_AGGACTAAGCTAAAGG	5901	20236		SN_H2030_TGCTCACTCTTGTTCG	11447	22319
SN_A375_GACCGTTCATGCTATG	10742	18867		SN_H2030_GCTGTGATCGCGCTAA	9900	18812
SN_A375_TGATGATGTTCCGCAC	9576	28597		SN_H2030_GATGAGGGTAACGGGA	5755	12219
SN_A375_TTCAACCGTAAGGTCC	32997	95236		SN_H2030_TAGCTTGCAGCAACAG	8815	16820
SN_A375_ACCGCAATCGCTATGG	4069	12897		SN_H2030_GCGCTTAAGGGATGAC	7458	13965
SN_A375_GTGCTTCTCCGCCTAT	14345	43120		SN_H2030_ACAGCCGGTGGTTCCC	9215	17454
SN_A375_ACACGGACAAACAACA	5602	16342		SN_H2030_TCGGTTCTCCTGGTGA	8120	16215
SN_A375_CGGTGAACAGTAAGTA	4204	12906		SN_H2030_CGAGCTGGTTAGCATG	9438	16846
SN_A375_AATTTGCCAATTGAGA	4938	14735		SN_H2030_TTGTGAGGTAGCCATA	5105	10687
SN_A375_TTGTCCATCTGGCAAT	13796	38921		SN_H2030_GGAACGGTCGAAGTGA	2448	5230
SN_A375_GGAACTAAGTTGTCCC	4834	12953		SN_H2030_GATCGAGCAGGAAGCC	5859	12076
SN_A375_GGCTAGTGTGAGGTGA	6909	22467		SN_H2030_GCCATGATCTTGAGCG	8994	15164
SN_A375_CATTTGTTCCCTCATA	12262	37677		SN_H2030_ATGGTTATCGTTTCTG	15542	26503
SN_A375_TAGGAGTCAGGCCAAA	3286	12002		SN_H2030_GTACCTTGTTCCTGTG	8964	16790
SN_A375_ATTCAACCATTGCGTA	7058	21104		SN_H2030_GACGCAACAGGCGAGT	17761	34388
SN_A375_ACGAGTAAGGGTTAGA	13270	48062		SN_H2030_ATTTGCGCAAACGGGC	13204	25373
SN_A375_CTATGAGGTTGAAGCC	18987	62272		SN_H2030_AGGCTAGCAATCCTAG	11507	24357
SN_A375_AGACACGCACCTACTT	16629	49492		SN_H2030_ATTGGTTCAAATTCGT	10062	19255
SN_A375_TAAGCCTAGCTAGAAG	43944	122402		SN_H2030_ACACTTAAGCCGCTAA	9237	19286
SN_A375_TAACCGGTCACTCAAA	10054	32736		SN_H2030_TTTAAGCCAGGCGAGT	6718	14394
SN_A375_CATGCGGGTTGGGTTA	6203	12144		SN_H2030_AAATGGCCACTTCATC	13975	25398
SN_A375_AAGCTCCCACAGGAAT	5020	16703		SN_H2030_AGTCAGGCAATGAATG	9824	18762
SN_A375_ACCACACCAGCAACCT	31630	100749		SN_H2030_TTGGGCGGTCAATGTG	7197	14449
SN_A375_AAATGGCCAAGCTACC	5892	18744		SN_H2030_GAGAACCAGGCTAGAA	16288	22843
SN_A375_CATAAGCTCAGCCAAT	10070	31786		SN_H2030_GCGTTTCTCGCAAACT	6862	13805
SN_A375_TGCCATTGTTAGCCAA	33353	98218		SN_H2030_GGATTCAGTCACAAAT	24938	45190
SN_A375_TAGCCTCTCTTTGTAC	6583	20968		SN_H2030_ACACGGACAGCACGAA	7957	16466
SN_A375_TCGTGCTTCATGCAAC	4393	10841		SN_H2030_GCTGCATCAGTCTATG	10327	19393
SN_A375_CTTATGTTCACACAGT	2575	8173		SN_H2030_TTGTGTGCACAAACTT	6822	13434
SN_A375_GCTAGCCAGAGGATAT	8184	26018		SN_H2030_AGGTATTGTGATTACG	6869	13543
SN_A375_GTGATCAGTCGTAAAT	4982	15216		SN_H2030_CCCAAACCAACCCTAA	12310	26388
SN_A375_AACAGATAGGTCCTAG	18635	57062		SN_H2030_ACCACACCACACAATT	15387	32879
SN_A375_CATTGCGAGCTTCCCG	32943	104917		SN_H2030_GAGTTACTCGGGACTC	9421	19637
SN_A375_GGCTCAATCCAATAGC	12738	39666		SN_H2030_CCAGCCTGTCATAAGT	8333	16523
SN_A375_TAAGTGCTCCGCATGA	1633	7484		SN_H2030_GCTCAACCATGAATAG	10622	19200
SN_A375_TGTTACTTCACTTTAC	3686	13276		SN_H2030_TGGACGGAGGCAACAA	9715	19430
SN_A375_TTATGCGCAAACAACA	9807	29873		SN_H2030_TCACCGGCATAGCAGG	7454	14673
SN_A375_TATAACCCATAAAGCA	10144	17333		SN_H2030_CTAATCGCAGTAGCCT	6844	13618
SN_A375_GACCTCAAGAGGCTAA	6823	23455		SN_H2030_GTTTCAGCACGGTTTA	12915	23730
SN_A375_CGCTGTGCATGGCCTG	6712	20372		SN_H2030_ATGTAACGTTAGGACC	8688	16943
SN_A375_CGCTCCATCTGTGAGT	18418	54468		SN_H2030_TATTACCTCAACAAGG	13251	18165
SN_A375_CAATCTAAGGTGAAGC	16022	50822		SN_H2030_ATGATGACATAGTCAT	6659	11974
SN_A375_ACGTTGTAGTTATGGC	4835	13916		SN_H2030_TTAAGCCAGGCTGTCA	11232	21504
SN_A375_TACTTCGTCACAAGCT	16098	31101		SN_H2030_CGGGACAAGCTCCTAC	6798	14510
SN_A375_ATTTGTGAGCATTAGC	19558	57777		SN_H2030_TGCACCTTCACCGGTA	15423	28893
SN_A375_GTTCACCTCGATTTGA	6531	18927		SN_H2030_TGGTCAGTCCTGGTCT	12080	22444
SN_A375_AGTAGCTTCGCTCACT	11976	39070		SN_H2030_TCGCGCACACCGGTAT	14176	26209
SN_A375_ACCATTAAGAAAGGAA	4860	16465		SN_H2030_TCAAGACTCAGCACCA	11536	22747
SN_A375_GATTCAATCAGGAAGC	4577	14093		SN_H2030_CTACCTCAGACAACAG	9486	18127
SN_A375_ATATGCTCAGAAATGC	10860	34336		SN_H2030_TTATAGCCATAAGTCT	18176	33273
SN_A375_ATGAATGCATCAGTAT	8799	25435		SN_H2030_TCGGTAAGTGCGCAAT	4426	8360
SN_A375_ATGCCTGAGTGAACGA	4366	12982		SN_H2030_CTATGATCACGCAACT	18090	34235
SN_A375_AATCCATCATTTGCTC	12764	34744		SN_H2030_CCTTGCGTCCCTCATA	28655	51813
SN_A375_TTGTCCATCATTACGA	6672	17606		SN_H2030_ATATGCTCACCAACCG	13136	25504
SN_A375_CCCTGTTAGGGCTTTG	8631	27698		SN_H2030_GCTGCATCAGACAAAC	17341	33746
SN_A375_GAAGTATAGGCGCTTA	9920	34247		SN_H2030_ACGACTTAGCCTGATG	15423	29328
SN_A375_CCAGCTGCAATAACCT	2021	6859		SN_H2030_ATAAGTCGTTCCATTA	10935	20087
SN_A375_GTTCGCGCATACTCCT	8984	29179		SN_H2030_AAAGCGGGTAGTAAGA	4892	11067
SN_A375_TTTCAGTTCATTAGCA	7854	23100		SN_H2030_AATCCCTGTCCTAAGA	11305	23291
SN_A375_CTAGTGAGTCACAGAC	10080	30288		SN_H2030_AAACCGCGTTGCACGG	9967	23917
SN_A375_AATGGCGCACTAAGTT	5606	17792		SN_H2030_ACAAACTGTAGCTGCG	12286	24916
SN_A375_CCATTGTGTTCCAGGG	5286	17077		SN_H2030_AGAACCGCAGGTTTGC	12274	24634
SN_A375_TTGCAAGGTGACCTGG	9475	28017		SN_H2030_CGTGAGGAGGACCTGC	11281	22654
SN_A375_ACACTAGGTTGTTCAC	6557	19967		SN_H2030_CGCCACACAATTTAGC	20201	39879
SN_A375_GAACCGCTCATAATCG	5136	15600		SN_H2030_TTGGATTCACCTGCTC	13744	25241
SN_A375_CAGGGCTTCCGTTAAA	7581	13978		SN_H2030_ACCTACCTCCGGTTAG	33263	42034
SN_A375_CTGATCACAGGCTAGA	3605	11188		SN_H2030_CAATGAACAACCCTAA	7962	16617
SN_A375_TTGGGCGGTGAATCGC	10429	32956		SN_H2030_CCAGCTAAGTAAACCC	9149	19633
SN_A375_TCACCTGGTTCGCGCT	5636	16959		SN_H2030_GATTACGGTTTGGGTA	7712	14648
SN_A375_CTCACACTCCTTGCGT	6978	26686		SN_H2030_TCTTGACGTTCCAGGG	9534	18623
SN_A375_GCAATATGTTAGGCGT	8644	26141		SN_H2030_ATTATGGTCTCACTAT	18883	33257
SN_A375_GCTCATTGTAATTAGC	7206	20695		SN_H2030_CTAGTTGCAGTTGCGT	9791	18993
SN_A375_GACCGTTCAGGTATTT	5989	16987		SN_H2030_CGCTGTGCAATTTAGC	20477	24007
SN_A375_TGGGCATGTCTAACAG	4507	13613		SN_H2030_TCTGGCTTCAATGACC	8517	15866
SN_A375_TAGCCTCTCTGTTGCC	6154	19607		SN_H2030_TGAGGTGCAAACCTAT	10262	21982
SN_A375_GCATCCTTCACGCATG	8177	26281		SN_H2030_GGTTGAGCAACAACAA	7595	14454
SN_A375_CGCAATCCACAGGGAC	11759	29087		SN_H2030_ATTTAGGTCCCGCATT	18036	21731
SN_A375_AAGGAAGCAAAGGTAC	35747	118777		SN_H2030_CCGCCAACATCAGTAT	11798	20814
SN_A375_TTAAGGTGTGCTCCAC	5115	17223		SN_H2030_ATGGACAAGGACGTAA	26380	30608
SN_A375_AGTTACATCATTTGTC	8461	12174		SN_H2030_TGTCAATCATATAACC	7125	12651
SN_A375_TTAGCGGTCTTGCTAT	11657	36020		SN_H2030_GCGCTTGCACGGTACT	11297	20831
SN_A375_CTGGCTTTCAAGTGTC	5414	16646		SN_H2030_TCCTTCAAGCATGACT	15794	32519
SN_A375_AAAGCGGGTCACAGCG	4525	16167		SN_H2030_TGGCTTTGTAGTTAAC	18798	35088
SN_A375_CTTTAGGCAATTAGGA	6848	21392		SN_H2030_AGGATATAGGCTGTCA	6570	12789
SN_A375_GGCAATCGTTTACTTG	14571	46200		SN_H2030_AATGCAACACCCACAG	23582	45919
SN_A375_GCCTATTGTTTATGGG	7742	22211		SN_H2030_CGACCTGCATGGTTAT	10634	19926
SN_A375_TGATGACTCTTAGTGA	5225	15614		SN_H2030_CTCCGGACAATTTAGC	14798	30830
SN_A375_TACTCGCTCCAGGAAA	3083	10884		SN_H2030_CAAGCTAGTTGCGTAA	13596	27446
SN_A375_AGACACGCATTGTGAT	11615	36339		SN_H2030_TCTACTAGTAGGTTGC	18292	23383
SN_A375_GCAGCAACACATAACT	24194	69988		SN_H2030_CTATGATCATGGTTAT	23327	25623
SN_A375_GCCGTGAGTTAGGATT	47729	122927		SN_H2030_TTGTGCGAGGGCTTAT	7295	15482
SN_A375_TTAGCTGCACAAAGAC	11494	37757		SN_H2030_AGCGATTTCCCTGATC	12518	25200
SN_A375_ACCTGTTGTACCCACC	11177	32432		SN_H2030_GCAAGCCTCCACCTTA	12064	24685
SN_A375_GCTATTGCAACTGGGA	3375	9442		SN_H2030_TACTGCACAGCTCAAC	9791	18574
SN_A375_GCGAAGCCACTAAGTT	9069	30409		SN_H2030_GGTGTCCAGTCACCAG	9795	18300
SN_A375_GTTGTGAGTGTCCAGG	6721	21320		SN_H2030_TTCCTTGAGTATCGCG	8576	17705
SN_A375_TCAAGACTCTTTGACT	9932	28853		SN_H2030_TGAGGTGCATGATTGT	10035	19274
SN_A375_ATCGCCCGTCACAAAT	17791	49613		SN_H2030_TGAAGCAAGGTGCTGC	12225	14124
SN_A375_CAAAGCGCAGCAACAG	10768	33015		SN_H2030_CCGCACACAGCCAGAA	11603	22210
SN_A375_ATCAATCCAAGCCAGA	2933	8778		SN_H2030_GAGTAATAGCATTAGC	9354	18246
SN_A375_GGCCTTAAGTGCTGTG	17689	54647		SN_H2030_ACGGTACGTAGTTGGC	8569	19162
SN_A375_ATGGTGCGTGGATTGC	3542	10457		SN_H2030_CGCCAAATCTTGCAAA	8438	17518
SN_A375_TACTGCACATCTAGCA	10345	15795		SN_H2030_ACACTAATCCAGGAAA	26422	50881
SN_A375_TCGCCCATCCTGGTGA	13528	39634		SN_H2030_CTTCAATTCTCCATAT	31939	44649
SN_A375_GCCAGGAAGCACTTGG	4154	13509		SN_H2030_CAGCCAATCATAACGC	13869	26504
SN_A375_CAGATTCAGGTGAAAT	17125	30748		SN_H2030_AGCCGGTTCAAACCGT	5964	11212
SN_A375_CACTTTGTCGCGCTAA	9290	28584		SN_H2030_TCAGGTTAGCCGCAAC	7958	15989
SN_A375_CGGATAAAGTAGCGCC	3898	13771		SN_H2030_AGAGAAGCAAGGACCA	10948	23147
SN_A375_GGCTATTAGGCCAATT	12748	39708		SN_H2030_AGCGCCTAGGTCATTA	7713	13762
SN_A375_CTGTAACAGGCGCACT	18559	58550		SN_H2030_TTGTTGTTCAATGTGC	12182	20756
SN_A375_TTCCTTCTCCTTGCGT	33708	96422		SN_H2030_ACATCAATCATAAGCC	11507	22297
SN_A375_TTGACTAAGTTCCCAC	12612	34045		SN_H2030_CCCAATTGTTACGCAA	8919	17032
SN_A375_GATTACTCACGGTACT	25168	50719		SN_H2030_AAGCGAGGTTTGCAGA	7431	15624
SN_A375_TGCCTGTTCTAATTGG	21482	63975		SN_H2030_ATGACCAGTGCTGGTG	10666	19087
SN_A375_CCTAAGCCATGTTGGC	15126	45077		SN_H2030_GTCTCACTCGGTTACG	8384	15053
SN_A375_GGATGTAAGGCTAGAA	6988	23617		SN_H2030_CCTATATTCTGTAATG	13962	26373
SN_A375_TGCTCTCAGGTAACGA	21453	61386		SN_H2030_TTAGCAATCCGCATGA	9798	19872
SN_A375_GACACCGGTTAGCAGC	8397	27438		SN_H2030_TCCTAGTGTTTGAGGC	7904	14252
SN_A375_GCTATTGCAACTAACT	8602	13981		SN_H2030_ACTTGTCGTTTATCTG	14043	24600
SN_A375_ACGTTGTAGGCTGTCA	14535	45477		SN_H2030_ATTCATGAGGAAGCTA	11550	22852
SN_A375_GCACGGTTCGTGCCTT	4202	14531		SN_H2030_ACCAATATCCTTTACG	13499	26790
SN_A375_GTCGGTTCAGGACCAA	8211	22709		SN_H2030_GATTGGTTCTAATCCT	18884	34162
SN_A375_GTCTAGCCAATAACCT	7401	22034		SN_H2030_GGGTTTCCAAGTTATC	13206	28108
SN_A375_GGTACCGGTTGTAAAC	21673	31846		SN_H2030_CTTTATCAGAGCCGGA	5003	9222
SN_A375_TACAATGTCATAATCG	5662	16632		SN_H2030_CCGATGCAGGCAACAA	8448	15787
SN_A375_TTCCACGGTTGTAAAC	1931	5111		SN_H2030_GTCTAACAGGAGCATA	13250	24298
SN_A375_AAGGAAGCAATTAGCT	14035	33531		SN_H2030_CCTATAGCATCATGTG	29410	32057
SN_A375_CTTGAATCAATACTGT	7434	16785		SN_H2030_ACCACACCATTAGCGC	24184	24372
SN_A375_CTTGCGCGTCACACCC	5287	16979		SN_H2030_GCCACTAAGTCATTGA	11854	21511
SN_A375_CGCTGTGCATTAAGCT	5652	18969		SN_H2030_CTCATTGTCGCCTGTT	19950	34204
SN_A375_GAAGGAACACAAACTT	4469	13320		SN_H2030_CATCCTTCAGCTTAGC	38776	70395
SN_A375_GACGCCTAGTTTAACG	10965	32856		SN_H2030_AGTAAGTAGGCAATAG	6103	11843
SN_A375_GATAATCGTTGCGGAT	3497	9465		SN_H2030_GTCATGCCAGGAACTG	8546	15622
SN_A375_CAAGTATGTTTGGCGG	7843	25550		SN_H2030_AGCTAACTCAAACACC	2233	4373
SN_A375_GGCTATTAGCGATACT	7537	24264		SN_H2030_AACCGCTCATAGCTGC	11478	21345
SN_A375_TTGTGCGAGTAAGGGC	4876	16728		SN_H2030_CATAGGTTCATTACTC	27673	26914
SN_A375_CATGCGGGTGGTTAGC	3721	12293		SN_H2030_GGGATAATCAAACTCA	11202	21124
SN_A375_ATGGTCTAGGTCATTA	26640	50994		SN_H2030_AAGCGAGGTCATAGAT	8324	16086
SN_A375_TGTTCCTCATTGACAT	3434	9355		SN_H2030_GCGCGATTCAGGATGA	8970	16259
SN_A375_CGTCAATAGCCTGTTC	20327	54554		SN_H2030_CTTGCATGTGTCACGG	13736	25650
SN_A375_CAATCCTGTCCTGATT	7599	24111		SN_H2030_GTCGGTTCACTGACCG	19316	23315
SN_A375_TCTCACCAGTGAGGTA	9205	29572		SN_H2030_CCCGTTGTCTTGATGA	33572	40153
SN_A375_CAAACAACATACCCGG	5663	18985		SN_H2030_AGTCAGGCAAAGCTCC	12506	26314
SN_A375_GTTAAGTGTTTGGCTT	7419	21685		SN_H2030_AATTTGGTCCGGTATG	21406	24616
SN_A375_TGTCCTTCATGCAACC	5545	15757		SN_H2030_TTTCAGTTCCCTGACT	10726	22560
SN_A375_GTAAAGCCAGAAACGT	5400	17498		SN_H2030_ACCGGTTCAAGTTATC	9453	19233
SN_A375_AGCTACTAGAAAGCAT	11121	35345		SN_H2030_GAGTATCTCATGGTTA	5524	10115
SN_A375_CGATTATCAGCTAATT	10937	31928		SN_H2030_TCTCAAGCAAACCCTA	7442	16044
SN_A375_GACCTCAAGTAAGAAC	13991	44081		SN_H2030_ACACTTGCAAAGGCCA	5376	10835
SN_A375_GTACACCCAGGACACA	35103	110086		SN_H2030_GACCTGATCGCAATCG	11093	20391
SN_A375_CCATAAATCATTGACA	7929	19049		SN_H2030_CTGCTACTCGTTATCT	31811	22889
SN_A375_GCAGGCTTCGAGGAGT	9412	34911		SN_H2030_AATTGCCAGCCACATG	16055	30257
SN_A375_GCTCAACCACAGGATG	7711	23006		SN_H2030_AGCAAGGGTTGACTTC	11513	23749
SN_A375_GGGCCTAGTCAAGTAT	6022	19875		SN_H2030_TTGCATTTCGAAGCGG	16622	34696
SN_A375_GTTCGCGCACAGCCAT	5107	14301		SN_H2030_CACGCAATCTCGACCT	12694	26216
SN_A375_TTGCAATCACCTCAGG	3373	10404		SN_H2030_TGGGCCTAGCTTATGA	14692	29429
SN_A375_ATTGCGCCAATATGGA	3501	10169		SN_H2030_GCTGGTTCAATCATGT	16043	28884
SN_A375_AGAATCGAGGGACGCA	6463	20307		SN_H2030_ATATGCATCCTAAGGT	9477	19084
SN_A375_GCTTAAATCGTCCTTA	9312	26584		SN_H2030_TGTTCATTCGTTAGTA	10130	17261
SN_A375_TCCTGTTCAAAGCTCC	5961	19123		SN_H2030_GATAACGAGACAAGTG	7350	13655
SN_A375_AGTCCTTGTTTATTCG	3992	11874		SN_H2030_AGCGGATAGCTGCACA	8280	16320
SN_A375_AGTCAAGAGGCCTAAT	7377	24594		SN_H2030_TTTCGTCCAGCACCAT	31240	38159
SN_A375_AATCATCCATCACTTC	16265	45040		SN_H2030_TCGCATTGTAACTACG	10604	19531
SN_A375_TGCTAGCCACATAACT	5861	18841		SN_H2030_GCGATTAGTGATCAGC	14207	24593
SN_A375_TTGTTGCGTCACAAAT	4163	12242		SN_H2030_CGAGGAAGTAATGACT	7564	17535
SN_A375_AAGCTCCCACAAAGCG	7141	25771		SN_H2030_CTCATCATCCCGTTAC	4891	9307
SN_A375_CAGCCAATCTACCTGC	6865	20770		SN_H2030_TAGGAGGGTTAAGGTT	9740	11771
SN_A375_AGTTATGTCTAATTGG	6385	18524		SN_H2030_GCTGACCAGGTACCGC	8244	16061
SN_A375_GTTCTTAGTCGTAAAT	8308	23772		SN_H2030_CCTTCAGGTTCATCTA	16848	18257
SN_A375_CCTCAAACAGGCGAGT	7919	25893		SN_H2030_ACACTTGCACCCACAG	12234	25252
SN_A375_CAGGTTAGTGGTTCCC	26898	62703		SN_H2030_CTTAACAAGAATGACG	10268	20346
SN_A375_AACGCTAGTGTTTGCT	35818	108049		SN_H2030_AACGACAAGATTGAGG	10294	19001
SN_A375_CCCTCATAGCTTAGTA	7498	24957		SN_H2030_CGATCCTTCTCACTCA	15361	31780
SN_A375_GGATTCAGTATTGAGT	8505	23136		SN_H2030_ACAGCGCTCCTCATCA	11812	21293
SN_A375_TGGACGGAGGCCTTAG	13609	42141		SN_H2030_AAGCGTTTCGTCCTTA	8591	15976
SN_A375_GAACCTTAGTGCACGC	16865	51601		SN_H2030_CCTAATAAGTCGCAAT	10956	22296
SN_A375_ACAGTATGTGTTGTGA	6396	19550		SN_H2030_CTACCTCAGTAGCTTA	19270	40416
SN_A375_ATAACGACATGGCCTG	17785	51001		SN_H2030_TCAGTAATCCCGTTAC	13799	27496
SN_A375_GCACTAAGTGTTTCAC	3429	10652		SN_H2030_TAACAAGCAGTTTACG	9880	18977
SN_A375_ACTATCCGTGTTCCCA	13205	39286		SN_H2030_TGCTTCCAGCTAAAGG	11358	23220
SN_A375_ACTATGTCAGCAAGAT	25408	77829		SN_H2030_ACACCTTGTTGTCCAT	19262	35580
SN_A375_AATTGCCAGGGTGAAC	8595	27394		SN_H2030_GTTTATCTCAACAAGG	12860	23191
SN_A375_GAGAGGCGTGACATGC	9360	31982		SN_H2030_AGTTTGCAGCAGGCCT	7805	15860
SN_A375_ATTGACTCAGCAGGTA	3697	11439		SN_H2030_ATCCACCTCCCAGTAG	14246	20448
SN_A375_AGAATCGAGCACGATT	12275	35609		SN_H2030_ACTTACTTCCGTTATT	10673	21123
SN_A375_GATTGCAGTTGAGCCG	7667	22480		SN_H2030_GTTCGCGCACTGGCTG	9074	16186
SN_A375_CACCGGTAGTCTCACC	4698	14373		SN_H2030_CACAATATCTGTGAGT	12376	24089
SN_A375_GCTCACAAGTCCTTTG	4340	11714		SN_H2030_CATAGGCGTTGGATAT	7349	13501
SN_A375_ACGGTTTAGCGCTCAA	12799	38120		SN_H2030_ACGTCCAAGTCAATCA	8431	14934
SN_A375_GTGCAAGCAAGGTGGC	5238	15844		SN_H2030_ACGAATCTCTACCTCA	13036	27379
SN_A375_TGACTTCGTTTATCGC	12542	38333		SN_H2030_AATTTGGTCACGCGGT	35032	65004
SN_A375_GTAAGCTTCTTAATGG	3121	9157		SN_H2030_CGGTTTGAGCACGTTG	7427	13780
SN_A375_AGCGGATAGTCACCAG	5110	15854		SN_H2030_CTCCTAATCAGTGAAG	12884	26510
SN_A375_GGCCTCTGTGGATGTC	6137	17492		SN_H2030_TTTAGCTTCGACCTGA	9074	18404
SN_A375_CTCATTGTCCCTCACG	5985	17856		SN_H2030_CACATACAGGTGTCCA	12134	24631
SN_A375_TATGACATCCGCAAAT	5785	17007		SN_H2030_ACTTCGCTCTGGCATG	7853	16207
SN_A375_TCCCTCACAAGGTACG	9173	29669		SN_H2030_AGCTACGTCGAAGCGG	9485	19471
SN_A375_CCTTCAATCTTGCATT	6612	18542		SN_H2030_TCTACCTCAAGGTAAC	11778	23897
SN_A375_TTATAGCCATAGCTGC	5547	16760		SN_H2030_TACGCACCAGGACCTT	12289	24782
SN_A375_CTGTTTAGTATTGTGG	11741	34069		SN_H2030_TCGTAATCATGAGTTT	7956	13379
SN_A375_ACCCGTAAGGGTCCAC	12915	50725		SN_H2030_CTACAACAGAATCTCA	15240	30959
SN_A375_TTCCCACAGTAGCCAT	5594	16619		SN_H2030_TCATTTGGTCAAACTG	10257	18057
SN_A375_ACCAGGCTCAATGTGC	7357	23197		SN_H2030_AAAGCACCATCCGTAA	13954	26886
SN_A375_ACGTCAAGTAACGGGA	9879	31000		SN_H2030_GAGTTGCGTAAGCACC	10066	23424
SN_A375_TTGTAAGTCACTAGGT	5088	15458		SN_H2030_GTCATGCCATTGTGCA	10008	16974
SN_A375_GGCCTCTGTAAGCTTG	9724	32218		SN_H2030_CGGCTAATCGTTAAGC	17262	33275
SN_A375_TAAAGCCTCCTCACAC	12384	43022		SN_H2030_AGGAGCTAGGATCACT	10823	23644
SN_A375_AAACAGCCACCTCAGG	5433	16264		SN_H2030_CACCTCAGTTACGCGG	7321	15439
SN_A375_AGCCTGGGTCATGCAA	5837	19338		SN_H2030_GATGCTTAGTGAACAG	6327	11228
SN_A375_CAGCTATAGTTCCTGC	33312	99093		SN_H2030_CCTAAGTAGTTATCTC	10761	20630
SN_A375_AATTCGTCATTCCTGT	5164	16774		SN_H2030_CTTAACAAGTTCCCAC	14386	29630
SN_A375_AAGGTGCAGTAAGGGC	6355	23466		SN_H2030_CTTGAATCACTAAATC	8965	17430
SN_A375_GGGTTTCCACGTAAGG	6932	25421		SN_H2030_AGCTAAACATTAGGTT	8055	15105
SN_A375_GTATTGCAGCGAAGTA	1951	7018		SN_H2030_CAATATGTCACCTGTC	8956	16136
SN_A375_CATGGATTCGTTACTT	12570	37006		SN_H2030_GACCTCAAGGCCGGAA	8874	18408
SN_A375_ATCCAACAGGACGTAA	33743	98499		SN_H2030_GACATTATCTATTGTC	24938	43887
SN_A375_TCATTGTTCCGGTTGA	6090	17987		SN_H2030_CCTAATAAGGAAACTG	8009	18137
SN_A375_GGTACCGGTGTTTGCT	11527	34491		SN_H2030_AGCGTGCTCTAAATCG	11711	22681
SN_A375_GGGTTTGTCGTTATAG	8424	23673		SN_H2030_AATCTCAAGGAGGTTA	6381	12970
SN_A375_GTGTAACTCCTAATGA	14526	38238		SN_H2030_TGTGCGCAGCAAGACA	8138	18749
SN_A375_TGATCACAGCAAGGGT	4082	13479		SN_H2030_CTCGACAAGGTGTCCA	12765	25255
SN_A375_AAGGATCCAGGCTAGA	17322	54900		SN_H2030_GACCTAAGTCATAACG	8603	17983
SN_A375_CCAGTTTGTTAGCTGA	7871	22032		SN_H2030_AGCACTTAGCGCATTG	11740	22956
SN_A375_AAACCAACATGTGGGA	5601	18702		SN_H2030_GGAAGTATCTTAGCGG	6669	14566
SN_A375_CTGCAATAGGAGTCGG	6156	22108		SN_H2030_TTTGGCTGTCTAACAG	11024	19833
SN_A375_GCCACACAGGGATTAG	6243	19552		SN_H2030_TTAACCAAGTCAATCA	10048	18760
SN_A375_ATTGGCTAGGGATGCG	5105	16560		SN_H2030_CTCATGCTCCGCAAGC	9070	21663
SN_A375_AGTACGCGTTGGTTGA	3186	8765		SN_H2030_TACTTGTTCATTTGTC	18554	32707
SN_A375_TTGAGGCGTAACAGGG	7832	24898		SN_H2030_CTTCATCCAGAGGGAG	10481	20983
SN_A375_TATCCAGCAGGCAAGC	11201	32826		SN_H2030_ACCAAGTTCAAGCTAC	14939	31425
SN_A375_TGTCCTTCAACTAGGG	12312	34816		SN_H2030_TAGTAAGCAAACGCGA	15838	30669
SN_A375_GGAGCAAGTCACTCGC	27776	65824		SN_H2030_ACTAACTCAGGCGAGT	8535	17066
SN_A375_GTGCGGTTCGCTAGTG	4667	14368		SN_H2030_CAATAAGCACTCAACA	13367	26679
SN_A375_AGCAGGTAGCTGTACG	4251	13026		SN_H2030_GATAACGAGGAGTCGG	12152	24011
SN_A375_CAACAATGTTAATGCG	20279	59972		SN_H2030_ATATAGGCAGCACGAA	8679	18945
SN_A375_TTGTAAGTCCTCACAC	3799	12422		SN_H2030_ATCAGGTTCTGTAAGC	29629	56451
SN_A375_CCTAAGCCATCCTAGA	1509	5305		SN_H2030_CCTATTGTCCATAAGC	11599	23064
SN_A375_CGACAAGCACCAAAGG	10034	33324		SN_H2030_CTTGCATGTGTCCAAA	13745	26326
SN_A375_GGTTGGTGTGAAGCCT	35382	116628		SN_H2030_GTGCAAGCAGTAGCCT	8575	17432
SN_A375_CGTTAGGTCTAATCCT	9550	27223		SN_H2030_AATTGCTCACATACTG	22864	24443
SN_A375_ATGGTTATCTCCTCTT	22040	68069		SN_H2030_AAACCGCGTTGTTGCT	9199	17414
SN_A375_GGTTCCCGTCACTCGC	6086	20360		SN_H2030_ACTAACCAGACAGGCG	10564	19069
SN_A375_CCACAATAGGAGCAAC	3778	12568		SN_H2030_AGACCCGGTAGCCTAA	15393	33154
SN_A375_AGAAAGGCACAAGCCT	20432	27679		SN_H2030_CTATTGAAGTAACTCA	17512	34846
SN_A375_TTCATTCAGGAAGCTA	5762	19429		SN_H2030_AAGCATGAGAGCCGCT	6514	13137
SN_A375_TAATGCATCACCGGTA	3810	10905		SN_H2030_AGTCCTTGTCGTAATG	32308	57128
SN_A375_GGGCGAATCTTGTTCG	3340	10561		SN_H2030_GGGCATTGTTTAGCGA	11185	20006
SN_A375_CCGTTACTCGGCTAGC	22033	68090		SN_H2030_CTCCTGAGTTCACCCA	2253	4544
SN_A375_CTTCAATTCCTGGCTT	4933	15007		SN_H2030_TATGTGATCCTAGTAA	17212	20243
SN_A375_TTGTGCGAGGCCGGAA	8190	28576		SN_H2030_GCGCAATGTACCCACC	17304	34870
SN_A375_TCTTTGTAGCCTAACG	5962	18489		SN_H2030_GCTGCACAGCTCAAAC	8901	17188
SN_A375_TCGCATTGTAGGTTTG	5147	14394		SN_H2030_TTGCAACAGTCGCTAG	12371	24296
SN_A375_GTACTAGGTCACGGAT	6425	17914		SN_H2030_GGTTGCTCAAACGGGC	16083	29700
SN_A375_TCTAACTTCTGTAAGC	6814	14252		SN_H2030_GGTACCGGTTTGGTTC	10927	20389
SN_A375_TGCTCAACAATAATCC	4529	13412		SN_H2030_TAGAGCCGTGGGTGAA	9023	17173
SN_A375_GTGCTCAAGGTCCTAG	4293	13853		SN_H2030_TTGCCCGTCGAGGTGG	10518	20257
SN_A375_CTTGACGAGGCTAAGA	3603	10639		SN_H2030_CTAGCTGAGCAACATC	13800	27422
SN_A375_ACATCATCATAATCCG	5585	16334		SN_H2030_AGTAACGAGCCGGTAC	8931	17410
SN_A375_GATTGTTCACAAACTT	5506	16433		SN_H2030_TCAGCGATCTAGCGTG	19579	19144
SN_A375_ATTAGGTGTGGAAACG	7283	23602		SN_H2030_TCCGCCATCCCTCACG	15493	17618
SN_A375_TCGTTATTCTTTGACT	12928	34859		SN_H2030_TATTTGCTCACCTGCT	37884	66283
SN_A375_GCAGGTTGTCCGGTTC	5088	14927		SN_H2030_GCAATGTTCCGCCTAT	16008	29740
SN_A375_ATGCGATTCACTAGGT	7468	23406		SN_H2030_AACCTAATCCGCATGA	9587	22753
SN_A375_GCAAACCGTTTCCTCC	23901	71585		SN_H2030_AGAGGAACAGCAACCT	15445	31651
SN_A375_ACCAAGCGTCGAAGTC	3048	8020		SN_H2030_TATTTGCTCTTGCATT	11504	20985
SN_A375_CCAGGAACAAGACTCC	3972	12532		SN_H2030_ATGGTGCGTGTGTGGT	17630	35915
SN_A375_AAGGATCCACAAGCCT	3064	9524		SN_H2030_GCATATATCCGCCTCA	14261	27364
SN_A375_GATCAGTTCACATTGA	9869	29711		SN_H2030_TTTGCGACACACAATT	8028	16476
SN_A375_GGCTCAATCATGCGTG	12122	39672		SN_H2030_GCCATGATCAATCATG	9979	18004
SN_A375_AATCCCTGTCGTTATC	6342	17956		SN_H2030_AACTTAGTCACACAGT	9807	19172
SN_A375_CTTGTTTAGCGCCTAA	37720	79856		SN_H2030_GGGCCTAGTCAGTAAT	10471	19990
SN_A375_GATGCTTAGGTCCAAT	8330	25450		SN_H2030_TTTCCTGAGTCAGTAC	12078	24483
SN_A375_CGGTAACGTGACATGC	9252	16088		SN_H2030_TTCAGCACATCCTGAA	9319	18952
SN_A375_ACGTCAAGTGGATTCA	10352	31744		SN_H2030_TCATTGTTCATAACGC	18750	17196
SN_A375_ACAAAGGTCCGCTAGA	4337	14954		SN_H2030_CCCAATTGTCCTGATT	11889	21517
SN_A375_CATTCCTCACAGCCTG	7490	22827		SN_H2030_TGTATCGCATGCTATG	10906	20258
SN_A375_GATTAGCTCAGCACGC	7921	25004		SN_H2030_CCTTAACGTAAGCTCA	7051	15274
SN_A375_TTGTTTGGTAAGCACC	6563	21326		SN_H2030_ACCAGCTCAGCAAGAT	8030	14973
SN_A375_TAAGGACCATTAGGTT	24029	42484		SN_H2030_CAATGTGGTTCTTTAG	9989	18591
SN_A375_ACATCATCACAGAAAC	11919	36027		SN_H2030_ACCTGGATCGTTATCT	9140	16490
SN_A375_GGATGGCCAATTGCGC	8869	28896		SN_H2030_ATTGCTCGTATTGAGT	14645	28211
SN_A375_TTGGATATCAAACACC	10152	28728		SN_H2030_ACTCGCGCACATAACT	9687	19705
SN_A375_TTTCTCACAAACGCGA	4721	14581		SN_H2030_GGCAAGCCAAGCTAAA	7109	15196
SN_A375_TGAAGCAAGCATTTCT	9775	17090		SN_H2030_TTGCAATCAGGATAAC	13091	24975
SN_A375_GAGGCAAGTAGCTAAT	5671	17905		SN_H2030_CTGTTGGAGAATGACG	10570	19484
SN_A375_TGCGATTAGGTACCGC	4663	14346		SN_H2030_GAGCCTTCAGGCATCT	8172	15341
SN_A375_GGGTGTTGTTGCGTAA	11376	36687		SN_H2030_GGGAATATCAAGCCTG	5727	12701
SN_A375_GCTAGTGTCTGTGAGT	40854	118907		SN_H2030_GTGCGGTTCTAATCTC	13000	24792
SN_A375_CCAGCTGCATTGCGTA	4144	11937		SN_H2030_GTATGTGGTATTTGGG	28720	51748
SN_A375_ATAAGCCTCTGCAACG	5548	18123		SN_H2030_TGGCCATCAATGCCCG	24219	46840
SN_A375_TCTACCTCAGCACGAA	18693	59113		SN_H2030_AGAACCGCACGAACAG	13109	25642
SN_A375_GTAAGCAAGATGGAGC	31060	95787		SN_H2030_ACCACACCATAAACCT	4928	10350
SN_A375_GTGCTGGGTCTTTGAC	12241	37061		SN_H2030_GGTAAACCACCTAATG	11037	22173
SN_A375_CGTGCTGCAATCCCTT	23386	66902		SN_H2030_GTCATGCCAATATACC	9516	17282
SN_A375_TAGCCGGGTCCAAGAC	10581	34295		SN_H2030_TCGACAAGTTCGGTAA	8820	16199
SN_A375_CGGGTCTAGGAGGACT	10428	37096		SN_H2030_TCCAGGTCACATTAAC	20742	21649
SN_A375_CTACGAAGTTTACTTG	8590	29802		SN_H2030_GGATACTTCTTAAGTG	14917	18584
SN_A375_TTAGTCAAGTTCCTGC	5292	16403		SN_H2030_CTGCTATGTTAAGCCA	8411	16528
SN_A375_AGGTTAACATAGTCAT	8147	23985		SN_H2030_CCCAATTGTCCGTAGG	7302	13437
SN_A375_TGTTCATTCCATTACT	7881	22563		SN_H2030_ACAGGCTGTGGAGCAA	14413	16849
SN_A375_CTATGGCCAGTTGCGT	9986	14675		SN_H2030_GCTTAACAGCTTCTCA	13644	26325
SN_A375_GGCTGTCAGTTTAACG	10646	28609		SN_H2030_TTTAGCTTCCTAAGAC	18675	26859
SN_A375_GCCAGGAAGTCACTCC	4475	15623		SN_H2030_GCAAGCCTCTTGCAGG	6817	14391
SN_A375_CTTCATCCACTAGCGT	5561	16805		SN_H2030_TAGTTGTCAGGTTATT	12396	22616
SN_A375_CCTGATGAGGCGCATC	3390	11187		SN_H2030_ACGCAAGCATCAGCAC	6057	11739
SN_A375_GCAAGTCGTCAAAGGG	6108	18968		SN_H2030_TAGGGTTTCTTAGGGT	9060	19145
SN_A375_ACTCCTCAGGCCTGGT	23320	83797		SN_H2030_GACATAGAGCTATATG	9219	18432
SN_A375_ATGGTCTAGGAGGCAT	5099	16424		SN_H2030_GATGCAGCAGTCTAGC	18110	32938
SN_A375_AATGAAGGTCGTTATC	7686	16543		SN_H2030_TATGGGCGTCGAAGTC	16197	18035
SN_A375_GGTTTCTGTTCCGGGA	3517	11356		SN_H2030_AGCAATTGTGTTAAAC	29991	19330
SN_A375_CTCTGTTCACTAAGCC	5362	16515		SN_H2030_AGCTACTAGTAGGATG	7682	14485
SN_A375_GGAGCAAGTTTAACGG	3932	12201		SN_H2030_GCTGACATCGTGCTAG	9707	17144
SN_A375_CCCGTTGTCCTGGCTT	6520	19169		SN_H2030_GGGCATGAGTCTATGA	6517	12363
SN_A375_TGTGGAGCATGCTTAG	6922	21317		SN_H2030_AATATCCCACGGTACT	11538	22620
SN_A375_CTGGACCAGACAGGCG	5347	16965		SN_H2030_CCAAATCAGACCATAC	14166	27765
SN_A375_CTGCTCCCATGAGTTT	4628	14538		SN_H2030_TGCACTTGTTAATGAC	27203	25625
SN_A375_GTTCCTGGTTTATGGG	7456	22691		SN_H2030_TGTGGCTCATCATGGC	11919	21801
SN_A375_CGATTATCAGGATGGC	8791	25987		SN_H2030_TCAGCCTTCTGGCTTC	23966	48770
SN_A375_CTTCGCGTCATTGCGG	5889	16144		SN_H2030_GGCCTAATCCAGGTCA	11345	23870
SN_A375_GCTGGTTCACATTGCA	12355	38132		SN_H2030_CCTAAGCCACTAAGTT	16029	31753
SN_A375_CGTGTGTCATTTGCTC	7652	20420		SN_H2030_TTATGCGCAGCAAATA	13222	30417
SN_A375_TGGTTGAGTTACTAGG	3595	10571		SN_H2030_CTTAGTTTCACGCCAA	21574	44554
SN_A375_CTGACATAGGGTGGAT	4893	15776		SN_H2030_CCCTGGACATGATTGT	18362	33477
SN_A375_CAACAGGCAAACTCAT	5305	15839		SN_H2030_TCCCGGACAGTAAAGC	18062	36845
SN_A375_CTGAATATCGCAGGCT	4464	12448		SN_H2030_ATGCTTAAGACTATTG	23977	22910
SN_A375_GCTGACATCATTACAG	4869	12876		SN_H2030_ATTGGCTAGGCTAATC	16427	33311
SN_A375_GTGTTACAGTTAGGCT	3188	9970		SN_H2030_TGCTCCGTCCTAAATG	8924	16838
SN_A375_GAGGCTACACCTACGG	7791	26227		SN_H2030_ATTACGTCACTGACTA	13965	25226
SN_A375_GGATATTGTAACGGGA	2062	6159		SN_H2030_GACTTACAGCTGTACG	16686	32441
SN_A375_CGCAATCCAACAGCCT	13029	40166		SN_H2030_TTCCCACAGTGAACGA	19889	38659
SN_A375_TGCGATTAGTCACGAT	24386	70152		SN_H2030_GCCTTACTCCTACCTA	11301	23127
SN_A375_GCCCGTTGTTTGACCT	8646	22774		SN_H2030_CTTAACAAGGACCAGG	8839	16967
SN_A375_AGCTAAACAGGTTATT	9723	28048		SN_H2030_TGCTCCGTCTAATCTC	13790	24652
SN_A375_GAGCATGCAGGAACCA	3192	10519		SN_H2030_GGAAACTCAATGAATG	7914	17657
SN_A375_TGTATCGCAATTGACT	4137	13810		SN_H2030_AGCGATTTCCTAAATG	8694	17857
SN_A375_GGTTTAATCTTGATGA	19290	54865		SN_H2030_GCAATCTAGGTAAGGC	16076	32754
SN_A375_TCTGTGACACGGTTTA	10212	30063		SN_H2030_CCTAAAGGTAACCAGC	25743	28968
SN_A375_GAGAGGCGTGAGACTC	7671	27861		SN_H2030_CTCCGGACAATCTCTC	16515	34012
SN_A375_CGTAATGGTCTCAGCC	3343	10638		SN_H2030_TCACCTGGTTGGTTAG	8631	15380
SN_A375_GTGGACACAAGGTGGC	3610	10493		SN_H2030_ACCAAGTTCCGGTTGA	8071	16807
SN_A375_TGTTTGTTCTACCTAT	10770	16541		SN_H2030_GACTTGGTCCCGAACA	11732	21763
SN_A375_CCATCATGTATTGTGG	6337	19501		SN_H2030_CTTTCTTGTTTGCGCC	9134	17428
SN_A375_ATAAGTCGTTCATCTA	10057	28613		SN_H2030_TCGGTTCTCGAGCAAA	9533	18151
SN_A375_GTTGTTGCACAAGCCT	4075	12056		SN_H2030_AATTGCCAGGACTTAC	19367	40821
SN_A375_TTTAACGAGCTCAATA	6601	20864		SN_H2030_AAGCCTCCAACAGCCT	9321	19811
SN_A375_CAATCCTGTTTGGCTT	11486	35032		SN_H2030_TGAACAACAGACAAAC	8922	16027
SN_A375_AGCAAGGGTGATTTGG	9022	30033		SN_H2030_CAGGGCTTCCAACTGG	9595	19032
SN_A375_GCTTAACAGTAACTCA	8324	25606		SN_H2030_GTTTCTAGTGGATGTC	8449	15009
SN_A375_CCACATTGTACTTCAC	12056	18786		SN_H2030_CCTTACTCACAAACTT	13170	27149
SN_A375_CAAGAACCATGCTTAG	4617	14639		SN_H2030_TATTTGCTCGTTAACA	9066	16034
SN_A375_CGCACAATCAAGTGTC	5047	15068		SN_H2030_GATGCTTAGTCATGCG	28132	52942
SN_A375_GGTTAGCGTCCTCCAA	6230	17952		SN_H2030_GAAAGGCTCAGTATTG	11308	22716
SN_A375_GTTACCTGTAGGTTAT	7159	21678		SN_H2030_CTACTTAGTCATAGAT	10833	20153
SN_A375_TGGTGCATCATCCACC	7365	21520		SN_H2030_AGTTACTCAGGCTGTT	9203	16904
SN_A375_TTGTGCCTCTTAGCGG	8375	29241		SN_H2030_TTAGAAGCACTTAACG	8968	19177
SN_A375_ATTAGTCCAACTGGCT	13289	40615		SN_H2030_GCGCTAGGTCCTTAGT	12822	24314
SN_A375_ATGTTGTCACTGACTA	7169	20792		SN_H2030_GGATATTGTGCAATGC	12238	22597
SN_A375_CAATCCCTCTCCATAT	7429	22214		SN_H2030_ACGGTACGTTGTGATG	7439	13718
SN_A375_ACGCAAGCAGGTATTT	9128	29507		SN_H2030_CGGACCTAGACTTATG	14371	30719
SN_A375_CATCGCTTCAATCTAG	7215	23161		SN_H2030_ATAGCATGTCTTTGAC	7315	14330
SN_A375_TAGACCAGTGAGCAAG	3387	9669		SN_H2030_CGATTTGCACTAAGCC	12073	24417
SN_A375_TGCCGGTAGGTCCTGA	6981	22363		SN_H2030_AGTTGTCAGTGAGGTA	6721	12364
SN_A375_AGAAACCCATTTGCTC	8032	25677		SN_H2030_TCCATGCTCAGGGCCT	6596	12156
SN_A375_TTTGTGGCACTAAGCC	19050	47320		SN_H2030_CCGTTGCGTTGCATCT	8465	15608
SN_A375_ATTAACCCATGTTGCA	8261	24943		SN_H2030_CCCAAATAGTAACCAC	23358	44145
SN_A375_CAAGGCTGTCGTTATC	6913	19955		SN_H2030_AGACTATGTTTATGGG	14401	26994
SN_A375_AACCCGCAGCAACATC	6507	20589		SN_H2030_AGTGCACGTGAGAAAC	9110	19307
SN_A375_GGTCAGGAGGCGGGTA	5600	17938		SN_H2030_CCCGTAAAGTGAACGA	20493	38152
SN_A375_CTGGACCAGGAACCAA	4306	13508		SN_H2030_GAGTCATTCAAGCCTG	7181	14235
SN_A375_TTTGTCTAGGATAAAC	18119	49295		SN_H2030_CTCTAAGCAGCATTAT	19802	26357
SN_A375_CGATTGAGTTAGTACG	4544	14511		SN_H2030_TACGCACCAATTAACC	1393	2657
SN_A375_CAAGTATGTATTGCAG	6310	18402		SN_H2030_TGAGCCGGTCTATCGT	10158	20529
SN_A375_TGAGGTGCAACAACAA	24355	37661		SN_H2030_TTTCACCCACAGAACG	16496	29702
SN_A375_ACGCCACAGGAGGTTA	14522	44460		SN_H2030_GGGCCTAGTACCAGGT	7522	14370
SN_A375_ACAACAACATAAGTCT	8232	25611		SN_H2030_ACCGCAATCGGCTAGC	9437	17590
SN_A375_CTGACCAAGCAACAAG	4165	12474		SN_H2030_CACTTAAAGCTGTAAC	7258	14978
SN_A375_GTTTCAGCAGGCAAGC	3422	8373		SN_H2030_TGTCAATCAGGCTACT	6731	11872
SN_A375_ATAGGTACAAGCTAAA	17089	54208		SN_H2030_ACAGTATGTGATGGCT	10877	20579
SN_A375_CTAGGCGGTGTAACCA	8413	27048		SN_H2030_GCATATATCATCCACC	6593	13223
SN_A375_AATCAGGAGTTTGGTA	6665	22722		SN_H2030_CACTTAAAGTCACCAG	5562	11352
SN_A375_AGGTCAAAGCGCCTAA	2424	7911		SN_H2030_CCATTATTCGCACACA	21017	15196
SN_A375_GTTGCGGGTAACGTGC	7558	12741		SN_H2030_AGTTGCAGTACTAAAC	7462	14689
SN_A375_CCAAATCAGTCCTGAG	7214	24206		SN_H2030_ATATGGTGTTTGGGCG	7475	13149
SN_A375_GCCTGTGCAATTTAGC	6663	21865		SN_H2030_CGGACCTAGGTAACGA	10144	22673
SN_A375_CTCCTAATCATGCGTG	5436	19441		SN_H2030_CAATAAGCATTAGGCC	7900	15314
SN_A375_TACATCAAGGACGTAA	3796	11819		SN_H2030_CTTGTAAAGAATCGCT	16487	33300
SN_A375_TATAGCCAGGTCCACA	16871	52201		SN_H2030_TGAGCCGGTACGGGTT	6493	13157
SN_A375_TGTGCGCAGTCATTGA	4867	14446		SN_H2030_GGTGCTGGTGTTGCTT	9088	16820
SN_A375_TACCTTTAGGTTACGT	4263	14183		SN_H2030_GACTTACAGTTAGTTG	12188	23416
SN_A375_CTCGACAAGCTCAATA	3715	11065		SN_H2030_CTTAAGGGTTAATGCG	9399	19969
SN_A375_GGGATTAAGGATGATG	8053	13976		SN_H2030_CTCACACTCTTAGGGT	10386	22617
SN_A375_ATAGATGCATCTAGCA	10472	16581		SN_H2030_AAGACCAAGCAGCTAT	11452	23002
SN_A375_GGACGAAGTGAGACTC	4265	13909		SN_H2030_TCCATATTCTTACTCG	36051	65163
SN_A375_TCAAGAACATGAATCT	8783	24537		SN_H2030_TGAGAACCAAGGTGGC	8717	17885
SN_A375_TTGGCTTGTTGTGACA	6165	18144		SN_H2030_CGCGGATTCGGTCAGC	9923	19455
SN_A375_CATCATAAGCCTGGTA	13768	38358		SN_H2030_GGTATGTTCATTTGCT	9185	17229
SN_A375_CCGTTGCGTACGGGTT	13478	41528		SN_H2030_GTTTGTAAGCTGGCTA	15935	29119
SN_A375_ACGACAAAGCTGTCAG	5758	17721		SN_H2030_TAATGGTGTTTAACGG	25636	25740
SN_A375_CCGCTTAGTTGGATCA	6475	21191		SN_H2030_GCTATTGCACCTGCTC	8216	14926
SN_A375_AGCGTGCTCGGTTAGT	4434	12920		SN_H2030_GGTCCATCAAACGCGA	10522	19648
SN_A375_ATTAGCTCAAGGTGGC	4844	14401		SN_H2030_GGCAGGATCATTAGGC	18760	34836
SN_A375_GGATTATGTATGGTGC	15802	47641		SN_H2030_CAGCTCAAGGAAGTAT	8797	18821
SN_A375_TTCAGGTAGGCGCACT	2669	8689		SN_H2030_GTCGGTTCATGTTGCA	7091	11249
SN_A375_CAGAATCTCGAGCTAT	9585	16060		SN_H2030_GTCGCAATCAATCATG	11810	18660
SN_A375_CTGGTTTGTCTTTATG	5772	13955		SN_H2030_TGTAAGTGTTAAGCTG	8228	16438
SN_A375_CTCACTCAGGAACGCG	6078	20721		SN_H2030_CGTTAACAGGCGCTAC	10871	19317
SN_A375_AGACTATGTCTTACTA	7283	21779		SN_H2030_ACATTAGTCTCCATGC	8800	16683
SN_A375_GATCGAGCAGCTAATT	29748	70110		SN_H2030_GGAGCAAGTGAGGTAG	15810	32443
SN_A375_AAGCATGAGGTGAAGC	10468	35467		SN_H2030_ATAAGCCTCTTGAGCG	11586	15740
SN_A375_AATTTGCCAAGTGTCC	5285	16174		SN_H2030_TGCTATGCAATACTGT	11884	22826
SN_A375_TGAGGGAGTTGCATCT	2698	9681		SN_H2030_GACTATTCAGTCTAAT	18561	34204
SN_A375_GTCTAATCAACCCTCC	5785	16550		SN_H2030_CAACTAATCTGGTCCT	14381	27647
SN_A375_TCATGAGGTGCTTTAC	14701	45436		SN_H2030_GCTGCATCACCTATAG	10765	20164
SN_A375_CCTATTTAGCCTCTCG	15822	46987		SN_H2030_AGTGATGAGCTTGCTC	7940	14741
SN_A375_CATAAGCTCAATTACG	11520	21870		SN_H2030_CTTTATGGTCAATGTG	13198	24240
SN_A375_CAACCCTTCCCGTTTA	6648	24613		SN_H2030_GGGCTAACATCGTTCT	10278	19079
SN_A375_TACGTAATCCTCACAC	20416	67813		SN_H2030_GCTTTGTGTATTGAGT	10223	19181
SN_A375_CTACCTCAGCACCACA	4405	13328		SN_H2030_AGTAACCTCACGAATC	10270	20849
SN_A375_GTATTGATCCTAGTAA	6031	18419		SN_H2030_ACAACAACACAAGCCT	17970	34472
SN_A375_GGCCATCAGGTCAAAG	11902	37270		SN_H2030_AAGGATGTCGAGGAAC	6548	11981
SN_A375_TAGGCTAGTAATGGCC	6999	21197		SN_H2030_GCCATGATCCTCCCTC	15447	31467
SN_A375_AGTCGCATCGTTATCT	9457	26629		SN_H2030_CCATCACTCGCAACAT	11835	24109
SN_A375_CATTGTAAGACAACAG	5345	16108		SN_H2030_AATTAGCGTGATCATG	9642	18720
SN_A375_CTCATCATCGTTAGCG	4934	13512		SN_H2030_CGCTCAGCATCCATCT	9261	16457
SN_A375_AGGCCCAGTTGTTGTC	11288	34755		SN_H2030_CGGTTATAGGATCACT	10060	18538
SN_A375_ACCACACCAACACTTG	11425	37401		SN_H2030_CAGGTTAGTATTCGCT	9040	17285
SN_A375_TCGTTTCCATTAGCCA	29712	82423		SN_H2030_ACCGAAGCACCCTCAC	17239	36845
SN_A375_CGGAATCGTGCGCATG	5695	19496		SN_H2030_CGCTTAACATCATGGC	8582	15500
SN_A375_GATTCAGGTCATTGTC	8753	24163		SN_H2030_GCTGGATGTTGTTGTC	13276	24353
SN_A375_TGAAGGATCCTTCAAT	5005	14762		SN_H2030_ACCTACCTCAACAAGG	9903	19320
SN_A375_CCAGGAACAGTTTGGC	11233	35414		SN_H2030_AACTAGCTCCTAAGTA	11335	25277
SN_A375_GCTGACATCCTCACTA	19919	60915		SN_H2030_GTGTAACTCCGGCTAA	16845	21995
SN_A375_ACCAGCTCAGTTGCGT	12237	38072		SN_H2030_ATGACGAAGATTCCTT	9206	18689
SN_A375_ATTCACTTCGAGGTGG	4936	16355		SN_H2030_CAGCCTTTCTTGATGA	9394	17758
SN_A375_GCGGGTTTCTTAGGAC	5360	16863		SN_H2030_GGTAAACCATAGCAGG	13131	27528
SN_A375_CCCAGTTTCACCGGTA	2772	6933		SN_H2030_TGTATCGCATAAGGAC	6295	12387
SN_A375_AGCAGGTAGCTAGAAG	12544	42916		SN_H2030_AGTAAACAGAAACTGG	12970	27255
SN_A375_GTTGCTGAGGAGCATA	8082	25316		SN_H2030_CAAACACTCATTGCGG	8000	15437
SN_A375_CAGCCTTTCAAGCCTG	13811	44288		SN_H2030_GATGCGACAGGATGGC	14620	14289
SN_A375_GCAGGTTGTTAGCGTA	3039	8696		SN_H2030_ACCTGGTCAGTTATCG	16293	29201
SN_A375_TATAGGTGTACCTTAC	6076	20821		SN_H2030_CTAGGCGGTTACTTCA	7619	16184
SN_A375_GTAAGGTCACCTCGCT	7675	27025		SN_H2030_AGTCAAGAGCACGTTG	5103	9437
SN_A375_CACCTCAGTAGGTTGC	5112	15597		SN_H2030_CAACCGGGTATGTGGC	9233	20775
SN_A375_ATATGGTGTATTGCAG	16977	54945		SN_H2030_GGGCATGAGTTGGCCA	8626	15976
SN_A375_CCGTTACTCCTTAGTT	6586	19119		SN_H2030_AGGAACGGTCCTGATT	7822	16012
SN_A375_TTGCACACAGGCGATA	2771	9446		SN_H2030_GCCTTGCGTACGCGCA	7247	14692
SN_A375_GCAAACTTCAATCATG	7740	24268		SN_H2030_TATCCGGAGGCATTAC	4846	9473
SN_A375_ACCTACCTCAATTGGC	14553	46537		SN_H2030_CGCTTCTAGTTGTCCC	9213	17152
SN_A375_GGTAGGAGTGTTAAAC	4275	13605		SN_H2030_CTATTACTCGTACCGA	3704	7735
SN_A375_TTAGAAGCAACACTTG	4809	15474		SN_H2030_CACGCAATCCAAACAC	7757	15585
SN_A375_ATGATGGAGTGAGCAA	6109	10366		SN_H2030_GCCAACATCATAAGCC	30930	58134
SN_A375_GGCTGGTTCCTTAGGG	6545	19108		SN_H2030_TTTGTGTTCAATTACG	13796	22128
SN_A375_GCTTGTTGTAATGGAA	4324	8483		SN_H2030_CACATGCCAATTAAGG	13230	27967
SN_A375_TTAAGCCAGTGAAGTG	3765	11362		SN_H2030_CTAGGCGGTCAATACG	7153	15108
SN_A375_ACGAATCTCTTGCATT	7136	20650		SN_H2030_GCCAGGTTCGTTACTT	14966	28421
SN_A375_AAGCTATGTTTCCTCC	5406	18352		SN_H2030_CGGTTATAGTATTGTG	12130	23888
SN_A375_CTATTACTCCTGTTCA	9059	28570		SN_H2030_GTTTCCTCAATTATGC	22729	41927
SN_A375_CTCTATGTCGGTTAGT	5369	17986		SN_H2030_GAACCAAAGTCAATTG	5293	10545
SN_A375_TAATCCGCACGAACAG	9456	14575		SN_H2030_GGTTGCGGTCTAGCTT	8333	15891
SN_A375_CATCGCTTCGGGACTC	2849	9133		SN_H2030_TACTGAGGTTAACAGT	9525	18074
SN_A375_TCAGGAGCACTAGGTC	6656	20122		SN_H2030_CCTTAGTGTTAGAGCC	14098	26670
SN_A375_AGGCCCAGTTTGTGGA	25970	57162		SN_H2030_CGTGCTGCACATTGCA	6587	13813
SN_A375_CATTTGTTCCTACCTA	7749	22920		SN_H2030_CATCCCAGTGTAACCA	12018	23860
SN_A375_ATCAATCCAGAACCGA	3797	12318		SN_H2030_ATTCGTTTCACCATTT	14352	25292
SN_A375_TCTGTGACAAGCCACT	3755	10707		SN_H2030_CGATATTCACCTAATG	21172	40202
SN_A375_GAACCTTAGCCTAACG	7620	24754		SN_H2030_ACAACAACATACCCGG	9053	17738
SN_A375_AGAGGATGTCCTTCTC	5370	17978		SN_H2030_GTTGTGAGTCAATAGT	7684	14735
SN_A375_GTGCACGGTGCAACTA	15276	49520		SN_H2030_GATCACTAGTGAACAG	10159	20354
SN_A375_CGTATTGCACTCGCTC	8609	27077		SN_H2030_CGACAAGCAGCTTAAT	9819	18286
SN_A375_TCGCGAGGTACGTTTC	19287	60149		SN_H2030_TATGACTCAATAACCT	13540	25965
SN_A375_ATTATCCTCCAGGTCA	7663	22203		SN_H2030_CGGGACAAGGCCGGAA	5994	11667
SN_A375_CGCCTGTGTGTGAGAG	17188	52956		SN_H2030_CATAGACTCTAAGGTC	16776	32346
SN_A375_AGAACCGCAGGCTACT	19144	60200		SN_H2030_GCGGGTTTCATGCAAC	11809	24383
SN_A375_GGCCAACTCGTTAGTA	9426	27921		SN_H2030_TTTGAGTCAGCATGGA	14201	25520
SN_A375_CTGTATTTCAGCCAAT	5403	16000		SN_H2030_TACTGCACAGGCTAAG	10667	21362
SN_A375_TAAGCTGGTCAATACG	4068	12252		SN_H2030_TTTGTTGGTTTCAGGA	11301	21081
SN_A375_ACCCGGTAGTGACCTG	5459	17741		SN_H2030_CATGGCGGTGGAGCAA	20751	22304
SN_A375_ATCATCAAGATAGACG	11440	32420		SN_H2030_GTCTCACTCCTAATAG	3252	5849
SN_A375_CATGCGGGTATTCGCT	18221	60032		SN_H2030_TTGCAATCAACTGGGA	11243	21526
SN_A375_GGGTCAACATTTAAGC	5439	16551		SN_H2030_CTGATCACATTAGGCC	17916	33257
SN_A375_TACGGATTCTAAGTGC	26698	86818		SN_H2030_TACCAAATCATTACTC	8631	16553
SN_A375_CCCAGCACATCCCGCT	7970	28112		SN_H2030_GGTAACCGTGGTTATG	10805	20368
SN_A375_CGGTTATAGGCTGTCA	7676	24879		SN_H2030_TCAAGGAAGCTCGCTT	8495	17539
SN_A375_ATGTTGTCACGAATCC	4214	12053		SN_H2030_TGATTCAAGGCCCAGT	5393	9768
SN_A375_CGTTATCGTCAATACG	9659	27732		SN_H2030_CGGACCTAGAGGAAGG	7489	18098
SN_A375_TTCAGTTTCTCAATGA	12299	35294		SN_H2030_GTCCTCCCATCCTAGA	19596	19459
SN_A375_CTAGGACGTGCATTTC	9850	31631		SN_H2030_GTTGGAGCAATGCGCT	5317	10045
SN_A375_GTTCTTAGTGAATCGC	4604	12388		SN_H2030_CCCTGGACAATGCCCG	5726	11884
SN_A375_GAGGCTACATTGCAGC	5357	15903		SN_H2030_CTCCTGAGTTAAGCTG	10876	22677
SN_A375_TAATGGTGTTAACGGC	7754	20860		SN_H2030_TGGACTAGTAATCCCT	22701	21994
SN_A375_TCCAGCAAGCATGGTT	7009	20629		SN_H2030_GGTTGAGCATCCTGAA	10166	18562
SN_A375_GGCAAGCCAGGCATCT	5579	16312		SN_H2030_CACATTAAGTCTATGA	12001	22680
SN_A375_AGTTGGCGTAAGGTCC	7209	23177		SN_H2030_CAATCGCCAAGACTCC	11759	24836
SN_A375_GTGAGCGAGTTCCTCA	3081	9964		SN_H2030_TGGACGGAGGTTTGAC	7568	15002
SN_A375_TCCACAACAATAACCT	6754	21259		SN_H2030_GTTAATGTCTTGGACG	10431	18681
SN_A375_AAAGCTTGTGCCTCAC	9226	30604		SN_H2030_ACGTCCAAGTTAGACC	8841	16533
SN_A375_CATCATGCAGTAGCCT	30815	50950		SN_H2030_CATTCCTCAGAACCGA	12772	27088
SN_A375_TCACTGACATCGCTCC	8520	25948		SN_H2030_GTAAGCAAGATTGAGG	6653	13071
SN_A375_CTACGAAGTTACTAGG	9707	32160		SN_H2030_AATTAGCGTACAAAGA	9581	18790
SN_A375_GAGTTGCGTTACCTGT	7177	21987		SN_H2030_ACATCATCATCACAGC	19139	36172
SN_A375_TACGGATTCGCGCTAA	6184	17983		SN_H2030_ACCCAGGGTATTCGCT	8804	20420
SN_A375_CCAGGAACAATATAGG	33468	93900		SN_H2030_TAGGTGCGTTAATGCG	17024	32367
SN_A375_TAACCAGGTTACAACG	3370	10638		SN_H2030_TCCATAAAGCGCCTAA	7597	15016
SN_A375_GTGCGGTTCATGGCTG	4461	13505		SN_H2030_TGTAAAGCAGCTACGT	10863	22094
SN_A375_ATAACGACACACAATT	4251	13497		SN_H2030_CAATGACTCGACAAAG	11526	22126
SN_A375_ACGTACCCATCGTTCT	5294	15799		SN_H2030_TAGCCGGGTCCACAAA	24090	29555
SN_A375_TGTGAAACAATCTCTC	9701	30057		SN_H2030_AAATCCGGTTACTTGC	4646	9610
SN_A375_CAGAACCGTGTTCCCA	5058	14523		SN_H2030_GCGCAAACATTGTCCT	11429	21199
SN_A375_CTCATTTAGTCAATCA	13773	41111		SN_H2030_CGCTAACCATAGACCC	11635	23414
SN_A375_ATAAGTCGTCGCAAAC	4096	12144		SN_H2030_AAGACATAGGCTCATG	10972	21642
SN_A375_TTTGGTGCAACTCGCG	6405	23400		SN_H2030_AGCACTTAGCAGCTCA	23227	44762
SN_A375_CGGCTCACAACTAGAA	5368	17184		SN_H2030_CAAGGGAGTCATAGAT	5725	13282
SN_A375_CTTTGAGCAGGCTTGT	5066	15605		SN_H2030_CAATGACTCCGGTATG	5745	13522
SN_A375_ATCGCTTGTGACATGC	10942	31539		SN_H2030_CGGCCATAGTTTCCGC	9445	18712
SN_A375_CTTATTGGTTTATCTG	11731	31855		SN_H2030_TATTAGCCACAAACTT	12574	25814
SN_A375_ATTTAGGTCCGCACAA	6126	19476		SN_H2030_CCGCTTAGTCCTAACT	9846	20649
SN_A375_GACCTCAAGGATCACT	5920	19651		SN_H2030_CAAGGTTTCGCACACA	25759	31677
SN_A375_GGAACTAAGAATCTCA	5269	16764		SN_H2030_ATCACCCTCTTGCAGG	12170	25169
SN_A375_ACCTAAGGTGGACCTG	5418	16556		SN_H2030_CACAAGCGTTGCAGTA	5600	11489
SN_A375_TGGTCAAGTACCAGGT	2916	9788		SN_H2030_CCTCCTGAGCGTGCAC	13268	23547
SN_A375_CCAAGTTAGCGAAGTA	4265	16575		SN_H2030_ATTGGTTCAAGCCACT	13484	26909
SN_A375_AGGATATAGTTCCTGC	18184	57559		SN_H2030_ATCCATAAGATAACCC	11227	21662
SN_A375_TGTCCTTCAGGCTGTT	5463	15484		SN_H2030_CGTATTGCAAGCCAGA	5937	11101
SN_A375_CAATGACTCCCAGTAG	11687	38422		SN_H2030_CTGGACCAGTAGCGGG	8215	16190
SN_A375_GGCCTTCGTCATGCAA	5927	18351		SN_H2030_ATGACCAGTATGTGGC	15207	29173
SN_A375_CAATATGTCCTGGCTT	4300	12223		SN_H2030_AACCTCACAGTAATAG	20216	38637
SN_A375_GGGTTTGTCCCTGATC	8617	26946		SN_H2030_TTGTCAAAGTCGCAAT	7064	14799
SN_A375_TCTCGCCCAGCCAGTT	9774	29637		SN_H2030_GGGTCAACACATACTG	18172	33880
SN_A375_TATGGCCCAAGCTACC	5169	16951		SN_H2030_GCCTTACTCTAAGTGC	9901	19943
SN_A375_TGTTGTAAGCTTCCCG	5474	18912		SN_H2030_AATGCAACAAGGTGGC	13115	24994
SN_A375_CCGTGCTGTCGCATAA	7304	21550		SN_H2030_TTAGAAGCAATTAGGA	3889	8243
SN_A375_GAGTTACTCATAACCA	14300	44687		SN_H2030_GTGAATCTCGGTCAGC	17671	19013
SN_A375_CGCAATGTCGATTTGA	16008	46508		SN_H2030_GGCAAATCACAAAGAC	20667	39866
SN_A375_GCAATATGTACTTAGG	6505	20858		SN_H2030_AGTAAGTAGACAAGTG	7303	14706
SN_A375_TGCTATGCAGTAAAGC	8465	15313		SN_H2030_TTGGAGGCAGGCTAAG	9460	18968
SN_A375_TGCTAGCCACTTGTTC	4905	12038		SN_H2030_CCTTCGTAGTCACCAG	24428	25345
SN_A375_GCAATATGTGGTTATG	11832	34187		SN_H2030_CTTCAAGCAAGGACCA	10659	20178
SN_A375_GAGTGATCAGCACGTT	9239	30461		SN_H2030_CAAACGCGTTTCCTCC	15440	29605
SN_A375_GCCAATAGTTAATCGG	7498	21775		SN_H2030_TACTGACAGGGTGAAC	15247	30639
SN_A375_AAGGTCAAGCTGTACG	2759	8596		SN_H2030_CATTCATTCGCTAAGT	23604	44946
SN_A375_GCTTAGTAGTAATCCA	10117	32058		SN_H2030_ACAGTATGTGTTGTAG	7999	15083
SN_A375_TCAGCGATCATTACGA	6093	18714		SN_H2030_CCTCCTCTCGAGCAAA	9381	20551
SN_A375_GCGCTTAAGACTTACA	8973	27476		SN_H2030_CTGGTTTGTTAACGGC	7831	14129
SN_A375_ACACAATGTTACCGGG	3788	11944		SN_H2030_CTCGACAAGCTCAAAC	12363	23785
SN_A375_CCTCAATGTGGATTGC	14950	30829		SN_H2030_TACGCTTGTTGTTGTC	16747	28865
SN_A375_ATCCAACAGGATAAAC	7564	22533		SN_H2030_CCACACAAGACAAAGT	11005	22526
SN_A375_GTTCACCTCATAACTG	5905	18064		SN_H2030_AGGTCAAAGGCTAATC	9438	20013
SN_A375_GCAAGCCTCCAAGTTA	5982	20548		SN_H2030_TGGACGGAGTAGCGCC	10837	22613
SN_A375_GGTAACTTCAGCATTA	4063	13193		SN_H2030_TCTTTGTAGAATGACG	9685	17894
SN_A375_ATGACCAGTCCTAATC	19768	56609		SN_H2030_CAAGGCCTCCTTCTAG	27882	31918
SN_A375_TTTCATCAGCGATAGA	3734	10912		SN_H2030_TGACTTCGTCACAGCG	7730	14175
SN_A375_ACCCTCCCAGAGGCTA	5225	19084		SN_H2030_TCGGTTTGTTTGCTGT	12861	22603
SN_A375_TGGCTAAGTGATCATG	9776	25330		SN_H2030_GTTTGTAAGCTGAGGG	12603	21499
SN_A375_AATTTGCCATTAAACC	14727	26609		SN_H2030_CTTTGGGAGACTTATG	8612	17123
SN_A375_CGTATTGCAAGTGTCC	11180	21949		SN_H2030_ATTGCAGGTAATGACT	7780	14312
SN_A375_GGCGGTTTCGCAGGCT	2698	8797		SN_H2030_CAATATGTCTTAATGG	24297	20985
SN_A375_ATTTGCGCATAAGGAC	8111	25812		SN_H2030_CAAATCATCCTTCGTA	11183	20582
SN_A375_AGGTCAAAGGTCGAGG	3223	11053		SN_H2030_AATTTCCTCGTAACGT	4291	9057
SN_A375_TGTTATGAGGAAGCTA	17994	39500		SN_H2030_ATGAATGCATAATCAC	15757	16035
SN_A375_AGTGTGGCAGATAGAC	3396	11493		SN_H2030_CAAGGTTTCCTAAATG	15302	34237
SN_A375_CCGGTTAAGGTAACGA	5497	16141		SN_H2030_TCTACTAGTGGATGTC	8237	14342
SN_A375_ACACAATGTGCAATGC	6299	19737		SN_H2030_ATATGTCCATGAAATG	9881	18467
SN_A375_GCTGTACCAAGGCCAA	13115	41421		SN_H2030_GCGGGTTTCGAGGTGG	13293	29376
SN_A375_CTAATCCGTGGATTAT	5308	15245		SN_H2030_CTTACCTCAATCCCTT	10556	23185
SN_A375_TTTAACCTCCCATAAA	7582	27052		SN_H2030_GTCCGTAAGGACACTT	8719	19733
SN_A375_TTCGTGCTCGCACAAT	7149	21735		SN_H2030_TATGAAGCATTCAGCA	10121	20601
SN_A375_CATTATGAGCGGTTAT	5521	15431		SN_H2030_TTTGGTGCATGCTTAG	10524	20339
SN_A375_TCGTCAACATAAGGAC	7982	12203		SN_H2030_CCTCAATGTTGACTTC	13043	24072
SN_A375_AAGTTTGTCCTTAAGA	9921	31393		SN_H2030_GACTTAGGTGGACCTG	8051	15964
SN_A375_TAGTGAGAGATAAAGC	22652	74174		SN_H2030_ACAGGTAAGGTTTACA	14064	28478
SN_A375_CCAATATCAAGTAAGC	4472	15426		SN_H2030_TTCATTCAGTCATTGA	12898	22126
SN_A375_ACTCACCTCACTAAGC	5440	18011		SN_H2030_CCAAGTTAGGTCATTA	16768	31851
SN_A375_GGATTTATCATGCAAC	18625	56049		SN_H2030_ACACTTGCAGCACGTT	12617	24555
SN_A375_TCGTCAACATCCGTAA	6210	16693		SN_H2030_ACCATAATCGTGCCTT	10680	19269
SN_A375_CGCATTACACCTACGG	8613	14334		SN_H2030_GCTATTGCACAGAAAC	14364	28146
SN_A375_ACGTCCAAGGTCCTAG	8597	27229		SN_H2030_CTCCATCAGAATCGCT	9004	16180
SN_A375_AATGCATGTCGCGCAA	7917	23745		SN_H2030_CAAACAACAATTAACC	12879	24891
SN_A375_CGCAATAGTTTCCACG	6399	20489		SN_H2030_CGTTAGGTCAATGACC	16626	29162
SN_A375_CTATGATCACAACCTA	3737	11430		SN_H2030_CGCAATGTCAAGCCTG	6163	14031
SN_A375_GGTGTGACAGCTAATT	15217	48609		SN_H2030_AGCCTCCGTTGCACGG	3904	11110
SN_A375_ATCCACCTCAGGAAGC	6091	21407		SN_H2030_GCGTTTCTCGAAGTAG	11547	23189
SN_A375_AGGACTAAGTTCCCGT	5579	16877		SN_H2030_GCACATTAGATGCCTG	10384	19150
SN_A375_CGATTATCATAGCAGG	6180	18564		SN_H2030_CTTCAATTCTAGCGAT	12270	24122
SN_A375_GCGGGTTTCGCTTCTA	2243	7944		SN_H2030_AGCAAGGGTTGTAAAC	11453	23319
SN_A375_GCCATGATCGTCCTTA	6211	17712		SN_H2030_ATGCAGGCAATTATGC	8558	17648
SN_A375_CGAACCGGTGCATTTC	5466	16896		SN_H2030_TTCCCACAGGACCAGG	11461	22294
SN_A375_TGGCGGTTCGTTAAGC	5717	17243		SN_H2030_GTTACCTGTATTGGAT	11628	21931
SN_A375_GCAGGCAAGTTGTCCC	7099	22618		SN_H2030_TTGTTCCCACCTACGG	7972	16605
SN_A375_ATTTGTGAGAAAGCAT	9106	29339		SN_H2030_AAGCCACGTTATCCGT	12730	24382
SN_A375_GGACCTCAGGCGCACT	19682	61602		SN_H2030_CGATTATCAGGCTTGT	13050	26294
SN_A375_TTCCTTCTCGGTTAGT	7194	19062		SN_H2030_GTTACTAAGAGGGACT	8003	16663
SN_A375_ACGGGAAGTAAAGCGG	3290	13250		SN_H2030_GAGGGAGCATCTAGCA	7802	15742
SN_A375_AAGTGCAAGGACAACA	5746	17236		SN_H2030_TTGGGTTAGGAACACA	6724	14464
SN_A375_AGAATCTGTGAGAAAC	10193	31440		SN_H2030_TTAGCAATCATCCACC	9396	18807
SN_A375_CGATATTCATACCCGG	5909	19166		SN_H2030_AGTGAGTCAAACAACA	12682	24316
SN_A375_TCGGTTTGTTCCGGGA	3796	12773		SN_H2030_TTAACTGAGAGGAGTC	9643	20391
SN_A375_CGCCTGTGTCCTTCTC	6399	19390		SN_H2030_CCATTGTGTTTGTGGA	6460	11398
SN_A375_TACAGGTTCCTTCTAG	13980	44772		SN_H2030_CAGCTCAAGCCACATG	11507	22573
SN_A375_CTAACCTGTCTCAGCC	6855	21465		SN_H2030_TTAGCGGTCAATTACG	29244	54529
SN_A375_GGCCTAATCATGCTAA	12517	39058		SN_H2030_AGATGCTTCTTTGACT	19775	35790
SN_A375_AGAAGGTGTAAGCTCA	3261	10549		SN_H2030_CGTGGTTCACGAATCC	7262	13021
SN_A375_TTTAGCTTCCCTGGTT	4078	14972		SN_H2030_GGACCTCAGGCGCACT	9319	19200
SN_A375_GGACTAAAGCTTCCCG	4991	20956		SN_H2030_CAAGGGAGTATTTGCC	5502	12523
SN_A375_CGCTTCTAGGAACACA	7541	23054		SN_H2030_TCTCACCAGCCTGACA	25970	29974
SN_A375_TTATAGCCAGGCTACT	9985	31766		SN_H2030_AGCGGACCAAACTGTT	14925	28550
SN_A375_TAGTAAGCAGTTTGGC	3244	8651		SN_H2030_GCGTAACGTGGGAACA	8160	15811
SN_A375_CCGTTTGGTTAGAGCC	3068	8925		SN_H2030_CTTCAAGCAACAGGTG	6470	12291
SN_A375_TCATGTTTCTCCTCAA	4931	14270		SN_H2030_AAACCGGCAATCCTGA	7272	14469
SN_A375_AGCGGATAGTCAATTG	8271	24948		SN_H2030_CATTGCGAGTTTGGGT	5431	9437
SN_A375_TGAGCCGGTACGCGCA	5705	18479		SN_H2030_CATTATCTCGCCTGTT	10121	17605
SN_A375_TTGCAATCAGAAATGC	11970	39287		SN_H2030_TTTACGAAGCCTGTGA	12590	25049
SN_A375_GCGGTTATCGTCATTT	8805	23810		SN_H2030_TGATCAATCTTGTCTG	16686	29108
SN_A375_AAGCAAGTCCGCCTAT	15303	50734		SN_H2030_TATTACCTCAGGTTTA	8535	16171
SN_A375_GCACGGTTCATAACGC	7270	20988		SN_H2030_CGCCTGTGTGTTTCAC	21719	21795
SN_A375_GATGGACAGGCTACTG	16131	48855		SN_H2030_TGCCTGTTCGCTAGCA	25417	33490
SN_A375_TTGGTGAGTAATCGCA	8126	24991		SN_H2030_GAGGCTACACACAATT	9471	20156
SN_A375_ACATAGCTCAGGAAGC	11585	21588		SN_H2030_TCTAACCGTTGTGATG	8298	15221
SN_A375_CGAAGCGAGGCTGGCT	6997	24263		SN_H2030_AGACCCGGTTATTGCC	20701	28190
SN_A375_CAGGACCTCCCTCACG	4136	15249		SN_H2030_TCGTTAAAGTTGCCTC	13751	25056
SN_A375_GCGATATTCACACAGT	6354	18405		SN_H2030_TCCATATTCTCAATTC	16107	29683
SN_A375_CTAATCCGTACAATGT	4674	14929		SN_H2030_CCAACCAAGCCGCAGT	6494	14938
SN_A375_TCGGTAAGTGTTGCTT	17421	45959		SN_H2030_CTTGCTCAGTCAGGCC	12332	21822
SN_A375_AGGTCCGGTGTTGCAA	1622	4302		SN_H2030_GCGGAACCAAGCTACC	6965	16256
SN_A375_CTTACCGGTGTTAAAC	15332	23925		SN_H2030_ATGCCTGAGCGCTCAA	11539	21845
SN_A375_GCACCTAAGACAAACG	6060	18403		SN_H2030_CTTGTAAAGCTCATAA	10146	20572
SN_A375_TCGCTAACACTTCACT	7617	22979		SN_H2030_ATTAACCCATGCATAT	18103	34631
SN_A375_GAAGGATGTGTTGCTT	4650	14008		SN_H2030_CCGCCAACATGCTATG	8323	14699
SN_A375_AAACCGCGTAACCTAG	5575	18612		SN_H2030_AAGACAAGTGAGCACT	11478	22212
SN_A375_GAGGCCTTCATGAGCT	5850	19262		SN_H2030_GGGCGAATCAGCATTA	4731	8867
SN_A375_TCGTTATTCTTGCATT	5164	12440		SN_H2030_CGCAAATTCCCTCAGT	9227	20177
SN_A375_AGCTACTAGAGAGGCT	14039	52762		SN_H2030_TTGGATCAGCGGTTAT	14538	28293
SN_A375_GCTGACCAGTCACCAG	7040	20531		SN_H2030_AATTCGTCAAAGCCTC	8181	16556
SN_A375_CGAAGTAAGGTGAGAC	3610	12839		SN_H2030_AAAGCCCGTTAATGAC	12629	24571
SN_A375_GACATAGAGGACGTAA	4116	12729		SN_H2030_GGAGCGATCTACTAAG	27388	19504
SN_A375_GTTTGTAAGTGCACGC	27406	81026		SN_H2030_CATTGTGCAATTAACC	9784	17602
SN_A375_AGACCCGGTGTTTCAC	4913	12093		SN_H2030_TGGATTGGTTAATCGG	9730	17812
SN_A375_AGGTGAGGTGGAAGGC	10507	36060		SN_H2030_ATCCACCTCTTAGCCC	20044	40742
SN_A375_GCCTCGACAGCACCAT	6235	16124		SN_H2030_CACATAATCGCGCTAA	14780	28219
SN_A375_ACCCTCCCACTTAACG	5897	21181		SN_H2030_ATCGCCCGTACTAAAC	13744	25944
SN_A375_TCGCATTGTTACTTCA	10231	30250		SN_H2030_CCTGATGAGATAAAGC	15278	30322
SN_A375_CAGGTGGAGCCGGTAC	5260	17201		SN_H2030_AGAACCAAGAACCTGT	11812	21365
SN_A375_AGGTACGCAGCATGGA	6001	19049		SN_H2030_CAATCGCCATCGCTCC	9186	16394
SN_A375_GCGAGTGAGGTCGAGG	4811	16490		SN_H2030_CCTGCTCCATGTCAGC	16373	30226
SN_A375_TCTCGCCCAAACGCGA	5754	17829		SN_H2030_GCTCAACCACTTAACG	9165	17361
SN_A375_GCTAAGTTCGCTTCTA	3574	11347		SN_H2030_CGGAGTCTCAAGGACA	9677	23065
SN_A375_AGGCAATCACCTCACC	5786	17743		SN_H2030_GAGCATGCATTGTTGG	16057	29465
SN_A375_CAAACGCGTTGCATCT	2946	9143		SN_H2030_TGCTTTAGTTAACGAT	14977	27633
SN_A375_AAGACCAAGACAACGA	10303	31721		SN_H2030_CGGAATCGTTAGGACC	11518	25434
SN_A375_TCAGTAGGTCTTTATG	7018	21956		SN_H2030_AAAGCCGCAGCACGTT	10870	22026
SN_A375_TATTTGGAGTAGCGCC	4051	12866		SN_H2030_ATGACAACATTGTTGG	8580	14381
SN_A375_GTTACTAAGCGAGCGA	3936	11016		SN_H2030_TACCGTTGTGCCGCAA	5074	9346
SN_A375_TCTATGTTCCGCATGA	11462	35798		SN_H2030_ATTTGCGCAGGTCCTG	9514	18599
SN_A375_CGTCAATAGTTTCCTG	13628	41476		SN_H2030_CTAGTGAGTAATAACC	10770	21761
SN_A375_TGAGTGAAGACTAAGG	2535	8560		SN_H2030_TTGCACACAGAAATTG	11798	26507
SN_A375_GAACCTGTCATAGACC	10424	20371		SN_H2030_TAGCCGGGTTTGGCTT	11099	23118
SN_A375_TAACCAGGTTCAAGAT	8236	25343		SN_H2030_TTACCTGTCGCATCCT	6717	12460
SN_A375_AATCCATCACGGTACT	18906	58344		SN_H2030_CTTACTAGTTTACTTG	19915	18894
SN_A375_AAGCAAGTCGCTAAAC	4083	11867		SN_H2030_GTGCACGGTAACCAGC	8536	15536
SN_A375_AGTTTGCAGGGACTAA	15982	54313		SN_H2030_GTGCTTACAAGTGTCC	28474	31743
SN_A375_CCACTTGGTTAATGAC	10295	31449		SN_H2030_TGAGAACCACCCACCT	7259	14487
SN_A375_AAGCGAATCCTTGCGT	5420	18539		SN_H2030_CTCCAAACAGGAACTG	13885	27580
SN_A375_GAGGACTAGCCTGTGA	3556	11294		SN_H2030_GCGATTTAGTGCACGC	18876	36279
SN_A375_ACGCACGGTGTAATAC	37281	107738		SN_H2030_TGGCGGTTCTTTGAGA	8361	16138
SN_A375_TTACCTGTCCTACCTA	6721	20719		SN_H2030_AGCGATTTCATTGACA	8520	15062
SN_A375_TCTAGCACAGGTCCTG	6387	19350		SN_H2030_ATTAGTCCATTGTCCT	11716	20187
SN_A375_CTCGCTAGTTAGGACC	14683	46061		SN_H2030_GAAGGCTAGCTGGCTA	11071	22126
SN_A375_CGCTTACTCGGGACTC	2523	8051		SN_H2030_TATGACATCAAGACTC	23002	42442
SN_A375_CGCCACACATCGCTCC	4158	12178		SN_H2030_CGTTGCAAGCTACTGG	2020	3743
SN_A375_CGTGAGGAGGTCCGTA	2206	7010		SN_H2030_CAGCATGTCATTACGA	9053	17334
SN_A375_TTGTCAAAGTTTGTCT	7323	20761		SN_H2030_TGAGTTTCAATGAATG	8247	14743
SN_A375_GCACTTACATTGTGAT	8489	23878		SN_H2030_GGATGAATCTCCTCTT	9992	21325
SN_A375_ACCAGCTCAAGACTCC	1568	5084		SN_H2030_AGCAACAAGTTAGTGC	14026	26542
SN_A375_CATTGTGCATGCTTAG	8482	24117		SN_H2030_CCTTCAATCCCTGGAA	12494	26052
SN_A375_CCTAAGGTCAAAGGCA	7160	23919		SN_H2030_AAACAGCCATGTTGGC	13768	25984
SN_A375_GATTCCTGTAACGTGC	21071	58979		SN_H2030_GATTGGCGTCAATGTG	11154	11739
SN_A375_AACATAGCACGTGCTG	2571	6193		SN_H2030_AATCATGTCGCATTAA	9390	17138
SN_A375_TGGGCCTAGAGAGCCG	5557	19208		SN_H2030_AGAGATTAGGGTGAAC	7591	16334
SN_A375_CCTATTGTCCTCCTAA	6686	21400		SN_H2030_GATTCGCCAAGGTGGC	14242	28236
SN_A375_GCGGTTGGTTCTTTAG	4012	12786		SN_H2030_AAGGTGCAGCCTCTGT	11887	24891
SN_A375_AAGCCACGTGCTCACC	3956	12406		SN_H2030_GATCACTAGTTGTCTT	10773	18923
SN_A375_GAGGCTTGTCGACTAA	5417	10849		SN_H2030_ACTTGTAAGACTAAGG	7021	13325
SN_A375_TACTCGCTCTGGCATG	5703	18833		SN_H2030_TTTGTGTTCCCTGATC	10356	18935
SN_A375_AAGACCAAGAACCTGT	3874	10933		SN_H2030_AGTCAAGAGCTATTAG	5249	9260
SN_A375_TCCCTGGTCTCACTAT	8518	24174		SN_H2030_TTGACTAAGGTCGATT	7973	15521
SN_A375_AAAGCTTGTTAGGTTG	14304	43049		SN_H2030_ACTAACCAGGATTGCT	8598	16883
SN_A375_TCGATTAAGCTAATCA	3069	8593		SN_H2030_CAATGCCCAAACTGCC	20997	38909
SN_A375_GTCGAAGCATCCCGCT	4751	16292		SN_H2030_AGTGTGGCAGCTCATA	14083	28750
SN_A375_GTGTTCCTCATAGACC	2297	7364		SN_H2030_GCTTACCTCCAGCACA	17025	34171
SN_A375_TTTCTTGCACCCTCAC	4696	14900		SN_H2030_CTGGCTAAGGACCTCA	14025	26768
SN_A375_ATGCAGGCACAAAGCG	5078	16050		SN_H2030_CTTGCGCGTACGGTAC	6165	12928
SN_A375_CTAAGGTTCACATTGA	12404	40716		SN_H2030_TGTTCATTCATGAAGG	8831	15940
SN_A375_CTATTGAAGCTTAGCG	9064	30511		SN_H2030_TGGCTTTGTTATAGCG	8637	16693
SN_A375_TCCTCTAAGTTAGCCG	5970	20991		SN_H2030_AGTAGGATCGCACAAT	7603	15010
SN_A375_TCAATCGCATCCCGCT	5910	19271		SN_H2030_TGTCATAAGGCTAATC	11075	19931
SN_A375_TCTTAGTTCCAAGTTA	12208	22603		SN_H2030_CCTAGTTGTTGGTTCT	15201	26099
SN_A375_TTGTTTGGTATTGTCC	4770	12778		SN_H2030_TACGCACCAGTTTACG	12964	26006
SN_A375_TAGGCTTAGTCACTAA	4836	14226		SN_H2030_GTAAGCAAGTCACGAT	7660	14921
SN_A375_ACGCACGGTGGATGTC	6088	16993		SN_H2030_TTTAAGCCAAACCCTA	12801	26906
SN_A375_ATGGCCGGTGCTTACT	1557	5019		SN_H2030_CGGCCATAGTAAGTGG	11995	24149
SN_A375_CAAGTATGTTTGCTGT	8877	25811		SN_H2030_CCACTTGGTTTCGCGC	10604	22927
SN_A375_TACTGGCCACGGTACT	3629	10824		SN_H2030_AGGTTAACAACCGCCA	11483	22962
SN_A375_AGCTGCTCAATCCCTT	11840	36734		SN_H2030_CCTAAGGTCGTTAAGC	10427	21110
SN_A375_TGCATTAAGTCATTTC	7858	22987		SN_H2030_TCACCGGCATGGTTAT	8294	15156
SN_A375_GCCTTACTCCAGCACA	5882	18557		SN_H2030_TGCATTAAGATAGACG	9112	16841
SN_A375_GGGTTACGTTTGACCT	4232	13258		SN_H2030_TGCACTTGTCATTACC	14414	26762
SN_A375_CAAGTAACATAAGCAA	6380	21160		SN_H2030_GAAGCTAAGCACGTTG	2074	4993
SN_A375_GAGGGAGCAGTTGCGT	3369	12465		SN_H2030_AGTAATGCACAACCTA	11578	23963
SN_A375_AGGCTAAAGGAACCGG	4333	14441		SN_H2030_GCTCCTTAGCGAGTAA	8854	18595
SN_A375_GTACTTAAGCTAAAGG	4799	16508		SN_H2030_TCTCAAGCACTTCATC	9848	18428
SN_A375_AGCTTAATCAATGTCA	14819	44375		SN_H2030_TCCTTTACATGAGCAG	12279	23008
SN_A375_CAAACAACATTGACAT	10863	32042		SN_H2030_TCGCTAACAAGTCGCT	7943	14647
SN_A375_TCGTTACGTCAGGCCA	3624	9654		SN_H2030_AATAGAGGTACTGATG	10918	22262
SN_A375_GACTATTCAATTGCGC	4897	14184		SN_H2030_ACAACACTCCTGATTT	12934	27221
SN_A375_GACATAGAGGCGAAAC	6311	20375		SN_H2030_TAACCTAAGGAATAAC	12845	25204
SN_A375_CTGTGTGAGGTCGATT	10845	32339		SN_H2030_TTGGATTCAGGCTTGT	5797	10499
SN_A375_TGGCTAAGTTGCTGGG	2780	8692		SN_H2030_GGAACCTGTGGACATC	13042	23958
SN_A375_TACGCTTGTTGCTTCG	5845	17651		SN_H2030_CGGTTTCTCGCGACAC	8797	18631
SN_A375_CGCATTTGTCACGAAC	3267	8297		SN_H2030_TTTATGGAGGTGCGGA	5799	12810
SN_A375_GCAGGCAAGCTTAACA	16715	54423		SN_H2030_GGAACAATCGCTATAA	10904	21026
SN_A375_GAGGAGGCACAGGATG	11964	38460		SN_H2030_TTAGACTCATCACTTC	8550	16205
SN_A375_GGTGTGACAGAAATGC	2343	7814		SN_H2030_AGAGAGGAGTTTGTCT	3950	8916
SN_A375_CCTCAAACATTTAAGC	4847	15155		SN_H2030_CTTTGGGAGCGTGCAC	12466	24500
SN_A375_CTTGCATGTCTTTATG	14825	43904		SN_H2030_ACGAACAAGACCATAC	18568	34908
SN_A375_CTGCTACTCAAGCTAC	6184	20420		SN_H2030_AAACGTACATTAGCCA	14559	27691
SN_A375_ACCGGCTAGCTGTACG	4367	14069		SN_H2030_AACCGCTCAGCATGGA	8620	15415
SN_A375_CGCTAACCATTTGCTC	13921	40443		SN_H2030_ATGGCTTAGGAGTCGG	8906	17847
SN_A375_CAACCCGCAGCATGTC	4832	14801		SN_H2030_AATTGGACACAATACT	18977	19439
SN_A375_GCTAAGTTCGGCTAGC	8885	28786		SN_H2030_ACCAGGACAATTGCGC	21395	29781
SN_A375_CAAGAACCAGCAAGAT	7708	23513		SN_H2030_TACAAGCTCTAAGTGC	8002	15895
SN_A375_CAGTATGGTTATTGCC	6542	20774		SN_H2030_TGAGTGAAGTAACGAG	10707	23392
SN_A375_GTCTTTGTCGAGCTAT	3573	9560		SN_H2030_AATTGGGAGCTGTACG	5732	11311
SN_A375_GACCTAAGTCGCAATA	6181	20574		SN_H2030_CGGTTGGGTAAGCTCA	14554	11083
SN_A375_ACCTTGCTCTCAATTC	5867	17980		SN_H2030_ATGTTTGAGGAGGTTA	7624	14153
SN_A375_CGTGGTTCACATGCTA	8244	23824		SN_H2030_CCTCAGTTCAATCTAG	9093	19623
SN_A375_CATCATGCACAATGTT	6599	18314		SN_H2030_GCCTGTGCATGCTATG	13758	24963
SN_A375_GCCTACTTCATGTCAA	8401	23649		SN_H2030_CATTGTAAGTTGCCTC	11139	21184
SN_A375_GCCTTTATCGTTACTT	9832	27503		SN_H2030_ATTTAGGTCGATTCTT	14356	25523
SN_A375_GGAGCAAGTCCTTTAA	3011	9112		SN_H2030_ATTAGCGGTCCTTTAA	8553	16195
SN_A375_TACGCTTGTTCCGGCT	3200	10144		SN_H2030_TGGTTCTGTGAGACTC	9430	18136
SN_A375_TAGTTTGAGTCATGCG	9808	30047		SN_H2030_AGTGGACAGTTGTCCC	13279	23943
SN_A375_TTACAGCAGTTAGGCT	7007	23051		SN_H2030_CCTATATTCCACAATA	7119	14188
SN_A375_CGTTTGGAGATGGACA	12327	35353		SN_H2030_GTCCGTAAGCTTAGTA	9894	19834
SN_A375_AAATGGCCATTAGCCA	7771	23784		SN_H2030_GACCTAAGTAGTTAAC	10920	22244
SN_A375_CTCAATAAGGGATGCG	6284	20400		SN_H2030_CGCTCCATCCTCATCA	8423	15640
SN_A375_TTATGCGCATAGACCC	10557	33090		SN_H2030_ATAACGACATTATGGT	9548	17865
SN_A375_GGTTAATGTAATGGAA	4267	11813		SN_H2030_AAGCATGAGTAAACCC	11841	24794
SN_A375_TGGTAAACACTAAATC	3418	10857		SN_H2030_CTAACCCTCTCCTCAA	11585	25480
SN_A375_TGAGCAAAGCCTGTTC	10822	34276		SN_H2030_GTATTGTCAGCTTAAT	18236	33118
SN_A375_GAACACAAGGCCTAAT	4844	12456		SN_H2030_CAATAGCTCTACCTGC	15500	30604
SN_A375_CACGCTAAGATTCCTT	5651	17852		SN_H2030_GCTAAGTTCCACCTTA	13787	28462
SN_A375_CAGGTGGAGGAGGGTT	7718	17981		SN_H2030_ACCACATAGCCAGTAT	16831	32428
SN_A375_AAGGTGCAGCTAGAAG	17512	60221		SN_H2030_CTCGCTAGTAAGCTTG	16299	19438
SN_A375_CCAGCCTGTGCTGTAA	5198	15884		SN_H2030_TCGCATTGTAATGGAA	10756	15944
SN_A375_GGCAAGCCATAAGTTC	4126	12589		SN_H2030_GTGCGCAGTCACCTAT	7663	14551
SN_A375_AATCAGGAGGCGCTTA	3989	13439		SN_H2030_ATCCAACAGAGAGGCT	8348	19613
SN_A375_TACGTTAAGGTCCACA	3160	10202		SN_H2030_GACAATACATGAAATG	11059	21268
SN_A375_TATGACTCATGTTTGG	7688	10925		SN_H2030_TTGTTGTTCATTACGA	10504	19479
SN_A375_GTATGTGGTTTCGCGC	4985	15512		SN_H2030_GCCAATAGTACGGTAC	11820	22980
SN_A375_CCTGCTCCACTTAGGC	12045	39945		SN_H2030_CGAAGTAAGGCGCACT	12613	18678
SN_A375_TCGCGAGGTAAGCACC	3731	11934		SN_H2030_CGAAGAATCAAGTGAG	11488	24718
SN_A375_GGCCAACTCTTGGACG	8234	27929		SN_H2030_CATCACACAAACTGCC	25267	46920
SN_A375_TGAACAGAGAATGACG	5527	16301		SN_H2030_AGAAACTAGGTTACAC	6348	13816
SN_A375_CTTACCTCACCAAAGG	4551	15895		SN_H2030_TCGACAAGTCACGAAC	23917	28037
SN_A375_AAAGGAGCACAAAGGT	4580	14714		SN_H2030_CCTGACTTCACTAAGC	14556	28691
SN_A375_GCCACACAGCCGCTTT	9534	28707		SN_H2030_GTGAACAAGTCCTGAG	10043	19991
SN_A375_CACCAACCATGCATAT	15647	46981		SN_H2030_GAGAACCAGTATTGCA	8933	16628
SN_A375_TAGTTTGAGCCTGTGA	5877	16822		SN_H2030_AGTCAGGCAGGTTAAA	15184	29569
SN_A375_CTTTGGGAGCCTGACA	4768	13910		SN_H2030_GGACAGCCATAGCAGG	10775	20050
SN_A375_TCGACAAGTTGCGTAA	15782	48683		SN_H2030_ATGGCCGGTTGACTTC	15686	29226
SN_A375_TGCAAGCGTCCTTCAG	12366	34790		SN_H2030_ACCCAGGGTTGCAATG	22129	34626
SN_A375_GAGAACCAGGAGCAAC	5665	18987		SN_H2030_TTTGCGACAAACCTTG	5172	11818
SN_A375_GCTTACCTCGGTACGC	3575	10576		SN_H2030_GTGCTGATCCTCCCTC	40116	30431
SN_A375_AACCGGCTCGCAATCG	7906	22912		SN_H2030_CAAACTGGTGATCATG	18051	33235
SN_A375_CAGTACCCATAATCAC	5208	16596		SN_H2030_TTGGGTTAGTTAGGCT	5204	9978
SN_A375_GACATTATCTCATCAT	6714	17031		SN_H2030_AAACGCGCAGGCTTGT	9997	19549
SN_A375_GTAAGCGCATTAAGTC	5417	16317		SN_H2030_AATTTGCCACACCAAC	9388	18813
SN_A375_GTAGCCATCCCAGTAG	5829	18642		SN_H2030_CCATCATGTTGTTGCT	4075	7803
SN_A375_TTGTGAGGTTAGCTGA	4004	12015		SN_H2030_TCTTAGTTCATCCTGC	13388	24439
SN_A375_CATGCATAGACAAGTG	5288	17352		SN_H2030_TATTAGGTCGTCCTTA	10527	19786
SN_A375_CCATTGTGTAGGATCC	3980	11763		SN_H2030_TGTGGCCAGTTACCGG	6444	13186
SN_A375_GCTCAACCAACTGGCT	7596	22195		SN_H2030_TATTAGGTCTGGCTTC	9516	17690
SN_A375_GTGAACAAGATAGACG	11662	33370		SN_H2030_TAAGCTATCCGGCTAA	9834	20323
SN_A375_ACCTGTTGTGGATTAT	6733	18825		SN_H2030_TCCTTCAAGTGAGCAA	11228	20527
SN_A375_GTCGCAATCGCTTCTA	6627	18946		SN_H2030_CCCGTTGTCAATGTGC	13823	25235
SN_A375_GAGTCAAAGTGAAGTG	6233	19655		SN_H2030_TTTCAGTTCTAGCTTT	18712	33752
SN_A375_GTATTCAAGCTCATAA	5495	17479		SN_H2030_AGTGAGTCACGTGCTG	10757	20953
SN_A375_CTTCACTCAGAGGGAG	1588	6308		SN_H2030_GGTAGGAGTGGACCTG	13470	14951
SN_A375_GTTCTCATCTTGACCC	8824	24728		SN_H2030_CCTCAATGTTGGATCA	11148	21179
SN_A375_AAGGTGCAGTGACCTG	3403	11978		SN_H2030_GCAGCTATCTTGGACG	17092	32352
SN_A375_AGCTACTAGCACCACA	4306	12815		SN_H2030_TGCAAGCGTGCTGGTG	7054	13808
SN_A375_CGCTTCTAGGAGTCTT	5350	18168		SN_H2030_GTGTAACTCCTGAATA	11011	22078
SN_A375_ATGGCTGTCCCTCGCA	6698	21156		SN_H2030_AACTAGCTCTCAATGA	25639	49817
SN_A375_CAAACAACAGCTTAAT	5585	15550		SN_H2030_GAGTGAGGTTTAGCGA	8717	19158
SN_A375_CTAAATGTCAGCACGC	5893	17789		SN_H2030_TTTAAGGTCAAAGGCA	11195	21381
SN_A375_TGCGCGAGTCACTCGC	6851	17672		SN_H2030_CTCATCATCGATCAGT	9834	17744
SN_A375_GGTTATGGTTGAGGTC	7731	12281		SN_H2030_ACCGCAATCTTGCATT	13659	25044
SN_A375_CCAGCTAAGTTAGCTA	4162	13165		SN_H2030_GACCTCAAGGAGGCAT	6848	13770
SN_A375_TAACAAGCAGTACCGT	5313	15800		SN_H2030_TAAGGACCACATGCTA	13287	26426
SN_A375_AAGACATAGTAACTCA	5371	14183		SN_H2030_CTACAACAGGCGAAAC	7182	14465
SN_A375_GTACCTTGTCACAAAT	9483	26997		SN_H2030_CTTTGTCCATCACTTC	17095	30881
SN_A375_GTTCTTGTCAGCAAAG	5416	15832		SN_H2030_GCCTATTGTCACCTAT	13069	21786
SN_A375_TTCCCGCCATCCCTCA	6835	22685		SN_H2030_TAGCGGCTCTAATCAG	19831	35739
SN_A375_GTAGGCGAGCACCACA	17942	60577		SN_H2030_CAAATCATCATCCTGC	22798	44403
SN_A375_CATAGCTAGTAGGATG	13365	41181		SN_H2030_TGATTCAAGTCTTGAA	5948	11082
SN_A375_AAACCGAAGGCTGTCA	3808	11635		SN_H2030_GGACCGAAGGGCCATC	12432	26777
SN_A375_AAGTGCAAGTTGGCCA	6536	18141		SN_H2030_TGGACGGAGGATGATG	7725	14169
SN_A375_CCCTCATAGGGACGCA	7660	26914		SN_H2030_CGTTAACAGGAGGTTA	7016	13641
SN_A375_TCGGTTACAACTAGCC	5222	16195		SN_H2030_GGACATAAGGTTAGCT	11924	23292
SN_A375_GGCCTTAAGCTATTAG	18964	55018		SN_H2030_CTTACCGGTACCCACC	17571	36775
SN_A375_TGCAATATCGCTATGG	5539	19104		SN_H2030_TAAGTAGCAGCTACGT	11337	23663
SN_A375_CATCGCTTCATAAGCC	12799	40849		SN_H2030_TAATCCGCAAGCGAGC	6781	12751
SN_A375_AGCCTCCGTCGACTAA	5952	18436		SN_H2030_GGCCTTAAGGTCAAAG	7510	15471
SN_A375_TGTGCTGAGGCGGGTA	3639	11216		SN_H2030_TATCCGGAGGTCGAGG	9943	20972
SN_A375_TTTCTCACACCATATG	6125	19996		SN_H2030_AGTAGGATCATTACGA	8534	15797
SN_A375_GATTGCAGTTATAGCG	9322	27195		SN_H2030_CTTCAAGCACGTTACA	10034	20211
SN_A375_GTTTAACCACAAACTT	7738	22129		SN_H2030_TTTGTGTTCCTTGTTG	8917	15540
SN_A375_CAGTATGGTATTCGTC	4995	14518		SN_H2030_GTTGGAGCAATCCTAG	14483	30391
SN_A375_GACTTGGTCATCCTAT	5019	14355		SN_H2030_TAGGCTAGTTACTTCA	7807	15043
SN_A375_CGTGACATCAGCTAAC	7642	20941		SN_H2030_GTTTCCTCAAACTAAG	25295	25173
SN_A375_GACTCACCAGTTATCG	4524	13696		SN_H2030_AACAAGCCAACAACAA	8777	16782
SN_A375_AACCGCTCAGGCAAGC	4247	13613		SN_H2030_CGTTAAATCTTGGATA	8457	16869
SN_A375_TGTGCTGAGTGCACGC	10490	33971		SN_H2030_TGTATCGCAGGTCCTG	19295	37991
SN_A375_AAGCGGGTCCTGTTCA	4940	16365		SN_H2030_TTCCTCAAGCGCATTG	7048	13424
SN_A375_ATAGATGCATAGCGAG	3995	12266		SN_H2030_TCGTAATCAGCTCATA	8501	14861
SN_A375_GCTAACAGTTTAGTCC	7695	23113		SN_H2030_CATTCATTCGTTTCGC	21122	37019
SN_A375_CGCAATTAGTTAGACC	5178	16002		SN_H2030_CTTAGTTTCAGTGAAG	9567	18500
SN_A375_GGTGTCCAGTTAGAGG	2654	7740		SN_H2030_ACCCGCTGTAATAGCT	4037	8147
SN_A375_GGTAATTGTTCCGGCT	6348	11071		SN_H2030_GTACTGGTCATGACCG	10432	19245
SN_A375_GAACTTATCTGGCAAT	11449	33041		SN_H2030_TCCACAACAGCTAACC	15013	14814
SN_A375_GAGTTTGGTGCAATGC	7773	25673		SN_H2030_GAGTAATAGCTTCCCG	10152	22809
SN_A375_GCACGGTTCAGCATTA	8759	27061		SN_H2030_AAGCATGAGCCTCTGT	7853	15048
SN_A375_AAGTGCAAGCCAGTAT	3936	12697		SN_H2030_TCCTCAATCGTAATCA	16531	31813
SN_A375_CGTCAATAGGTTAGAG	5062	15940		SN_H2030_ATGACCAGTCGACTAA	14153	26455
SN_A375_GTAGTTTCAAACGCGA	4409	11670		SN_H2030_AAGCGAATCGACAAAG	5799	11763
SN_A375_ATGAAGTAGAGGAGGA	5888	20452		SN_H2030_GGTTCTTGTTGACTTC	15254	27220
SN_A375_TAGCGCGGTAGCTAGC	3643	13115		SN_H2030_GCGAAGCCAGCATGGA	14378	29762
SN_A375_GGGTTTGTCCTGAGTG	5100	16557		SN_H2030_ATCTTTGGTTTGACCT	19173	32829
SN_A375_TGCATGAGTTGCACGG	6810	21978		SN_H2030_TTACCGTGTCTTTATG	22220	31340
SN_A375_TTGGATATCGCTAGAT	12441	38870		SN_H2030_GCGAAGTAGATAAAGC	6783	14318
SN_A375_AAACGTACAGTAAAGC	4106	13078		SN_H2030_TGAAGTGAGACTTACA	13700	29112
SN_A375_GGTAACCGTGTAACCA	4637	15190		SN_H2030_ACCTAAATCCATAATG	18588	22812
SN_A375_TTCGCAACAGCCTGCA	6489	21266		SN_H2030_ATGGCCGGTTAGCATG	11907	23084
SN_A375_GTAGTTTCACCCTCAC	5713	18522		SN_H2030_TATTAGGTCGCCTGTT	14511	26354
SN_A375_ATGTCAATCTCAATTC	35899	105333		SN_H2030_CAGGGCTTCAAGCTTA	13726	28501
SN_A375_GCTTATCGTTATCGAG	3064	7281		SN_H2030_AGGGCTACACTTGTTC	11032	23426
SN_A375_ATTGCTCGTTAAATGC	26852	77022		SN_H2030_GGTCAAGCATAAGTTC	8512	16982
SN_A375_TGCATTAAGTGAGGGT	6037	16923		SN_H2030_GTACTAATCATGCAAC	9015	17769
SN_A375_ACCTACCTCCTTAATC	6658	21014		SN_H2030_TACCTCATCCTTAGGG	12964	24760
SN_A375_ACTAACCAGTAGGATG	5061	14961		SN_H2030_GACCTGATCTGCAAAC	22313	22142
SN_A375_TAGTGAGAGTTTGGTA	9570	30565		SN_H2030_GTTAGACTCATTACGA	13724	25430
SN_A375_CCTATTTAGCAACATC	4711	14695		SN_H2030_TAAGTAGCACGTAATT	8261	16638
SN_A375_AAGCGAATCCGTTATT	6604	21666		SN_H2030_CCCAACCGTAATCGCA	5862	11669
SN_A375_CGAACAAAGCCACAAT	4413	13520		SN_H2030_CCGTTACTCGAGGTGG	20898	38680
SN_A375_CCTTTAGTCCTAAGTA	3575	11901		SN_H2030_GTGCCTTTCTCTAGCC	15968	33301
SN_A375_GTACTAATCCTTGAGG	3699	11417		SN_H2030_CCCAACCGTGATGGCT	12488	23184
SN_A375_CAGGGTGAGTAAACCC	5002	17529		SN_H2030_TCAGGAGCATTTAAGC	7218	14725
SN_A375_TTGTGTGCATAATCGT	7791	24235		SN_H2030_CAACAGGCACCAGCAT	13070	23907
SN_A375_ATAGCATGTTCACCCA	4669	14306		SN_H2030_GTTAAGCTCGATCAGT	10444	20478
SN_A375_AGAGATTAGAGAGGAG	6663	13297		SN_H2030_CCACTTGGTCAATAGT	9889	19219
SN_A375_TTAGGATGTGCGCATG	10615	35360		SN_H2030_CTCGTTATCTTGCTAT	11668	20846
SN_A375_TGGCCATCATTAGCGC	2628	7906		SN_H2030_TTGACGTAGTCGCAAT	6891	13551
SN_A375_TCCGCCATCCAACTGG	20031	58734		SN_H2030_AACATTGTCGAGGTGG	15655	28956
SN_A375_TGTTGGCCAGGTTAAA	4846	13819		SN_H2030_ACCTACCTCTTACTCG	17185	36935
SN_A375_GCGGGTTTCCTAGTTT	5634	19230		SN_H2030_CCGTGCTGTAACGGGA	5766	9971
SN_A375_AGTAGGATCCAAGTGT	3330	11494		SN_H2030_AAGCATGAGGGCTTTG	8668	17473
SN_A375_GTAGTTATCCTTGTTG	6759	19122		SN_H2030_GCCTTGCGTTAAGGCC	14909	27801
SN_A375_ACATTGCAGCAAGGTA	5656	17472		SN_H2030_AATGGCGCAGTTATCG	9597	18282
SN_A375_TTATGCGCAACATAAG	2738	8566		SN_H2030_ACTTATCTCCTTAATC	13926	25566
SN_A375_AGTTACATCATCCACC	6925	20787		SN_H2030_CGAGCTGGTCCTAACT	22003	39848
SN_A375_GGCCTTCGTACCTTAC	4904	16244		SN_H2030_TCCATAAAGTTGGCCA	3142	6705
SN_A375_GGCGCTAGTGGGAACA	3492	10504		SN_H2030_AAACCGCGTGATCATG	5385	10400
SN_A375_CATAGACTCTGCAAGT	5501	19150		SN_H2030_CTTGCTCAGCGATACT	11800	22559
SN_A375_GCAAGTGCACGAATTT	2273	7639		SN_H2030_ACGGGAAGTTTGGGTA	8187	15870
SN_A375_TATGTGATCAGGAACA	2940	9182		SN_H2030_TGAGGGAGTCCTTTAA	7993	17290
SN_A375_TTACGTTTCGTTTCGC	7161	23119		SN_H2030_TTATTGCTCTTAGTGA	13075	24128
SN_A375_GAATTTGTCTATCGCC	19002	54402		SN_H2030_GCAAGTCGTCTTTGAC	13950	26073
SN_A375_GCACATTAGCTTCTCA	2704	9334		SN_H2030_ACAGGATCAGCACGTT	6751	12706
SN_A375_TTTGGTGCAAACTCAT	5560	15831		SN_H2030_CGACCTGCACATTAAC	7037	13274
SN_A375_GGGCATGAGTTACTTC	8494	27397		SN_H2030_GGTATGTTCATGCCTC	12303	23720
SN_A375_TGATCCTGTTTGGTTC	23387	43232		SN_H2030_AGGTTAACAGCTTAGC	38097	32717
SN_A375_TACTCAAAGCCGCTAA	9649	31707		SN_H2030_TTAGGCGTCACTAATG	10531	21566
SN_A375_CAGCCAATCATGCTTT	6683	19179		SN_H2030_CAATGTCAGCCTCTGT	6217	11387
SN_A375_GCTGCATCATTGACAT	3450	6928		SN_H2030_AGCTTTAAGCACTAGT	10411	21474
SN_A375_CTATGTTTCGGTAACT	5435	16199		SN_H2030_GGTCCATCAATTAGGA	12170	22799
SN_A375_GCACGGTTCAAACTCA	5412	15323		SN_H2030_AATGTCATCCGCAAAT	8959	17921
SN_A375_ATCAGGTTCCTTGCAC	12176	42249		SN_H2030_GGCGCTAGTCACGAAC	43023	74578
SN_A375_GCTGCAATCGCGCTAA	2723	7582		SN_H2030_ACTTGTCGTGAGGTGA	7071	12977
SN_A375_GACCTGATCGGGCCAT	13084	38226		SN_H2030_TCTAACTTCTGTAATG	11239	22185
SN_A375_CGGTTGGGTGTTAAAC	4361	12933		SN_H2030_ATTGCAGGTTCCTCCT	13018	26061
SN_A375_TTGTCCCAGGTAAGGC	9428	28777		SN_H2030_CATCACACAGCATTAT	9781	18331
SN_A375_TGGCTTTGTAGTTACG	6848	10880		SN_H2030_TATAGCCAGGAGGACT	7904	15422
SN_A375_AGAATCTGTTATCCGT	6268	17906		SN_H2030_TGCTCACTCAAAGGCA	7734	14918
SN_A375_GTCCTCCCATAATGTC	7974	23757		SN_H2030_CCTAATCGTCACAAAT	9163	17734
SN_A375_GCTTAGTAGTCTGGGC	9891	16699		SN_H2030_AATTACCCAACCCTCC	10514	21832
SN_A375_AGGCAGGTCGAAGTGA	17370	53142		SN_H2030_TCAGCAAGTGGTTAGC	9192	16536
SN_A375_AGGAACCAGAGGAGGA	3849	13362		SN_H2030_GTTTACCGTCAAGACC	12137	22108
SN_A375_AACCTTGCAGGAACAT	5950	19083		SN_H2030_TTCCTTCTCTGGCATG	5399	10611
SN_A375_CATGCAAGTAATCGGC	10073	30130		SN_H2030_ACTCCTCAGGGTGAAC	10300	22510
SN_A375_GTATTGCAGGTCATTA	3790	9155		SN_H2030_AGTCCTTGTGTTTGCT	17024	28411
SN_A375_TCTCAATTCAGCAAAG	12987	42242		SN_H2030_AAACCGCGTAGCTAGC	11676	25100
SN_A375_ATGGTGCGTTTACGTC	4246	12523		SN_H2030_GTGCAAGCAGGTTTGC	12028	24778
SN_A375_AGCACTTAGTCACCAG	3408	10006		SN_H2030_GTCATCCTCGTTAAGC	22396	26424
SN_A375_TTCCTTGAGGTCATTA	10100	30130		SN_H2030_GTGCATTAGGTGAGAC	7972	13565
SN_A375_GTACACCCATTGCGGT	3932	12016		SN_H2030_CAGCCTTTCACTAATG	8884	17047
SN_A375_GGTTGCATCATTAGTG	9199	23931		SN_H2030_ACCCTCCCAGAGGCTA	11332	26982
SN_A375_CCCTCATAGCCAGGTC	6368	20954		SN_H2030_GTGGACACATTGTGCA	9298	17114
SN_A375_AACAGCAAGTCACCAG	7736	23270		SN_H2030_TGGCGGTTCCAGGTTG	8152	15761
SN_A375_GATTGCGTCGTTATCT	5523	11608		SN_H2030_GCACATTAGAGGAAGG	8668	17055
SN_A375_TGGACGGAGCCAGGTC	5250	18294		SN_H2030_CGTCATTGTACCTTAC	20472	21565
SN_A375_ACGTTACAGGATTGAG	4254	12982		SN_H2030_AACCGCTCAAGGTAAC	13325	25351
SN_A375_TATGGATGTAGCTAAT	6433	19119		SN_H2030_GAGTTGCGTGCAACTA	12490	27179
SN_A375_AACAAAGGTGTTGTAG	4334	13342		SN_H2030_TCCATTGTCTAGCTTT	20790	37202
SN_A375_TAGGAACCATTAGGCC	21057	64603		SN_H2030_GATTAGCTCATGTTTC	8044	14678
SN_A375_CATTGTAAGCTGAGGG	3876	11615		SN_H2030_CATCACACATAGCTGC	18973	25005
SN_A375_ATTGAAGCATGTTTGG	10586	32701		SN_H2030_ACACGGACATCAGCAC	9869	19474
SN_A375_TCCATGCTCCTAATTC	14958	45941		SN_H2030_ATTGCGCCACATAACT	13538	28451
SN_A375_GGAACTAAGGCATGAA	5817	17551		SN_H2030_AGAACCGCATCCCGCT	10424	21166
SN_A375_GCAGCCAGTCAGGAAG	3858	12146		SN_H2030_CCTAATCGTCAATACG	7000	14376
SN_A375_CTGACCAAGTGTTGTA	7184	22220		SN_H2030_GTTTGTCGTTCATTTG	9610	15451
SN_A375_AGCACAGCATGGTTAT	6872	22000		SN_H2030_GTTTAACCAGACAAAC	12906	22703
SN_A375_ACACTAGGTCTCAGCC	1777	5928		SN_H2030_TGTTACTTCTTTGAGA	19331	18579
SN_A375_CCAGCCTGTTATAGCG	5795	17883		SN_H2030_GGTTGCTCATGTCAGC	12370	17549
SN_A375_TTAAAGGCAATATACC	9813	30590		SN_H2030_ACTTATGAGGGCTTAT	45605	83046
SN_A375_AGGCAGGTCATTGTTC	4518	12067		SN_H2030_GGGATAATCATTACGA	15167	29895
SN_A375_GAGCTGCTCGTCCTTA	9653	29250		SN_H2030_ACACAATGTTCAAGCA	12507	24876
SN_A375_CGGAATCGTTTGCAGA	5131	18037		SN_H2030_GTACTTCGTCGAAGTC	17184	32897
SN_A375_ATCATCAAGGCTGTGC	3762	10405		SN_H2030_TGGTAAACAGCACGAA	12703	25143
SN_A375_AAAGCGGGTTATCGAG	3948	12739		SN_H2030_TGCATCCTCCATAAGC	8442	16392
SN_A375_CGCTCCATCGTCCTTA	6927	19005		SN_H2030_CGCTTAACAATTGACT	11543	21876
SN_A375_TCTCCTCGTTATTGCC	14124	44725		SN_H2030_AACCTCACAGGTCCTG	8664	16962
SN_A375_GTACGTAGTAACCACA	19774	39811		SN_H2030_TGAAGGATCCTTAGTT	9573	17282
SN_A375_GCTAGCCAGCGTGCGT	3170	9173		SN_H2030_TCATAACCAGTACCGT	11895	22867
SN_A375_TGCACACCATCCTAGA	3278	10072		SN_H2030_CCTGTATGTCTAACCT	29185	53875
SN_A375_CGGAGTCTCATAGACC	4703	17961		SN_H2030_AGGTAACCAACGTGCT	10465	20741
SN_A375_GATTCCTGTGGCTTCC	24852	78693		SN_H2030_TTGGTGAGTTAGGATT	11512	21221
SN_A375_TCACATAAGCTGTAAC	7152	24390		SN_H2030_AGGACTAAGGGCTTAT	10532	21289
SN_A375_TACAAGCTCCGCATGA	4843	16958		SN_H2030_CCGTGCTGTCAAGTGC	9431	16202
SN_A375_TCATTACTCCTAATGA	5230	16457		SN_H2030_TCTTGACGTTGAGGTC	7942	14045
SN_A375_TGGCCTGCATTAAACC	16774	48725		SN_H2030_CGTAATGGTACTGAAT	12985	23819
SN_A375_AGACCCGGTGTCACGG	5624	18247		SN_H2030_CACTAAGGTCCACAAA	9852	20503
SN_A375_GAACCGCTCACAGGAA	6356	20489		SN_H2030_TTGTCAAAGCATTATG	11620	21919
SN_A375_ATCACACAGGAACCAA	8018	25293		SN_H2030_GTGCGGTTCAGGCTAT	13358	25187
SN_A375_GCTCCTTAGCCTTAAA	11440	36842		SN_H2030_GATTGCGTCGACAAAG	2941	4972
SN_A375_TAAGTAGCAACCTGGT	5414	16858		SN_H2030_AGGTTTGGTTAGTACG	1807	2659
SN_A375_GTGTGTTAGAGGATAT	4934	14470		SN_H2030_CTTACCGGTGCGCAAT	4910	9488
SN_A375_TGCTTAAAGGCCGGAA	7130	24945		SN_H2030_ACTTCGCTCCTTGCAC	8457	17532
SN_A375_GCTTAAATCTTGAGGT	10745	32820		SN_H2030_TGAGGAGGTGAAACAA	6766	14558
SN_A375_CCTGAGTCACGTAATT	6633	19668		SN_H2030_TTAAGCCAGGAATAAC	8988	18663
SN_A375_GGATACTTCTCAATTC	11919	39396		SN_H2030_GGTAATTGTTTGGCTT	10460	19054
SN_A375_TGACCTTGTTCCAGGG	4495	13870		SN_H2030_AGTTGTCAGTTTGCGG	9301	17308
SN_A375_ATGTGAGAGAAAGGAA	2708	10301		SN_H2030_AGGTAACCAATCCCTT	15474	33490
SN_A375_GCCAGGTTCTTGACCC	9466	27881		SN_H2030_CGATATTCACAGAACG	5732	10859
SN_A375_TACTGAGGTGTTGCAA	5923	18666		SN_H2030_GTGGCTTCAACACCTA	10188	19556
SN_A375_CCTAATAAGAGGATAT	6270	20605		SN_H2030_ATGTTTGAGGAGTAAT	11660	22447
SN_A375_GGGTGTTGTTTGAGCA	16104	44312		SN_H2030_AGCTGCTCAGGTTACC	19905	38233
SN_A375_AAAGGACGTAAGGTCC	5867	20270		SN_H2030_ATTAGTCCAAAGCCTC	8453	16869
SN_A375_CATCCTGGTTGTTGGA	4532	13527		SN_H2030_TGGTTCCTCATAGCCG	10011	19860
SN_A375_AGTAAACAGGTGTCCA	6229	18568		SN_H2030_GCATTAGGTCACGAAC	11854	21309
SN_A375_CTGATCACAGCATTAT	6478	17629		SN_H2030_AAGCGAATCATTAGTG	14109	21754
SN_A375_GGATGAATCGGGATTT	6950	20071		SN_H2030_TATGGCCCATGAAGTA	11355	23068
SN_A375_CCTCCTCTCACTCAAA	9443	33006		SN_H2030_GGGCGAATCTTTGAGA	9400	18822
SN_A375_AGGGTTGCAAGTAAGC	5380	18974		SN_H2030_GAGATAAGTACAATGT	11707	21741
SN_A375_TGCATCCTCGGGATTT	4490	13149		SN_H2030_AACAGATAGGACCAGG	4825	9947
SN_A375_GTGCACGGTTACTTCA	10712	35497		SN_H2030_GAGTAACCAGGACACA	8265	16863
SN_A375_GCCCAAATCATAGACC	3583	10692		SN_H2030_CCTAAGCCACCTGCCT	29673	54952
SN_A375_GTCTTTGTCTTAGCGG	10258	28473		SN_H2030_CGGCTAATCTTGCAGG	19816	39693
SN_A375_GCATGAGCAAGTGTTT	6065	15405		SN_H2030_TGAGGCACAAGCTTTG	6213	12240
SN_A375_CTAATTGAGATTCCTT	9173	29906		SN_H2030_TTAGTCAAGGCGGATG	11706	22082
SN_A375_TTTGCATTCACAGCGC	6108	16904		SN_H2030_AGCGATTTCATGCAAC	19406	37161
SN_A375_CCCAAACCAGGCCTTG	4725	14127		SN_H2030_GTACCTTGTAATGGAA	8664	16504
SN_A375_CTGTTTAGTACCGGAT	6505	19619		SN_H2030_CTTACCGGTTTAACGG	9631	19389
SN_A375_GTGAGCGAGCGATAGA	7418	20962		SN_H2030_CCAGTTTGTGTTGCAA	7066	13388
SN_A375_ATGACGAAGTATCGCG	29189	92123		SN_H2030_TAGCCTCTCTCCTCTT	10640	24187
SN_A375_ACTTGCACACTAAGAA	4738	16191		SN_H2030_ACCTTCATCCACCTGT	11519	20175
SN_A375_GGTTGCGGTGAGACTC	12892	28376		SN_H2030_TCACCTCAGAGAGCCG	8389	18153
SN_A375_GATAATCGTAACTACG	6453	19310		SN_H2030_GGCTAGACACCAGGTT	5827	11203
SN_A375_TACAAGCTCACCATTT	5604	16246		SN_H2030_GGCAATCGTTCCTGAT	11161	21414
SN_A375_TGCTCTCAGGTCATTA	12796	36193		SN_H2030_TGCCGGTAGCACAGCC	23249	44125
SN_A375_CAATGTCAGCAAGATG	4954	14556		SN_H2030_GCAATGTTCTGCAAAC	9137	16939
SN_A375_TAATGCATCCAGGTTG	20969	62491		SN_H2030_CCTAAGTAGCCTAATA	13726	27557
SN_A375_ACTAACCAGTGTTGCG	8673	26270		SN_H2030_AGTAACACACCTGCCT	10313	20941
SN_A375_GAGGCCTTCGGGACTC	6442	21897		SN_H2030_CGTTTGGAGAAGCTAG	19945	38469
SN_A375_GTTTCAGCAGGAACTG	6399	18745		SN_H2030_ATGACTCAGGCTAAGA	14467	28400
SN_A375_CGTTAAATCAAGCCTG	9610	34528		SN_H2030_CGCTCCATCCAATTAG	9234	18518
SN_A375_CGGACCTAGTAACTCA	7001	23764		SN_H2030_CAAACATGTCGACTCC	11450	21050
SN_A375_TTAAGTGTCACTAGGT	8210	24948		SN_H2030_AATGTCATCTCACATT	14089	25851
SN_A375_AGCCTCCGTTTGCGAA	20256	65189		SN_H2030_CCTCAAACATCATGGC	15480	29035
SN_A375_CGCAAATTCGCACAAT	1335	4136		SN_H2030_CTAGTAATCCGCCAAA	10364	21982
SN_A375_ACTCACCTCCAATAGC	15159	46938		SN_H2030_ACAAAGGTCCTTAGGG	10107	19628
SN_A375_GGTTGCATCCTAGTAA	4703	15528		SN_H2030_CATTCATTCGCACAAT	13097	23506
SN_A375_AAGCCACGTTTATCTG	3399	9989		SN_H2030_ACCTGTTGTTCCAGGG	23412	41184
SN_A375_CTGCAATAGGAGTAAT	3180	9989		SN_H2030_CTCCGGACACGAATCC	10576	21283
SN_A375_ATGGTGCGTACGTTTC	6365	21545		SN_H2030_AAGGATCCATAGTCAT	6476	11965
SN_A375_GCTATTGCAAGCCAGA	9478	29085		SN_H2030_CTAGCTGAGCACAGAA	7050	14154
SN_A375_ATTGCACAGTCACTCC	8313	22569		SN_H2030_AGCAAATAGCTAATTG	10954	21669
SN_A375_CGCTTGCGTTAGAGCC	4201	13108		SN_H2030_ATAAGCCTCCGCAAGC	6674	14633
SN_A375_CTACCGGCATTATGAC	7020	21133		SN_H2030_GTTAAGCTCCTTAATC	12313	24984
SN_A375_AGTAACGAGCACAGCC	11049	33320		SN_H2030_TCGCATTGTGGAAGGC	9647	17083
SN_A375_CGGACCTAGTTAGACC	4654	16026		SN_H2030_ACAGTATGTAGCTGCG	7263	18413
SN_A375_AATTGACGTTGCGGAT	4857	13959		SN_H2030_GGTGCTTCAGTTATCG	10887	20147
SN_A375_CTCACAACATAAGGAC	5682	17377		SN_H2030_CGTGACATCATAATCG	10269	16495
SN_A375_TCAAGCTAGGCTGTGC	15362	51326		SN_H2030_TCATGAGGTCCTTAGT	14739	28654
SN_A375_CTTGTAAAGGCGGATG	5344	17177		SN_H2030_CTATGACAGGTAAGGC	27331	50716
SN_A375_GGAACCACACAGACTC	5725	18268		SN_H2030_GTATTGTCACCTATAG	13308	25073
SN_A375_TGCCTGTTCCGTCCAT	6678	19432		SN_H2030_TATGAAGCATCCAGGT	11558	24538
SN_A375_TTAAGGACACGCAACT	3329	10377		SN_H2030_GGGCAATAGAGAGCCG	7015	14917
SN_A375_CGGCTAATCGGTTACG	4688	14360		SN_H2030_AGCAATACACAAAGAC	9570	19378
SN_A375_CGATATTCAAGGTATA	8631	25867		SN_H2030_CATGGATTCTTAGTCT	20847	20518
SN_A375_GGAGCGATCACCATTT	3421	9096		SN_H2030_TCTCACCAGCCAGGTC	14783	27109
SN_A375_GTGCCTTTCGATTTAG	8129	18624		SN_H2030_ATAGCATGTTGTTGTC	11681	21502
SN_A375_ACCTTGTGTCCTAGTT	5578	16133		SN_H2030_ATCCGTGAGCGCCTTT	6124	10342
SN_A375_CTCCTCACATAGGCGA	5823	19113		SN_H2030_CCAGCTAAGCAGGCCT	17266	35843
SN_A375_GGTTATGGTCGCAATA	3394	9650		SN_H2030_TTGCAATCAATTGCGC	18247	35748
SN_A375_GTAGCGCTCCAAACAC	3314	10938		SN_H2030_GTAAAGCCATGAATAG	25965	49079
SN_A375_CTTTATGGTTTGCGCC	8260	23959		SN_H2030_CGGTTGGGTCCGTGAG	6201	11580
SN_A375_AAGCTTGGTCCTCCAA	5147	18178		SN_H2030_GAACCTGTCCCTCTAA	11175	20996
SN_A375_TATGACTCAGGCCATT	16415	48294		SN_H2030_GCAAGTCGTTATCCGT	9203	17014
SN_A375_CGCAATGTCAGTGAAG	5238	15285		SN_H2030_CCGTTTGGTAGGTTGC	15076	28035
SN_A375_GAGCTAGCATATTGAC	4055	12611		SN_H2030_AGTCAGGCAATCCCTT	12734	26159
SN_A375_GCAATGTTCGGCCATA	3235	8936		SN_H2030_AAATCCGGTAGCCATA	11808	24962
SN_A375_CGCACAATCATCCTAT	7695	24520		SN_H2030_GTTACGTAGCCAGGTC	13551	26649
SN_A375_GCTCTGTTCAAACACC	8264	24118		SN_H2030_GGCTAGTGTCATGCAA	4861	8911
SN_A375_TTCTTAGGTCATCATC	7815	22802		SN_H2030_CCATTATTCAAAGGCA	13281	24946
SN_A375_TTCCTTGAGCATTTCT	8073	23270		SN_H2030_GAACCTGTCGTTATCT	12714	22382
SN_A375_CCATAGCCAGGCGATA	8380	26462		SN_H2030_ATCGAGGCACTTCACT	10251	22355
SN_A375_AAGGATGTCTGGCAAT	7319	22433		SN_H2030_AGAGATTAGTTAGACC	10770	20845
SN_A375_TGCACTTGTTAGAGCC	4185	12840		SN_H2030_CCTTCAGGTTAATGAC	25526	24112
SN_A375_TTGGCTACAATTGAGA	4301	12815		SN_H2030_GATTCAATCTGGTCCT	11779	20715
SN_A375_GCGCTAGGTAGTCAAT	4390	12610		SN_H2030_CGTGCTTTCGAGGAGT	4833	10129
SN_A375_AACAGGATCATTGCGG	3752	11431		SN_H2030_CGTCATTGTTAAGCTG	10203	19062
SN_A375_AACCGCTCACAGAACG	10518	18137		SN_H2030_CATGCAAGTAGTTACG	8105	15052
SN_A375_GGTGAGCCAACATAAG	7257	21492		SN_H2030_GGTAAGGGTACGGGTT	5975	14130
SN_A375_GGATAACCACATGCTA	4755	15404		SN_H2030_TCGGTAAGTTAAGCCA	12839	18035
SN_A375_GGCCAGTTCCCGTTGT	7821	24161		SN_H2030_CCCGTAAAGGTCGAGG	7688	17399
SN_A375_TTGACTAAGGGCTTTG	5563	16880		SN_H2030_TTGCTCTCACTAAGCC	12157	25124
SN_A375_GTTTGTCGTGCTTACT	7977	23456		SN_H2030_GCATGAAAGTGAACAG	16570	31761
SN_A375_CGGGTATGTCATAAGT	3500	10925		SN_H2030_TGGCCAATCCTAACGG	12745	24529
SN_A375_AGGTTTGGTCCAAGAC	5168	17998		SN_H2030_CTGGTCAAGGTCTTGG	21834	14896
SN_A375_GGGTATTTCAAGCGCC	4118	12455		SN_H2030_ATTCATGAGGAGGGTT	6678	13305
SN_A375_AGTGCACGTGAGGTGA	8557	27421		SN_H2030_TCATAACCACATAACT	14481	30962
SN_A375_AAAGCCCGTCAATACG	3722	12385		SN_H2030_AAGGAAGCATCCTGAA	10102	22921
SN_A375_GGTACTTAGTCCTTCA	8176	24768		SN_H2030_AAACCGAAGACAAGTG	9639	18920
SN_A375_ACCTTGTGTGTGAGGA	8982	17078		SN_H2030_ACTTTGTTCATGCATA	9600	18144
SN_A375_CTACAACAGGTTAGAG	7894	25052		SN_H2030_CAATAGCTCACTTTAC	10252	20646
SN_A375_ACATTGCAGGACCTCA	13290	41166		SN_H2030_GTCGAGGAGGACCTCA	29461	22300
SN_A375_GAGTTTGGTACCGTAA	17023	30766		SN_H2030_CGAACAAAGCCTCTCG	10955	23093
SN_A375_GCTGTGCAGGCCATCA	5251	15608		SN_H2030_CGCATATAGCTGGAAA	14015	18063
SN_A375_CATTGTAAGCTGCACA	5811	16462		SN_H2030_TGGAACAAGGATTGCT	9549	19573
SN_A375_CCTCCTGAGCCTGGTA	3695	11590		SN_H2030_TTCACTGTCTAGCTAA	10576	19119
SN_A375_CCTATATTCTCATCAT	5884	17333		SN_H2030_GGAACAATCATTAGCA	16083	26308
SN_A375_TCGTTAAAGCTTAGCG	6271	13713		SN_H2030_CAACAATGTTAGCGTA	27545	32189
SN_A375_GGTCAGGAGTGAGAGC	8260	29773		SN_H2030_GCGCTTGCATAAGTCT	8240	15232
SN_A375_AAGAACAGTTGTAAAC	4260	12299		SN_H2030_ATACCTGCAGTTATGT	12183	23143
SN_A375_ACGTCAAGTGATCATG	3647	11168		SN_H2030_GTATGTTCAATCCCTT	14353	26415
SN_A375_AACTGTTCAGGCTAGA	7066	21573		SN_H2030_CCTTGCGTCGGGACTC	5010	8145
SN_A375_GCAGGTTGTGCACGCA	3222	10127		SN_H2030_TGCTTTAGTTAGGTGC	18411	34168
SN_A375_TATCCAGCACACTAAT	6519	20350		SN_H2030_AAGAATCAGGCTTAAC	8731	17686
SN_A375_AATGTCCAGGCTAGAA	10000	32692		SN_H2030_TGCGCAGGTTTATCGC	12239	23118
SN_A375_TCTAGCGAGGAGCAAC	4516	13862		SN_H2030_TATCACAAGCGGCTGT	6076	11308
SN_A375_CAATCCCTCCTGCGAA	6167	22269		SN_H2030_CATTGCGAGCACGATT	32751	58537
SN_A375_AAAGGCTCATGTCAAT	5611	16883		SN_H2030_GCAGGAAGTAATTAGC	7789	16780
SN_A375_AGGACTAAGTTGGCCA	3729	11976		SN_H2030_CCTCAAACAGCTACGT	10486	20694
SN_A375_TGAACAGAGGGACCTC	1701	4329		SN_H2030_GAAAGCCAGCTCCTAC	15405	33064
SN_A375_CGCAATAGTTCGGGAT	4298	12067		SN_H2030_AGCACTTAGCAAACCT	9189	18815
SN_A375_ATCCCGCGTAGGTTGC	3344	11345		SN_H2030_ACTAACCAGCACGTTG	7856	14767
SN_A375_TCTGGCTTCGATTTGA	6525	19377		SN_H2030_CCGACAGGTGAGAAAC	8107	16287
SN_A375_CGCAAATTCGCGACAC	3914	12418		SN_H2030_CGGCTCACAACTCGCG	6185	12459
SN_A375_AGCATTTCATCAGCAC	17270	50488		SN_H2030_GCGATTAGTTAAGCGC	10896	20448
SN_A375_GCTCATTGTCACTCGC	9469	29275		SN_H2030_CGTTTCTCATGAAGTA	9961	20644
SN_A375_TAGGCTAGTTTCGCGC	9098	17390		SN_H2030_ACAACAACACCCACAG	17141	31219
SN_A375_TTTGAGTCATTGTGTG	10364	30091		SN_H2030_CTTCTCAAGTCCTGAG	15225	29421
SN_A375_GAACCAGCACAGAAAC	6891	20541		SN_H2030_AGTGAACCAGTTATGT	17972	34005
SN_A375_CGTAGTTAGCGTGCAC	6044	18778		SN_H2030_CTTCTAAGTTAGGCTA	31802	23613
SN_A375_GATTAGCTCACCATTT	14463	43296		SN_H2030_CCCAACCGTAACGTGC	10547	21103
SN_A375_CAAACCGTCAGCAAAG	7004	22860		SN_H2030_CATTCATTCTACCTGC	17103	29772
SN_A375_ACTAACCAGCTTACTT	8608	17112		SN_H2030_GGTTCTTGTGTTAAAC	8095	14815
SN_A375_TTTCAGTTCGAAGCGG	6109	20097		SN_H2030_AACTACTCACTTGTTC	9777	17957
SN_A375_TCGTTAAAGGAGGACT	4259	13370		SN_H2030_CTATTACTCGCTAGCA	12463	24862
SN_A375_CCACATTGTCATAGAT	9720	28025		SN_H2030_TTAAGGTGTCTCACTG	14754	28269
SN_A375_ACTATCCGTCATGCAA	13368	38299		SN_H2030_ACAGCGCTCACTCAAA	14146	29388
SN_A375_GTTCGCGCACTAAATC	2921	8698		SN_H2030_CAAGCTAGTCAACAAT	10245	20811
SN_A375_CATGAGGCAACCTAAT	5111	17271		SN_H2030_CTCCGGACAAAGCGCA	10043	20633
SN_A375_ACTTACTTCGCTAGAT	8003	27031		SN_H2030_ATTAGTCCAAATTGCT	6652	13078
SN_A375_TCCTGTTCACAGGAAT	7759	22351		SN_H2030_GGCTGTCAGTTATGGC	10382	18435
SN_A375_CGAAATGAGTACCGCA	8451	28795		SN_H2030_ACGTTGTAGGCTATGT	5941	11209
SN_A375_TCCCTGGTCAATTACG	12016	35452		SN_H2030_AGACTATGTTAGGTTG	8545	15504
SN_A375_AATCATGTCGAAGCGG	11757	38175		SN_H2030_GAGCTGCTCGTCCTTA	13462	16795
SN_A375_CTCATCATCAAACCGT	9230	28392		SN_H2030_GCCAATAGTTGAGCCG	8353	15912
SN_A375_GCCACACAGCTTGCTC	6985	19970		SN_H2030_AGTTACATCAATTACG	12144	23370
SN_A375_CTTCAGGAGTTGGCCA	7223	23747		SN_H2030_CATCGCTTCAAACACC	7355	15400
SN_A375_ACGTTACAGCTGGACC	7708	22132		SN_H2030_CTAGTTGCACTGGCTG	6245	12511
SN_A375_GCCACAATCCTCACAC	10349	33271		SN_H2030_ACGATTCAGGGACTAA	8823	17105
SN_A375_GCATTGCCACTAAATC	3769	10649		SN_H2030_GTAAAGCCAGACAAAC	10976	22999
SN_A375_ATTTGTGAGGGACCTC	5442	16771		SN_H2030_GGAGCGATCATCGTTT	6679	11760
SN_A375_GGGATAATCGGTTAGT	7008	22150		SN_H2030_ATAATGGCAAACATAG	11749	21564
SN_A375_AAACAGCCACTAAGAA	3558	10954		SN_H2030_TCGCCCATCCCTCAGT	11053	20918
SN_A375_TTCCTTGAGCAACAAG	9176	27605		SN_H2030_GAGGTAGGTAATGGAA	13322	28305
SN_A375_TATAGCCAGCTAATTG	6628	19729		SN_H2030_TGCTATGCACATAACT	9498	20345
SN_A375_AGGACTAAGTCCTTTG	13464	41467		SN_H2030_ACACGGACACCTATAG	16516	32588
SN_A375_CTTGGACCACAGAACG	6744	22017		SN_H2030_ACTCCTCAGCTCCTAC	19272	42353
SN_A375_TGATTGCAGCTGGCTA	5358	15146		SN_H2030_GCCAGGTTCCAGGTCA	3304	5757
SN_A375_ACGGTTTAGGGTCTAT	1122	2927		SN_H2030_AAACGTACATCCCGCT	17193	37595
SN_A375_GTAGGCGAGGTCATTA	5946	18784		SN_H2030_CTCTGTTCATTAAGCT	12660	26151
SN_A375_GCCTGTGCACGCAACT	6472	20965		SN_H2030_TGGTCCTTCAAGCGCC	13203	24992
SN_A375_ATGACAACAGTCTAGC	8102	24750		SN_H2030_GGAAGTATCGCAGGCT	5643	10486
SN_A375_ATTGCGCCAACAGGAT	7919	23762		SN_H2030_GTGTTACAGCCTGATG	7731	13880
SN_A375_CGGATAAAGTAACGAG	5076	17503		SN_H2030_CCTTAGTGTTTGGGCG	5748	10978
SN_A375_TTGTTGTTCGAAGTGA	5521	17462		SN_H2030_TACCAAATCTAATCCT	18311	35682
SN_A375_CCAATATCAATCCTGA	3138	9876		SN_H2030_TCACGGATCATAGCCG	8625	16260
SN_A375_GTTACTCGTTAGTTGG	6802	19922		SN_H2030_GTCCTCCCACAGCCAT	11929	21428
SN_A375_GAACCTTAGGAGCATA	8734	17508		SN_H2030_AATTTCCTCTCAATTC	9150	18450
SN_A375_CACCGGTAGTTCCTGC	7429	25183		SN_H2030_TCAGGAGCAATTGCGC	7474	14874
SN_A375_CTGCAATAGTCCTGAG	4508	13146		SN_H2030_AGTGCCGGTTACATCC	13518	27195
SN_A375_AGTTTGATCCCGTTAC	4358	13143		SN_H2030_GCACATTAGAGGAGTC	5773	12000
SN_A375_TTTAAGCCATATTGAC	4811	15623		SN_H2030_CCCTGGACACCGTTCC	6980	14672
SN_A375_CATCCTTCAGGCGAGT	3431	9501		SN_H2030_AGTCGCATCAGCACCA	23308	29528
SN_A375_CGGGTCTAGGACACTT	6866	23695		SN_H2030_TCTGTGACATTAAAGG	6978	12815
SN_A375_GCTGCACAGTCGCAAT	4301	13663		SN_H2030_GGCTATTAGGGTTAGA	16283	30535
SN_A375_TGCTCTCAGCGGATTT	6991	21242		SN_H2030_CCCAACCGTATTGAGT	9546	19025
SN_A375_GTTGTGAGTTTAAAGC	3998	12515		SN_H2030_GCCGTGAGTCTTACTA	10855	18553
SN_A375_GATCAAGAGATAACCC	7598	23680		SN_H2030_AGTCCTTGTGCTTTAC	12977	24780
SN_A375_GATCGCTCATAAAGCA	9195	25765		SN_H2030_TATAGCTCATCCTAGA	13392	25457
SN_A375_TAGTAACGTCATTACC	6882	20350		SN_H2030_TCGGTAAGTCGTTACT	5031	9268
SN_A375_GCTAAGCGTAAGCTCA	6812	23980		SN_H2030_ATTCCGGAGTCTCACC	12554	25387
SN_A375_GGGTCACTCCTTGTTG	14427	49141		SN_H2030_GTTCTTAGTTAACAGT	15811	27241
SN_A375_GCAATATGTGAGACTC	8942	29065		SN_H2030_GCCTACTTCATTACTC	11821	21448
SN_A375_TAGCCGGGTCCTAGTT	6031	19033		SN_H2030_GCGCGATTCCTTCTAG	6321	12320
SN_A375_GCAATCTAGCACTAAC	5333	15350		SN_H2030_TTGTGCCTCATGCATA	6162	11071
SN_A375_AGTGCACGTCACCAAA	3783	11409		SN_H2030_GGTGAGTAGTATTGGC	9403	18849
SN_A375_CAGCCAATCTAATCTC	4854	13284		SN_H2030_CACATGCCAAAGCGCA	13112	27518
SN_A375_TCAACAATCACGTTAA	8725	25656		SN_H2030_GAGGTACAGAGGCTAA	6673	14044
SN_A375_CCGCTAAAGGGCCACT	5709	19312		SN_H2030_TGATCAGGTCATTGTC	13780	25416
SN_A375_CGCATGATCGCAACAT	7218	21775		SN_H2030_TGAGCACGTCACAGCG	10957	21261
SN_A375_CTACCGGCAGCTTAAT	7253	22696		SN_H2030_ACACTAGGTGCCGCAA	16929	36173
SN_A375_AGATGCTTCCTGATGG	6568	20236		SN_H2030_TAAGGACCAGTTTGGC	9886	18768
SN_A375_ACTTATCTCGAGCTAT	27317	77815		SN_H2030_CATTGCGAGGAGGGTT	7512	16396
SN_A375_TGAAGCAAGCGTGCGT	11291	36251		SN_H2030_GAGTAATAGCTCCTTA	10602	22011
SN_A375_GCGGTTGGTTGGTTCT	5057	14693		SN_H2030_TCTAATCTCGCCTGTT	11303	20442
SN_A375_CCTCAAACAATTAGCT	4985	15294		SN_H2030_ATGTCATCATCCAGGT	15710	28500
SN_A375_AGCATTTCACTAAGTT	8614	27629		SN_H2030_TGAGAACCAAGCGATG	14696	28839
SN_A375_TTGACATCAAGTTATC	13364	36706		SN_H2030_TGCAATATCTAAATCG	12122	21923
SN_A375_ATGCGATTCAATGTGC	5573	18713		SN_H2030_GGTCATTAGTTTCCGC	10697	20900
SN_A375_TAGGAGGGTTCAAGCA	4569	17482		SN_H2030_GACGCAACAAAGGTAC	15139	30601
SN_A375_CTTCACTCACTTCACT	4367	13543		SN_H2030_ATTCCTAGTAATCGCA	11428	23211
SN_A375_AAAGGAGCAACCGCCA	6575	15126		SN_H2030_TCGGTTCTCGCAACAT	16377	30688
SN_A375_CCAATATCAGCAACAG	4123	13198		SN_H2030_GTACACCCACCTCACC	9182	18549
SN_A375_ACTTGTCGTACCGGAT	7472	21531		SN_H2030_TAAGGCTTCAGGATGA	14813	29141
SN_A375_CGTCATTGTAAACAAG	7958	23219		SN_H2030_GGTTTCCTCTAGCTAA	18372	37452
SN_A375_GCGATTAGTTCACTGT	4950	13424		SN_H2030_TCGTAATCACCTACTT	15332	26589
SN_A375_CGGTTTGAGCACAGGG	4259	13076		SN_H2030_CGAAGCGAGTAAACCC	6057	13962
SN_A375_AGCGCCTAGCTAAAGG	4735	14155		SN_H2030_GGTAACCGTAGTTAAC	13645	26847
SN_A375_CTAGATTCATTAGCGC	7493	22390		SN_H2030_GCACGGTTCTATTGTC	12135	22805
SN_A375_CGCCTGTGTGCTCACC	7311	21867		SN_H2030_TTGCTTAGTTCCTGAT	7273	14861
SN_A375_TCTAGCACAACTGGCT	9954	15940		SN_H2030_TAACCGGTCGGTCAGC	6271	12069
SN_A375_GTTCCTTCATAGCGAG	4704	14742		SN_H2030_ATCCTCATCGCCTGTT	18799	33474
SN_A375_AGTTACATCAGGCCTA	9155	14582		SN_H2030_AGTGTTTCAAGCTTTG	10303	20390
SN_A375_TGCACTTGTAATGACT	4786	13203		SN_H2030_CTGATCACAAACCCTA	12582	23727
SN_A375_ACCCTCCCATGTGGGA	4264	15479		SN_H2030_TCCGGAATCCCTGACT	10622	24366
SN_A375_CGATCCTTCCGCCTCA	5984	17728		SN_H2030_ACTATGTCATGCTCCC	17402	32909
SN_A375_AACTTAGTCGATTTGA	3688	9701		SN_H2030_TTTCCGGGTTAAGCCA	8851	21629
SN_A375_TACCTCATCCAAATCA	8611	26057		SN_H2030_AATTTGGTCATTATGG	11385	20569
SN_A375_AAGCCACGTCACAGCG	6470	20220		SN_H2030_TGGCCTGCAACAACAA	10022	18209
SN_A375_GTAAGGTCAAATATCC	5626	18017		SN_H2030_ACTTAGGGTAACGAGG	16573	33010
SN_A375_ATGAAGCCAGTACCGT	4925	15640		SN_H2030_ACCGGCTAGCTCAATA	18306	35651
SN_A375_ACGGTTAGTCGAAGTC	3736	11512		SN_H2030_GACTCACCAAGCCAGA	7447	15210
SN_A375_CAACCCGCACCTGTAA	5678	16649		SN_H2030_TACATCAAGCCAGTAT	8901	16860
SN_A375_TATGGATGTCAAACTG	6422	18564		SN_H2030_GATCGATTCCCTGACT	12917	26367
SN_A375_AGGATCCGTTTACCGT	5622	18751		SN_H2030_GACTTGGTCAGCACCA	7198	13367
SN_A375_TTTGCATTCCTAAGAC	8251	25205		SN_H2030_CAACAATGTGGGTGAA	10748	20621
SN_A375_AAGTCTATCATTACTC	13448	36705		SN_H2030_GTCTTTAGTCATGCAA	9803	17115
SN_A375_TAGGGTTTCATGCAAC	2956	11012		SN_H2030_CGGAGTCTCACTAATG	7977	17873
SN_A375_GGCCGTTAGCAGGCCT	6319	20043		SN_H2030_CTGTACCTCGGTCAGC	9628	20651
SN_A375_AGCGATTTCGATTCTT	10200	28939		SN_H2030_GACACTAGTCACCTAT	14590	27079
SN_A375_CGCTACTTCTACCTAT	8114	27438		SN_H2030_AAGCTCCCACGCAACT	10653	25571
SN_A375_AGTGAACCATGTTGTG	23393	71539		SN_H2030_AGCATTTCAAACTCAT	13299	24225
SN_A375_AGAAACTAGTTATGTG	5587	18473		SN_H2030_AGGCTAAAGCCACATG	9272	19948
SN_A375_GCCCGTTGTCTAGCTT	7073	21201		SN_H2030_AGCGTGCTCATTAGGC	17778	32984
SN_A375_GTCCTAGAGCTACTGG	4699	13950		SN_H2030_GGTTTGTAGCTGTACG	19271	34833
SN_A375_GTTCACCTCGTCATTT	26137	75504		SN_H2030_CGCATTACATGCTTAG	7045	14645
SN_A375_TAGCTTAAGCCGCTAA	8474	30736		SN_H2030_CACATAATCAAACTCA	7132	14459
SN_A375_TGTGGCTCAGATAGAC	4277	12799		SN_H2030_AATTGGGAGGCGGGTA	7519	15900
SN_A375_ATGCAAACACCTATAG	5559	17403		SN_H2030_AACCCGCAGCGCCTAA	8356	17460
SN_A375_GCAACAGCATGAGCAG	6552	18253		SN_H2030_TGATTCAAGCTGAGGG	4431	7405
SN_A375_CTGTGTGAGGCCCAGT	3205	9039		SN_H2030_TGTAAAGCACTGGCCA	10320	20039
SN_A375_GGACAGCCAGAATGAC	13586	41024		SN_H2030_GCTGAGGAGTGAAGTG	6265	12988
SN_A375_CCTTACTCATCCCGCT	8078	23891		SN_H2030_AGAAAGGCACCGGCTA	15094	30745
SN_A375_TGGTGATTCTCACTAT	3819	11443		SN_H2030_TGATGAACACAGCCTG	9485	16615
SN_A375_CAAAGGATCAGCACGC	3185	9373		SN_H2030_TTGGATTCACCCTCAC	10612	22843
SN_A375_CCACATTGTACCGAAC	8453	28102		SN_H2030_GAGTCAAAGCTGTAAC	22428	25479
SN_A375_TCAAGGAAGCCTGACA	12925	44792		SN_H2030_GGGAGTAGTGTCACGG	5037	9936
SN_A375_GTATTGCAGGCCCAGT	8261	25675		SN_H2030_TAGCGCGGTTACAACG	9301	19117
SN_A375_CAAGTATGTGAACAAA	3591	11515		SN_H2030_CCTTGCGTCCACCCTG	8457	17566
SN_A375_GATGGACAGCTCCTAC	5612	17059		SN_H2030_CTTGAATCAGGAATCG	19998	37462
SN_A375_AATTTGGTCAATCATG	12402	35419		SN_H2030_AAGCGCTGTCAGGCCA	7770	15224
SN_A375_GGCTGAGAGGAATAAC	13188	42111		SN_H2030_CTAAGGTTCAGCACGC	7458	15317
SN_A375_GGCTTAAGTCCACAAA	5487	17401		SN_H2030_GTCCTAGAGACAAAGT	9513	19242
SN_A375_GCTAGCGGTTGGGTTA	5574	17246		SN_H2030_ATCCTTAGTGAAACAA	14269	27049
SN_A375_GGCGCTAGTGTTTGAG	6793	20571		SN_H2030_TCAGCCTTCATAATCG	24004	43345
SN_A375_GACCGAACATAAGGAC	9385	28376		SN_H2030_CTAACCCTCAATGTGC	16272	31648
SN_A375_GAGGTTAAGGACCTTG	4595	15275		SN_H2030_ATGGCTTAGAACCTGT	18168	33175
SN_A375_CACAATATCCGTCCAT	38021	89230		SN_H2030_CCATATTTCCTAAATG	11589	23221
SN_A375_TGTAAAGCATGAATAG	5347	15968		SN_H2030_ATGATGGAGCGATAGA	9192	17198
SN_A375_GGGTTACGTGCCGCAA	3061	11304		SN_H2030_GACGTAAAGCGCTCAA	11231	22549
SN_A375_AAGCAAGTCTACTAAG	10079	32287		SN_H2030_CTGACATAGCGATAAG	15888	15740
SN_A375_ATTAGCGGTAAGCTTG	4321	14881		SN_H2030_AAGGAAGCAATTTAGC	7419	17075
SN_A375_ATTAGGTGTCAAAGAA	11263	34554		SN_H2030_GCAGGCTTCTAACCTT	7912	14492
SN_A375_AAGTGCAAGCAAGACA	5760	19405		SN_H2030_TTGAGGCGTATTCGCT	8561	17804
SN_A375_GCTTATCGTTCACCAT	5625	16550		SN_H2030_CACTTAAAGCGTGCAC	9514	20277
SN_A375_TACCGTTGTTAAGGTT	9147	28104		SN_H2030_TCCGGAATCAGCTAAC	11782	23828
SN_A375_TAAGTGCTCTACTAAG	8234	27572		SN_H2030_TGATCACAGCCAGTAT	7641	13982
SN_A375_CGACTAAGTTAGCATG	5015	15435		SN_H2030_CACTAGCCATTCCTCG	10954	21162
SN_A375_TGATGAACAGGCTTGT	11973	33526		SN_H2030_TCTACCTCAAGCTTTG	8962	18553
SN_A375_AGTCCTGAGTAACGAG	10559	33055		SN_H2030_TCAGTGAGTTTCCGGC	7980	16262
SN_A375_TCTTCAAGTTAACAGT	11430	18493		SN_H2030_GCTGCATCAGCAACCT	7869	14777
SN_A375_GTTAGACTCCTCACAC	6262	21723		SN_H2030_ACCGGTTCACGCAACT	12138	23355
SN_A375_TAATCCGCACCCTCAC	9214	28773		SN_H2030_GAGTTGCGTCAACAAT	10052	17976
SN_A375_AGAACCGCAGTAATAG	2932	9556		SN_H2030_CGAAATGAGTTTGTCT	8251	15995
SN_A375_AAGCCTGTCATTAGCA	5284	14939		SN_H2030_CTAAAGCTCTAACTGA	10540	21297
SN_A375_TACTCGCTCATCCACC	6433	18808		SN_H2030_CTTTAGTTCCGGGACT	9262	18329
SN_A375_CAAACATGTAATGGAA	11134	20397		SN_H2030_GACGCAACAGTGAACG	11536	22360
SN_A375_CAGCTCAAGGAACCAA	11130	20189		SN_H2030_GTCATCACATAATTGC	10860	19383
SN_A375_CCCATAACAGGCTTGT	6751	20674		SN_H2030_CATTCATTCAGGCTAT	21200	38094
SN_A375_AGCCGCTAGATAAAGC	4896	16073		SN_H2030_TAGTCAATCCACAATA	7095	12452
SN_A375_CGGGTATGTATTCGTC	3975	12650		SN_H2030_TTAAGCCAGGTCAAAG	8803	17849
SN_A375_TACCAAATCCATCAGG	5377	17729		SN_H2030_GACCTCAAGCTGCACA	18211	36023
SN_A375_TCGCGAGGTCGACTAA	3706	10502		SN_H2030_CACAGGGAGGTCATTA	8059	15998
SN_A375_GGCTGAGAGCGCCTAA	5447	17008		SN_H2030_GTAGGCGAGAAAGGAA	2586	6275
SN_A375_CTTCAGGAGGCATTAC	5397	16671		SN_H2030_GCCTGAGGTTATTGCC	10553	19497
SN_A375_AGTCCTGAGGCTACAT	6206	18503		SN_H2030_GGTTATGGTCACAGCG	4385	6542
SN_A375_TGATCAGGTGTCCTGC	7201	22298		SN_H2030_CTGGTTACATTTAAGC	12812	24108
SN_A375_CCAGCTAAGCATGACT	5795	20222		SN_H2030_TGCACCTTCGATTATG	22505	41005
SN_A375_TAAGCTGGTCGCAAAC	3155	9829		SN_H2030_CGATTTGCAGCTTACA	12593	24285
SN_A375_CGTTATTTCATTATGG	5757	16644		SN_H2030_TATGACATCCTCATGC	14394	27669
SN_A375_TCCTAGTGTCGCGCAA	3607	11891		SN_H2030_TCAGTAGGTTACATCC	19521	39472
SN_A375_GCTTAGTAGTCACTCC	14136	28029		SN_H2030_CTAACCCTCTTGCAAA	5200	11140
SN_A375_AGAAAGGCACTTCATC	4807	14575		SN_H2030_ACTAATCCACTTCATC	18337	34704
SN_A375_AAGGAAGCAACACCTA	3471	12295		SN_H2030_GCTAATATCTCAATAG	8341	15185
SN_A375_GTACTAGGTACAAAGA	3798	12508		SN_H2030_GTCATGAGTGGTTCCC	12737	23168
SN_A375_CCTGATGAGCAGGTTT	5849	17547		SN_H2030_TATTAGCCAAATTCGT	13681	27071
SN_A375_CAATATGTCAAGCTTA	4963	15040		SN_H2030_GAGAAACGTTCATCTA	8234	16603
SN_A375_CCTAATCGTTAGGTGC	3926	12038		SN_H2030_CCTTCAGGTGGATTGC	6664	11850
SN_A375_AGGTCAAAGCCTCTCG	5623	14142		SN_H2030_AAGCTATGTTAGTACG	14960	31027
SN_A375_CGTGCTTTCTTCAATC	3739	10095		SN_H2030_GGCGATACACCAACCG	13495	24951
SN_A375_ATCTATGAGGATTTGC	3970	11561		SN_H2030_TTAGGATGTCCGTAGG	5773	11350
SN_A375_GTGTGAGCATTGCGTA	5440	17306		SN_H2030_AGTCAGGCAGCCAGTT	7035	12549
SN_A375_TTGTCCATCACGCATG	7590	22524		SN_H2030_ATGAATGCATCAGTAT	18291	33314
SN_A375_TCCCGGACAGCAACAG	4255	13658		SN_H2030_CTAATCTTCCCAGTAG	9807	19722
SN_A375_CAGTATGGTGCAATAT	9786	29133		SN_H2030_TTGATGTCACAACAGG	15417	27872
SN_A375_CGGCCATAGCCTGTGA	5879	18694		SN_H2030_CTCCTGAGTTGGGTTA	17646	21529
SN_A375_TTAACTGAGTTTCCTG	10204	30973		SN_H2030_GCTCTGGCATAAAGCA	14498	27954
SN_A375_GTTCCTGGTCTCAGCC	15111	15917		SN_H2030_CGGAGTCTCCTGTTCA	7745	18227
SN_A375_ATTGCTCGTGTTTGAG	3917	10873		SN_H2030_GTCCTCCCATAAACCT	7043	13421
SN_A375_AAGCGAATCGAAGTAG	6082	21941		SN_H2030_CTTCAGGAGCGAGCGA	5533	10632
SN_A375_ACGGTTAGTACCGAAC	13675	23333		SN_H2030_GGCCTTAAGTGAACAG	13336	27076
SN_A375_CCCAAACCATGACTAT	8793	26000		SN_H2030_CTACTTAGTAATGGAA	8859	16965
SN_A375_TCTCGCCCAAGTTATC	10782	33743		SN_H2030_TAGCTTGCAGCTAACC	8534	17979
SN_A375_AAGCCTGTCGCACAAT	3543	10871		SN_H2030_GGCTAGACAACTGGGA	6653	12201
SN_A375_GCCGTGAGTCGTAATG	3078	7620		SN_H2030_CAGGATGCACCAGGTT	6291	12066
SN_A375_ACTAGGCGTCGTTATC	3673	8505		SN_H2030_ACTAACTCAACCCTAA	11157	22541
SN_A375_TAGCCGGGTGCTTACT	3418	9668		SN_H2030_TATCACAAGTAACGAG	20511	39120
SN_A375_CACTTTGTCCCGTTAC	5127	15045		SN_H2030_AGGATATAGCATGGTT	8262	16097
SN_A375_ACACTAATCCCTGGTT	5869	19775		SN_H2030_TTGCATTTCGATTATG	12284	22637
SN_A375_ACGGTACGTTAGGATT	4478	14237		SN_H2030_GTTCCCAGTCCACAAA	13160	25466
SN_A375_AATGTCCAGTTTGTCT	5381	16252		SN_H2030_ATGACGAAGTTCCTCA	14193	30413
SN_A375_TAGGAGGGTGCATCGG	4407	16223		SN_H2030_GAGGTTAAGCTAAGTC	8763	18106
SN_A375_GTCTTTAGTGTGCAAC	5639	15435		SN_H2030_TATTTGGAGCCACAAT	13658	25958
SN_A375_GATCGATTCGCTATGG	10257	30404		SN_H2030_GTTCACCTCCTTCGTA	7929	14454
SN_A375_GGATACTTCATGAGCT	5827	21176		SN_H2030_CCGGTAGGTCCGCTGT	5215	11249
SN_A375_TAGTCAATCCCGCATT	7936	25149		SN_H2030_TACGGTTAGCACAGCC	8534	17559
SN_A375_TGTTAGCAGTTATGTG	8270	24450		SN_H2030_GAGTTACTCACGCCAA	10062	19699
SN_A375_CCTGTAACACTGACTA	4024	11736		SN_H2030_GATGCGACACAGGAAT	10704	20086
SN_A375_AAGGTATAGGACACTT	12698	26511		SN_H2030_CCTGAGTCAGCCGCTA	27199	51524
SN_A375_CTCATTAGTCCGGTTC	8488	25643		SN_H2030_ATTATGGTCATAAGCC	15363	29406
SN_A375_TTTAACGAGACTAAGG	13164	40428		SN_H2030_GCCTTTATCATGCTCC	13396	24889
SN_A375_CGTAGCGGTACGCGCA	10319	34049		SN_H2030_TGATCCTGTAATTAGC	8127	14613
SN_A375_AGTAATGCAGTTGCGT	7544	12431		SN_H2030_GCAATGAAGGAGGACT	7564	13749
SN_A375_GTTGCATAGTGAGCGG	6377	19516		SN_H2030_GTTGCATAGAGAAGGG	8443	17812
SN_A375_GAGGCTTGTATCTGGA	7102	20651		SN_H2030_CTTCAATTCACTAGGT	10271	19415
SN_A375_CTTAGGAGTTTCCGGC	17154	60279		SN_H2030_ATAGGTACATAGTCAT	8179	15806
SN_A375_GCTAAGAAGAAAGCAT	6091	22112		SN_H2030_TGCCATTGTGTCCAAA	9339	16473
SN_A375_GGAACCTGTCCGTGAG	3439	10863		SN_H2030_ATTCCTAGTTACCGGG	10395	20820
SN_A375_ACGCACGGTCACAGCG	9892	28857		SN_H2030_TTTCAGTTCATCCTCA	20183	22081
SN_A375_CCTAATAAGACAGGCG	5752	17875		SN_H2030_AGTATAGCACACAATT	10763	21799
SN_A375_CAGCCTAAGTTCCCGT	7636	23775		SN_H2030_CTCTAAGCATGTGGGA	6813	16753
SN_A375_GTACTTCGTTGGTTAG	13627	40768		SN_H2030_AGGTTTGGTGTTGCAA	8542	16922
SN_A375_TAGGCTAGTGCTGGTG	5049	15638		SN_H2030_ATTTGCAAGTCATTGA	9550	17668
SN_A375_CTATTCAGTTATTGCC	6706	19473		SN_H2030_GAGGGAGCAGCACCAT	7059	15644
SN_A375_ACAAACTGTTTACGTC	14527	42738		SN_H2030_AAAGCCGCACTAAGCC	8952	19083
SN_A375_AGCCGCTAGTTATTCC	8796	26430		SN_H2030_AGGGCTACAACAACAA	10486	21201
SN_A375_TACGGATTCCTTGCGT	5173	18152		SN_H2030_GCTGATCCAAATATCC	11338	21351
SN_A375_TGTGTGAGTTTACGTC	4646	13280		SN_H2030_GCCTATTGTTAGGTGC	6896	12763
SN_A375_TGTGATCAGCAGGTGG	7196	22567		SN_H2030_TTCGGTACACCAACCG	8656	18084
SN_A375_CCATAATCATCAATCG	3858	11268		SN_H2030_CGCACAATCATCAGTA	16588	32067
SN_A375_CTGGTTACAACTAGAA	12301	37649		SN_H2030_GTTCACCTCATGACCG	12906	24413
SN_A375_TTAAGGTGTTGGTTCT	4218	12369		SN_H2030_TTTCCACCACTAAATC	9356	18687
SN_A375_TGGTCATAGTGAGCGG	4388	14005		SN_H2030_CAGGCTGGTAATCGCA	14930	27597
SN_A375_AGTGCGGAGAATCTCA	7693	27521		SN_H2030_ACTTCGCTCGCTAGCA	1586	3532
SN_A375_ATGTTGTCAGCATGTC	11890	33635		SN_H2030_GCGTAACGTGTTAAAC	8059	14061
SN_A375_AAGCTCCCAAACCTAT	2259	7208		SN_H2030_CTATTACTCGTAATCA	9563	18529
SN_A375_GCTTAGTAGCTTAACA	5275	16107		SN_H2030_TTGACGTAGCTGTACG	6445	12512
SN_A375_TTTAAGGTCGCGCTAA	4419	14885		SN_H2030_TTCAGGTAGCCACAAT	12131	23390
SN_A375_GGCTGAGAGCCTGAGC	7572	22526		SN_H2030_AAGCTATGTCCGGTTC	8328	18917
SN_A375_GCCAATAGTGCTTAGA	4120	11730		SN_H2030_GTGCACGGTTAGTGAT	6887	11222
SN_A375_TGAGGGCCAAAGCTAA	10499	36361		SN_H2030_CATGCGCAGGATTGAG	11606	23519
SN_A375_GGAACTAAGATAACCC	11045	35529		SN_H2030_GCCTGCTGTGCTTACT	17716	32488
SN_A375_AGGATGCAGCTGTACG	4726	15750		SN_H2030_ATGGTGCGTAACGGGA	5727	11435
SN_A375_CCCAATTGTAAAGCAA	10828	35788		SN_H2030_AATCAGGAGCTATTGA	8250	16317
SN_A375_GCTGATCCAAAGCTAA	11273	35190		SN_H2030_CTTAATGAGGTCCACA	6908	13796
SN_A375_GGCTCACAGTTGTCTT	14623	40523		SN_H2030_TGCTTTAGTCAATACG	14388	28736
SN_A375_TTTGTCTAGTCCTGAG	8449	26151		SN_H2030_CTGGTAAGTCCTAGTT	11715	22948
SN_A375_TGTAAAGCACCTACTT	3613	11437		SN_H2030_ATCATCAAGACTTACA	7637	14603
SN_A375_CGAAATGAGTGATTCA	12656	40295		SN_H2030_GTGCCTTTCCAAACAC	9216	18137
SN_A375_GACCTGATCCCTGATC	4619	15051		SN_H2030_TTGACGTAGCGGCTGT	9353	17076
SN_A375_TCGCGAGGTCAAACTG	4616	13462		SN_H2030_CGTACGGGTAATAACC	11318	23497
SN_A375_CGAACAAAGCGCATTG	11120	35015		SN_H2030_GGCTTCAAGTGAGGGT	10597	20989
SN_A375_CTATTACTCCGTCCAT	6809	21024		SN_H2030_GCAGCAACATAGACTT	2499	3638
SN_A375_TACCTTTAGTTGTCAA	5669	16052		SN_H2030_GTGCAAGCAAGCTACC	8399	17285
SN_A375_TCCCGTTAGGGTGAGT	3945	17011		SN_H2030_CTAAGTCAGCATTATG	9478	19054
SN_A375_CGTGCACAGCAGCTAT	3711	11785		SN_H2030_TTGTTCCCAGGTTAAA	7869	15051
SN_A375_GCGATTAGTCCAAATG	5344	16800		SN_H2030_GTCTCACTCCCTGGTT	19367	23464
SN_A375_GGAAGTATCATTTGCT	10861	28824		SN_H2030_CTGTTCATCTTAGTCT	8824	15729
SN_A375_GTCATTAAGTTTGGGT	4019	9630		SN_H2030_ACTATGTCAAGCGAGC	6013	11424
SN_A375_GCTGTGCAGAATCTCA	13206	43190		SN_H2030_CGTAACCCATAATCAC	8024	15984
SN_A375_GATTCAATCGCTTCTA	5960	17522		SN_H2030_AAACGCGCATATAACC	9994	19913
SN_A375_ACTCGCTTCAAGCCTG	7096	23876		SN_H2030_TCAGCGATCATTACAG	15202	28961
SN_A375_CCGTTAACAAGTAAGC	6276	19443		SN_H2030_CAACAGGCATTAGCGC	9726	17916
SN_A375_TAAAGCCTCTGCAAAC	8259	27335		SN_H2030_GTGTGCGGTTGCTGGG	3804	9210
SN_A375_TCATTGCGTAAATTGC	7422	23875		SN_H2030_GTTCTCATCGGGCCAT	9629	17102
SN_A375_AGCGCTCAGTAGCGGG	4765	15843		SN_H2030_CCAGCCTGTAATGGCC	13416	23715
SN_A375_GCATGAAAGACTATTG	3629	10212		SN_H2030_GAACCAGCAACAGGTG	17087	32331
SN_A375_GCTATCCTCTTGTCCA	10230	30350		SN_H2030_ACTTATCTCCGTGACA	14313	27046
SN_A375_GGTTTCCTCGGCCAGT	4964	16019		SN_H2030_ACATTAGTCGCTTGCT	11836	21619
SN_A375_TGGGCATGTTGCGGAT	4537	9339		SN_H2030_GGCTAGACAACCTAAT	14679	29389
SN_A375_ATAAGTCGTTGTTGTC	7875	23116		SN_H2030_TACCGCAAGCATTTCT	13155	26630
SN_A375_ATGATGACAGCCTTGG	4664	13715		SN_H2030_CCGTTTGGTTAGGCTA	5777	10400
SN_A375_GCATATATCTCCATAT	16148	46967		SN_H2030_CGTTTGGAGAGGATAT	7659	15382
SN_A375_AGACTATGTCGTTATC	6186	17105		SN_H2030_GGAGTGAGTGACATAT	7392	15506
SN_A375_AACATCATCCATAATG	7396	21513		SN_H2030_TCTCAAGCATAATGTC	13025	24629
SN_A375_CCTCCTGAGCTTAGCG	3853	15600		SN_H2030_CGCAATAGTGTCCTGC	14288	27801
SN_A375_CGAAATGAGTAGCGGG	15217	55770		SN_H2030_AGTCAAGAGCTCCCTG	6251	14061
SN_A375_CAGGCTGGTATTGAGT	6398	19179		SN_H2030_CACAGGCTCCTCCTAA	6638	13911
SN_A375_TGCATTAAGTTTAACG	5591	16308		SN_H2030_CGTGGTTCATGTCAGC	4499	7937
SN_A375_GTTTAGCAGTCAGTAC	4705	14134		SN_H2030_GCTATCCTCCTTAATC	9885	19172
SN_A375_TACGTTAAGTCTGGGC	5011	14160		SN_H2030_TTAGCAATCTTTAAGG	14532	29254
SN_A375_GACTATTCAGTTAGCC	5307	15503		SN_H2030_AGGATGTCAGTTATCG	9717	17489
SN_A375_CATTCATTCATAATCG	7317	20002		SN_H2030_ATGTTGTCAGGCGATA	18086	33330
SN_A375_ACATAGCTCTAGCTAA	5175	17323		SN_H2030_ACATTAGTCATGCAAC	11540	22083
SN_A375_GCATCCTTCCTTTACG	7613	23502		SN_H2030_TTTGGCTGTTAAGCTG	14024	25782
SN_A375_CCTTAGTGTTCGCTCA	1831	5829		SN_H2030_TTACGTTTCTCTAGCC	11773	23190
SN_A375_TACTGACAGTCCTTCA	4451	12279		SN_H2030_TAACCTAAGTAGCGCC	5524	11656
SN_A375_ACTGAATGTTTGACCT	15370	43868		SN_H2030_CTCCATCAGCGGCTGT	6498	12171
SN_A375_ATCGAGGCATAGCTGC	4991	16339		SN_H2030_TTGCACACATAATCGT	7860	16633
SN_A375_TGGCCATCACTAAGTT	10832	33122		SN_H2030_TATCACAAGTTAGGCT	5939	13040
SN_A375_TAGGTGCGTAATAACC	4471	13986		SN_H2030_GCTAGCCAGTACCGCA	16580	33734
SN_A375_AGCACTTAGCGGCTGT	3105	10267		SN_H2030_ATCACACAGCCGCTAA	26785	30351
SN_A375_TACTGACAGTAGCGGG	3673	11391		SN_H2030_AGTAGCTTCCCATAAA	8977	19785
SN_A375_ATATGCATCCCGAAGC	5389	17170		SN_H2030_TAATGGACATAATCGT	12806	22621
SN_A375_ATGCAAACAAACTGTT	4409	12939		SN_H2030_GTTGGCGGTGTGTGGT	4865	9639
SN_A375_ACGCAAGCAGCTCAAC	4100	13000		SN_H2030_ACCTGGATCTGGCTTC	8113	15647
SN_A375_AGCACAGCACACTAAT	6724	21284		SN_H2030_CATAGACTCGGCTATG	13767	27317
SN_A375_CAGGATGCACTAAGTT	8934	28509		SN_H2030_GTCCTAGAGGCTAAGA	5231	9539
SN_A375_TGTGCAAGTTCAAGAT	6401	19790		SN_H2030_TAAAGCCTCAGCAAAG	16417	16747
SN_A375_GCGCAAACATACCCGG	4034	13198		SN_H2030_CGGAGTCTCTAACCAA	10056	24191
SN_A375_CGTAACTAGGTTTGCG	10584	32865		SN_H2030_CTCACACTCGGGATTT	8015	17086
SN_A375_AAGTCTATCCAAACAC	9176	27406		SN_H2030_TGATTAGTCTTGCTAT	34036	37332
SN_A375_GTGTAACTCAGAAACG	3554	11557		SN_H2030_AGAAACTAGATACTTG	9503	19874
SN_A375_CATCGCTTCCACAATA	5021	15690		SN_H2030_TACTGAGGTTGGCGTG	6793	13252
SN_A375_AAGTGTTGTTAGTACG	5978	10439		SN_H2030_CCTAATCGTGTCACGG	25140	43159
SN_A375_ACCCTCCCATAGACCC	3367	11084		SN_H2030_TTGCCCGTCGTAACGT	5990	10460
SN_A375_TTCAACCGTGTTAGCA	8890	25195		SN_H2030_TTAGCAATCCCTCAAC	10277	20399
SN_A375_GTTCTTAGTTTCCACG	5806	17172		SN_H2030_TTCCCACAGGAACGGT	11160	22727
SN_A375_CGCTCAGCATTAGCCA	4208	12359		SN_H2030_ATATGCTCATTATCCC	10194	19724
SN_A375_CAGCCTTTCTCCATAT	6518	19075		SN_H2030_CTCATGCTCTTTAAGG	8761	18059
SN_A375_CAAACAACACCTACGG	3800	12198		SN_H2030_ACCTTCCAGTTATCTC	15376	28385
SN_A375_CCGCAAGGTCTTTATG	9772	28310		SN_H2030_GGCGGTAAGGAACGGT	4615	9363
SN_A375_GGTAACCGTAAGTCGC	5501	17622		SN_H2030_ACGAACAAGTAGCCAT	9365	17421
SN_A375_CAGGGTGAGTCATGCG	3069	10503		SN_H2030_GATCCGTCACAACAGG	8531	14878
SN_A375_GTGGCTTCATAGGCGA	3839	11082		SN_H2030_GTCTTTAGTAAAGCGG	5304	10146
SN_A375_GCTGGTTCAATAATGG	6658	18366		SN_H2030_ATGTTGTCAGATAGAC	12124	22639
SN_A375_GGGTATTTCGCTCCAT	6323	21968		SN_H2030_CTCCTAATCGTGCTAG	8304	16889
SN_A375_AAGCGCTGTGCATTTC	9918	31187		SN_H2030_TACTGCACATGAGTTT	7782	15616
SN_A375_CGTGTTACAGTTGCGT	9598	19680		SN_H2030_TGTGAAACAGGTTTGC	10926	20619
SN_A375_TTCAACCGTTAGCTGA	7278	21746		SN_H2030_ACATAGCTCACTAATG	9627	18809
[truncated: 1,630 more rows]

## Sheet: Figure 2d
H2030					A375
CBs	UMIs per cell	gene counts per cell	group		CBs	UMIs per cell	gene counts per cell	group
SN_H2030_AGGCTAAAGCTGTACG	116862	11168	10XGenomics		SN_A375_AACATCATCGTCATTT	133511	11613	10XGenomics
SN_H2030_TCGTTAAAGTAGCTTA	95891	11104	10XGenomics		SN_A375_TAAGCCTAGCTAGAAG	122402	10975	10XGenomics
SN_H2030_ACTTATGAGGGCTTAT	83046	10333	10XGenomics		SN_A375_GCTAGTGTCTGTGAGT	118907	10876	10XGenomics
SN_H2030_GGACATAAGTAAGGGC	53509	7144	10XGenomics		SN_A375_GCCGTGAGTTAGGATT	122927	11287	10XGenomics
SN_H2030_GGCGCTAGTCACGAAC	74578	10045	10XGenomics		SN_A375_GGTTGGTGTGAAGCCT	116628	11077	10XGenomics
SN_H2030_TACGTACAGGCATTGT	73240	9881	10XGenomics		SN_A375_AAGGAAGCAAAGGTAC	118777	11512	10XGenomics
SN_H2030_TCCATATTCTTACTCG	65163	8987	10XGenomics		SN_A375_CATTGCGAGCTTCCCG	104917	10394	10XGenomics
SN_H2030_CATCCTTCAGCTTAGC	70395	9827	10XGenomics		SN_A375_ATCCAACAGGACGTAA	98499	10048	10XGenomics
SN_H2030_TATTTGCTCACCTGCT	66283	9568	10XGenomics		SN_A375_ACGCACGGTGTAATAC	107738	11103	10XGenomics
SN_H2030_CGATTATCATAGTCAT	64629	9441	10XGenomics		SN_A375_AACGCTAGTGTTTGCT	108049	11163	10XGenomics
SN_H2030_TAATCCGCACCTACTT	58781	8636	10XGenomics		SN_A375_GTATTGTCATGTTTGG	105826	11012	10XGenomics
SN_H2030_AATTTGGTCACGCGGT	65004	9555	10XGenomics		SN_A375_GTACACCCAGGACACA	110086	11472	10XGenomics
SN_H2030_GCCAACATCATAAGCC	58134	8554	10XGenomics		SN_A375_ACCACACCAGCAACCT	100749	10553	10XGenomics
SN_H2030_CAATGCCCAATCCCTT	62263	9173	10XGenomics		SN_A375_GTCTTTGTCGACCTGA	104710	11094	10XGenomics
SN_H2030_GCTTTATTCTAAGGTC	60857	9144	10XGenomics		SN_A375_TTCCTTCTCCTTGCGT	96422	10218	10XGenomics
SN_H2030_CAGAACCGTAAATTGC	63188	9666	10XGenomics		SN_A375_CAGCTATAGTTCCTGC	99093	10568	10XGenomics
SN_H2030_CCAAACCCACCAGGTT	60757	9404	10XGenomics		SN_A375_TGCCATTGTTAGCCAA	98218	10489	10XGenomics
SN_H2030_AAATGGCCACTTACAG	57738	8973	10XGenomics		SN_A375_ATGTCAATCTCAATTC	105333	11253	10XGenomics
SN_H2030_ACCAGGGAGACTAAGG	60454	9604	10XGenomics		SN_A375_GTCCTCCCATGAAGTA	101819	10954	10XGenomics
SN_H2030_CATTGCGAGCACGATT	58537	9385	10XGenomics		SN_A375_AGTTGCGTCACAGACT	96406	10421	10XGenomics
SN_H2030_ATCAGGTTCTGTAAGC	56451	9080	10XGenomics		SN_A375_GCCACACAGCGAAGTA	99982	10821	10XGenomics
SN_H2030_AGTCCTTGTCGTAATG	57128	9265	10XGenomics		SN_A375_CCAGGAACAATATAGG	93900	10204	10XGenomics
SN_H2030_TTAGCGGTCAATTACG	54529	8874	10XGenomics		SN_A375_GATTCCTGTGGCTTCC	78693	8563	10XGenomics
SN_H2030_GATGCTTAGTCATGCG	52942	8707	10XGenomics		SN_A375_GTAGTTTCAGTAAGTA	93633	10301	10XGenomics
SN_H2030_ACAACATGTCTAACAG	55236	9151	10XGenomics		SN_A375_ATGACGAAGTATCGCG	92123	10142	10XGenomics
SN_H2030_CGCTAATAGCAAGACA	54542	9118	10XGenomics		SN_A375_CCTTGTTCAAACCCTA	96158	10604	10XGenomics
SN_H2030_CCTAAGCCACCTGCCT	54952	9237	10XGenomics		SN_A375_GTAAGCAAGATGGAGC	95787	10674	10XGenomics
SN_H2030_CCTGTATGTCTAACCT	53875	9108	10XGenomics		SN_A375_CGTTAAATCCGTTAAA	93360	10455	10XGenomics
SN_H2030_CCTTGCGTCCCTCATA	51813	8802	10XGenomics		SN_A375_TTCAACCGTAAGGTCC	95236	10806	10XGenomics
SN_H2030_TTAGGAACATGTCAGC	50759	8651	10XGenomics		SN_A375_CTGAAACTCGCAAACT	92709	10542	10XGenomics
SN_H2030_GTATGTGGTATTTGGG	51748	8856	10XGenomics		SN_A375_CGCTAATAGCAGGCCT	89965	10245	10XGenomics
SN_H2030_GTAAAGCCATGAATAG	49079	8418	10XGenomics		SN_A375_GTTAACGGTGTGCAAC	86961	9923	10XGenomics
SN_H2030_CCTGAGTCAGCCGCTA	51524	8872	10XGenomics		SN_A375_CACGCTAAGCATTATG	85957	9978	10XGenomics
SN_H2030_TGCATGAGTCGCGCAA	50266	8724	10XGenomics		SN_A375_TCAATCGCACGTAATT	84968	9897	10XGenomics
SN_H2030_CAATAAGCACAATGCC	51881	9012	10XGenomics		SN_A375_CTCCAACTCTATCGCC	90277	10544	10XGenomics
SN_H2030_ACACTAATCCAGGAAA	50881	8876	10XGenomics		SN_A375_CACAATATCCGTCCAT	89230	10467	10XGenomics
SN_H2030_CCTACTTCACCATATG	49948	8743	10XGenomics		SN_A375_ACTCCTCAGGCCTGGT	83797	9856	10XGenomics
SN_H2030_CTTAGTTTCACGCCAA	44554	7818	10XGenomics		SN_A375_GCATCCTTCATTTGTC	87216	10287	10XGenomics
SN_H2030_CTATGACAGGTAAGGC	50716	8909	10XGenomics		SN_A375_CGAAGGCCAGCTTACA	80428	9524	10XGenomics
SN_H2030_TCAGCCTTCATAATCG	43345	7620	10XGenomics		SN_A375_CTATTACTCTTTGACT	82281	9777	10XGenomics
SN_H2030_ACCTTGCTCGCACAAT	51560	9079	10XGenomics		SN_A375_GGTTGGTGTACCGAAC	73474	8748	10XGenomics
SN_H2030_TCAGCCTTCTGGCTTC	48770	8601	10XGenomics		SN_A375_GGGATAATCTTGAGCG	76396	9096	10XGenomics
SN_H2030_ATTGTCCGTAGTAAGA	47259	8337	10XGenomics		SN_A375_TTTGGCTGTATTGCAG	82301	9836	10XGenomics
SN_H2030_AACTAGCTCTCAATGA	49817	8793	10XGenomics		SN_A375_TACGGATTCTAAGTGC	86818	10492	10XGenomics
SN_H2030_TGGCCATCAATGCCCG	46840	8317	10XGenomics		SN_A375_GTTTGTAAGTGCACGC	81026	9803	10XGenomics
SN_H2030_GTTTCCTCAATTATGC	41927	7447	10XGenomics		SN_A375_GCTTGACCATCAGCAC	83144	10072	10XGenomics
SN_H2030_CATCACACAAACTGCC	46920	8418	10XGenomics		SN_A375_TTGCTTAGTGCGCAAT	84502	10323	10XGenomics
SN_H2030_GACGCAACACTTAGGC	48333	8677	10XGenomics		SN_A375_ACCAGGCTCATCGTTT	79560	9721	10XGenomics
SN_H2030_GGTACTAGTTGTTCAC	46610	8371	10XGenomics		SN_A375_TAGTGAGAGGCTGTCA	81100	9964	10XGenomics
SN_H2030_GCTAATATCATTTGCT	47831	8630	10XGenomics		SN_A375_ACTATGTCAGCAAGAT	77829	9693	10XGenomics
SN_H2030_TATGACATCAAGACTC	42442	7734	10XGenomics		SN_A375_ATTGCTCGTTAAATGC	77022	9619	10XGenomics
SN_H2030_GGATTCAGTCACAAAT	45190	8266	10XGenomics		SN_A375_GACTCACCAGCTCAAC	76495	9576	10XGenomics
SN_H2030_GCAGGCTTCATGTCAA	45113	8252	10XGenomics		SN_A375_CTTCTAAGTTGCAGTA	83739	10489	10XGenomics
SN_H2030_CATTCATTCGCTAAGT	44946	8227	10XGenomics		SN_A375_ACTTATCTCGAGCTAT	77815	9748	10XGenomics
SN_H2030_CAAATCATCATCCTGC	44403	8130	10XGenomics		SN_A375_TTCATTCAGGAGTCTT	76536	9603	10XGenomics
SN_H2030_TTGTCCATCCAATAGC	44882	8247	10XGenomics		SN_A375_GCGCTTAAGGAGGACT	77333	9739	10XGenomics
SN_H2030_AGCTGCTCAGCACGTT	43374	7995	10XGenomics		SN_A375_GTTCACCTCGTCATTT	75504	9558	10XGenomics
SN_H2030_CTTCAATTCTCCATAT	44649	8249	10XGenomics		SN_A375_TCGTTTCCATTAGCCA	82423	10465	10XGenomics
SN_H2030_TGCCGGTAGCACAGCC	44125	8229	10XGenomics		SN_A375_CTTGTTTAGCGCCTAA	79856	10296	10XGenomics
SN_H2030_TGAGGTGCACGAACAG	45277	8468	10XGenomics		SN_A375_AGTGAACCATGTTGTG	71539	9263	10XGenomics
SN_H2030_CTACCTCAGTAGCTTA	40416	7597	10XGenomics		SN_A375_CATCCTCAGTTGCCTC	76636	10013	10XGenomics
SN_H2030_CAAGTAACATCGCTCC	41570	7815	10XGenomics		SN_A375_GCAAACCGTTTCCTCC	71585	9421	10XGenomics
SN_H2030_AGCACTTAGCAGCTCA	44762	8443	10XGenomics		SN_A375_ACCTACCTCACCATTT	74243	9938	10XGenomics
SN_H2030_GACATTATCTATTGTC	43887	8293	10XGenomics		SN_A375_ATGGTTATCTCCTCTT	68069	9120	10XGenomics
SN_H2030_CACAGGCTCATGTGGT	43252	8191	10XGenomics		SN_A375_CGCTCCATCTTAGTGA	72971	9793	10XGenomics
SN_H2030_AAGGATGTCTAATCAG	42854	8121	10XGenomics		SN_A375_CATTTGTTCAGCCAAT	68595	9221	10XGenomics
SN_H2030_AGGCAGGTCAGTGAAG	38739	7374	10XGenomics		SN_A375_GGTTTCCTCAGGCCTA	68955	9289	10XGenomics
SN_H2030_ACGAACAAGGAGGGTT	42933	8182	10XGenomics		SN_A375_AGCCTCCGTTTGCGAA	65189	8793	10XGenomics
SN_H2030_GATTATGTCGGCTAGC	42034	8011	10XGenomics		SN_A375_CGAAGCGAGAGCCGGA	60738	8201	10XGenomics
SN_H2030_ACCTCACTCTACCTAT	43007	8215	10XGenomics		SN_A375_TATGACATCATAACGC	74404	10050	10XGenomics
SN_H2030_CATCCTCAGCTGGACC	38802	7453	10XGenomics		SN_A375_AATAACCGTCGTTATC	70221	9494	10XGenomics
SN_H2030_CCAGACTCAAGACTCC	38813	7459	10XGenomics		SN_A375_TGCGATTAGTCACGAT	70152	9529	10XGenomics
SN_H2030_AATGCAACACCCACAG	45919	8839	10XGenomics		SN_A375_TAGTGAGAGATAAAGC	74174	10086	10XGenomics
SN_H2030_AACAGGATCATGCTCC	44831	8661	10XGenomics		SN_A375_GTAGGCGAGCACCACA	60577	8276	10XGenomics
SN_H2030_GACCGAACACAGCCAT	40719	7868	10XGenomics		SN_A375_CGTGCTGCAATCCCTT	66902	9249	10XGenomics
SN_H2030_CCCGTTGTCTTGATGA	40153	7765	10XGenomics		SN_A375_GCTGACATCCTCACTA	60915	8452	10XGenomics
SN_H2030_ACTCCTCAGCTCCTAC	42353	8203	10XGenomics		SN_A375_AGAATCTGTTCAAGAT	62615	8694	10XGenomics
SN_H2030_TGATTGCAGCGCCTTT	41209	7982	10XGenomics		SN_A375_TTTGACCGTTACTAGG	69853	9704	10XGenomics
SN_H2030_AATGCAACAGCCTAAC	44394	8605	10XGenomics		SN_A375_GATCGAGCAGCTAATT	70110	9775	10XGenomics
SN_H2030_TATGGCCCAGTTAAAG	41050	7991	10XGenomics		SN_A375_CTATGAGGTTGAAGCC	62272	8701	10XGenomics
SN_H2030_CCTAATCGTGTCACGG	43159	8411	10XGenomics		SN_A375_TACGTAATCCTCACAC	67813	9521	10XGenomics
SN_H2030_TATTGACCAAATGCCC	39884	7778	10XGenomics		SN_A375_GAGGTACAGTGCTGTG	67789	9546	10XGenomics
SN_H2030_AATTGCCAGGACTTAC	40821	7961	10XGenomics		SN_A375_GCAATGAAGCGGTTAT	69017	9781	10XGenomics
SN_H2030_ACCTACCTCCGGTTAG	42034	8215	10XGenomics		SN_A375_TCGCGCACAAACTAAG	57893	8229	10XGenomics
SN_H2030_TGGATTCAGGATTTGC	42700	8353	10XGenomics		SN_A375_CCGTTACTCGGCTAGC	68090	9728	10XGenomics
SN_H2030_TGCACCTTCGATTATG	41005	8025	10XGenomics		SN_A375_TAATGCATCCAGGTTG	62491	8949	10XGenomics
SN_H2030_TGGTCCTTCGTCCTTA	42281	8276	10XGenomics		SN_A375_CATCGCTTCTTTGTAC	55543	8013	10XGenomics
SN_H2030_ATCCACCTCTTAGCCC	40742	7980	10XGenomics		SN_A375_GCAGCAACACATAACT	69988	10105	10XGenomics
SN_H2030_TCAGTAGGTTACATCC	39472	7732	10XGenomics		SN_A375_TAGGAACCATTAGGCC	64603	9343	10XGenomics
SN_H2030_CTTTGGTGTACAAAGA	39243	7728	10XGenomics		SN_A375_TGCCTGTTCTAATTGG	63975	9308	10XGenomics
SN_H2030_TTGACGTAGGAGCACG	36197	7129	10XGenomics		SN_A375_CAGGTTAGTGGTTCCC	62703	9132	10XGenomics
SN_H2030_CCCAAATAGTAACCAC	44145	8697	10XGenomics		SN_A375_TGCTCTCAGGTAACGA	61386	8984	10XGenomics
SN_H2030_AAGAATCAGTTATGGC	37961	7484	10XGenomics		SN_A375_GGAGCAAGTCACTCGC	65824	9637	10XGenomics
SN_H2030_CGATATTCACCTAATG	40202	7934	10XGenomics		SN_A375_CATGCGGGTATTCGCT	60032	8821	10XGenomics
SN_H2030_TCGGTTCTCCTAGTTT	41438	8179	10XGenomics		SN_A375_TAATGCATCTGTGAGT	60685	8919	10XGenomics
SN_H2030_GAAGCCTGTTAGGCTA	40237	7960	10XGenomics		SN_A375_GCTTTATTCAGAAACG	61904	9149	10XGenomics
SN_H2030_ATTAACCCATGCATAT	34631	6857	10XGenomics		SN_A375_TGGCCTTTCATAACTG	60322	8927	10XGenomics
SN_H2030_TTGTCCATCATTAGCA	36904	7330	10XGenomics		SN_A375_GGACCTCAGGCGCACT	61602	9121	10XGenomics
SN_H2030_AACCTCACAGTAATAG	38637	7686	10XGenomics		SN_A375_ATAACGACATGGCCTG	51001	7560	10XGenomics
SN_H2030_GTCATTAAGGCTGTCA	40426	8055	10XGenomics		SN_A375_AGGATATAGTTCCTGC	57559	8542	10XGenomics
SN_H2030_TTGGCTTGTTATCCTA	40231	8019	10XGenomics		SN_A375_AGAACCGCAGGCTACT	60200	8968	10XGenomics
SN_H2030_CTAAATGTCCCAGTAG	39327	7840	10XGenomics		SN_A375_CTTAGGAGTTTCCGGC	60279	8981	10XGenomics
SN_H2030_CTTCACTCATCCATCT	37451	7471	10XGenomics		SN_A375_ATTTGTGAGCATTAGC	57777	8611	10XGenomics
SN_H2030_ACGTTACAGGTCCGTA	40616	8113	10XGenomics		SN_A375_CCGATGCAGCCGCTAA	55970	8371	10XGenomics
SN_H2030_CGCCACACAATTTAGC	39879	7969	10XGenomics		SN_A375_GAAGTATAGTGCACGC	59220	8884	10XGenomics
SN_H2030_GCGTGCTAGCTGTAAC	37458	7488	10XGenomics		SN_A375_GGGCCTAGTAAGCTTG	62916	9486	10XGenomics
SN_H2030_TCCGGAATCCTCATGC	39214	7845	10XGenomics		SN_A375_GTAAGCAAGGCCAATT	62466	9428	10XGenomics
SN_H2030_CAATGCCCAAACTGCC	38909	7804	10XGenomics		SN_A375_TCCGCCATCCAACTGG	58734	8883	10XGenomics
SN_H2030_AAGCATGAGGTTACGT	39825	8016	10XGenomics		SN_A375_TGTGAAACAATATACC	54590	8259	10XGenomics
SN_H2030_TTCCCACAGTGAACGA	38659	7809	10XGenomics		SN_A375_TCTACCTCAGCACGAA	59113	8950	10XGenomics
SN_H2030_ACCTGGTCAATTATGC	40153	8113	10XGenomics		SN_A375_AGCTACTAGAGAGGCT	52762	8012	10XGenomics
SN_H2030_GTCCATTGTTAAGGCC	34917	7058	10XGenomics		SN_A375_CAACAATGTTAATGCG	59972	9120	10XGenomics
SN_H2030_CATTCATTCAGGCTAT	38094	7713	10XGenomics		SN_A375_CAAGCTAGTAGGTGTC	57504	8766	10XGenomics
SN_H2030_AAACGTACATCCCGCT	37595	7631	10XGenomics		SN_A375_CGAAATGAGTAGCGGG	55770	8522	10XGenomics
SN_H2030_ACCTGTTGTTCCAGGG	41184	8365	10XGenomics		SN_A375_CGTCCTAGTTAGTGAT	59897	9156	10XGenomics
SN_H2030_ACCCAGGGTTGCAATG	34626	7044	10XGenomics		SN_A375_CGAGCGAAGACTCGCA	56666	8663	10XGenomics
SN_H2030_TGTATCGCAGGTCCTG	37991	7739	10XGenomics		SN_A375_TCGCGAGGTACGTTTC	60149	9196	10XGenomics
SN_H2030_CGCACAATCATCAGTA	32067	6534	10XGenomics		SN_A375_GTGCTCAAGCACTAGT	59288	9071	10XGenomics
SN_H2030_AGCGATTTCATGCAAC	37161	7576	10XGenomics		SN_A375_GCTAAGCGTTAACGGC	56268	8622	10XGenomics
SN_H2030_TCAAGTATCCTGATTT	35020	7162	10XGenomics		SN_A375_CGTAATGGTAACGTGC	61656	9505	10XGenomics
SN_H2030_GTCATCCTCCTACCTA	41205	8427	10XGenomics		SN_A375_CTTAGTTTCAGGCCTA	57983	8984	10XGenomics
SN_H2030_CGTTTGGAGAAGCTAG	38469	7868	10XGenomics		SN_A375_CTGTAACAGGCGCACT	58550	9106	10XGenomics
SN_H2030_TTCAGTTTCACCTGTC	40381	8260	10XGenomics		SN_A375_ACCCGTAAGGGTCCAC	50725	7911	10XGenomics
SN_H2030_TTTCGTCCAGCACCAT	38159	7818	10XGenomics		SN_A375_AGGCCCAGTTTGTGGA	57162	8932	10XGenomics
SN_H2030_TTGCAATCAATTGCGC	35748	7343	10XGenomics		SN_A375_ATAGGTACAAGCTAAA	54208	8474	10XGenomics
SN_H2030_ATCGCTTGTAAACAAG	35871	7371	10XGenomics		SN_A375_AATCCATCACGGTACT	58344	9136	10XGenomics
SN_H2030_ACACCTTGTTGTCCAT	35580	7315	10XGenomics		SN_A375_ATATGGTGTATTGCAG	54945	8608	10XGenomics
SN_H2030_CGGCTAATCTTGCAGG	39693	8164	10XGenomics		SN_A375_GATTCCTGTAACGTGC	58979	9270	10XGenomics
SN_H2030_AGATGCTTCTTTGACT	35790	7364	10XGenomics		SN_A375_AACAGATAGGTCCTAG	57062	8987	10XGenomics
SN_H2030_TGATTAGTCTTGCTAT	37332	7691	10XGenomics		SN_A375_CGCTCCATCTGTGAGT	54468	8598	10XGenomics
SN_H2030_CTTACCGGTACCCACC	36775	7588	10XGenomics		SN_A375_TCACCTGGTAAACAAG	59459	9401	10XGenomics
SN_H2030_ACCGAAGCACCCTCAC	36845	7613	10XGenomics		SN_A375_GGATTTATCATGCAAC	56049	8870	10XGenomics
SN_H2030_TATCACAAGTAACGAG	39120	8092	10XGenomics		SN_A375_AATCTTGAGTCTATGA	56299	8919	10XGenomics
SN_H2030_GGCTTAAGTCTAGCTT	37774	7819	10XGenomics		SN_A375_CTAGATTCAATTGAAG	58575	9300	10XGenomics
SN_H2030_TCCATGCTCGTGCTAG	39793	8238	10XGenomics		SN_A375_GGTTTAATCTTGATGA	54865	8719	10XGenomics
SN_H2030_TAGCGGCTCTAATCAG	35739	7406	10XGenomics		SN_A375_AGTTTGCAGGGACTAA	54313	8639	10XGenomics
SN_H2030_CCGTTACTCGAGGTGG	38680	8019	10XGenomics		SN_A375_AAGCAAGTCCGCCTAT	50734	8076	10XGenomics
SN_H2030_TCCATTGTCTAGCTTT	37202	7714	10XGenomics		SN_A375_CGTAGTTAGGTGTCCA	55369	8824	10XGenomics
SN_H2030_TGCTAACAGGACTTAC	35342	7329	10XGenomics		SN_A375_AAGGTGCAGCTAGAAG	60221	9605	10XGenomics
SN_H2030_TCAGTGAGTCATCATC	37780	7841	10XGenomics		SN_A375_GATTACTCACGGTACT	50719	8093	10XGenomics
SN_H2030_AGGTAACCATTGACAT	35828	7437	10XGenomics		SN_A375_GCATGAAAGCCTAACG	51001	8148	10XGenomics
SN_H2030_ACGAACAAGACCATAC	34908	7252	10XGenomics		SN_A375_GGCCTTAAGTGCTGTG	54647	8762	10XGenomics
SN_H2030_ATTGCGCCACATAACT	28451	5913	10XGenomics		SN_A375_AAGGATCCAGGCTAGA	54900	8807	10XGenomics
SN_H2030_GAAAGCCAGCTCCTAC	33064	6877	10XGenomics		SN_A375_GGTTGCATCATGTTTC	50019	8036	10XGenomics
SN_H2030_TGATTCAAGTAGCCAT	35131	7307	10XGenomics		SN_A375_GAGTAACCAATGCCCG	54240	8747	10XGenomics
SN_H2030_TCGCATTGTAATCGTG	34815	7244	10XGenomics		SN_A375_ATGACCAGTCCTAATC	56609	9165	10XGenomics
SN_H2030_TATAGCTCACCAGGTT	36185	7542	10XGenomics		SN_A375_GCAGGCAAGCTTAACA	54423	8824	10XGenomics
SN_H2030_CGAGCTGGTCCTAACT	39848	8310	10XGenomics		SN_A375_TAGGCTGTCCCTCTAA	53888	8740	10XGenomics
SN_H2030_GCTATAGGTCTTACTA	37209	7771	10XGenomics		SN_A375_CTCCTCACAATCGCAC	53987	8809	10XGenomics
SN_H2030_GACCTCAAGCTGCACA	36023	7532	10XGenomics		SN_A375_GGCAATCGTTTACTTG	46200	7552	10XGenomics
SN_H2030_ATCGAGGCAGTTAGCC	37292	7798	10XGenomics		SN_A375_AGGTAACCAGCCAGTT	54309	8888	10XGenomics
SN_H2030_CATTCATTCGTTTCGC	37019	7742	10XGenomics		SN_A375_CGCTAACCACGAATCC	52459	8589	10XGenomics
SN_H2030_GACCTTTGTTATGTGG	33479	7009	10XGenomics		SN_A375_CATGGCGGTGCGCAAT	53932	8841	10XGenomics
SN_H2030_CATAGACTCTCACACC	35506	7436	10XGenomics		SN_A375_TCAAGCTAGGCTGTGC	51326	8446	10XGenomics
SN_H2030_TGGCTTTGTAGTTAAC	35088	7352	10XGenomics		SN_A375_GGTGTCCAGTTCCTGC	50949	8389	10XGenomics
SN_H2030_ATATGTCCAACTAGCC	36758	7704	10XGenomics		SN_A375_AAAGCACCAGGTTAAA	43320	7143	10XGenomics
SN_H2030_GGTTTCCTCTAGCTAA	37452	7851	10XGenomics		SN_A375_GCCTGCTGTAGTTAAC	53897	8892	10XGenomics
SN_H2030_ATCCTCATCGCCTGTT	33474	7018	10XGenomics		SN_A375_ACCTACCTCAATTGGC	46537	7709	10XGenomics
SN_H2030_GGAGCATAGCCTCTGT	33869	7101	10XGenomics		SN_A375_GAATTTGTCTATCGCC	54402	9016	10XGenomics
SN_H2030_TACTTGTTCATTTGTC	32707	6858	10XGenomics		SN_A375_TAGCCTCTCTCAATTC	48487	8045	10XGenomics
SN_H2030_ATGGTGCGTGTGTGGT	35915	7541	10XGenomics		SN_A375_ATGGTCTAGGTCATTA	50994	8467	10XGenomics
SN_H2030_CGGCTAATCCGGTATG	38010	7982	10XGenomics		SN_A375_CGTCAATAGCCTGTTC	54554	9081	10XGenomics
SN_H2030_CTATTGAAGGCGCATC	29844	6276	10XGenomics		SN_A375_ACTAGGCGTCAACAAT	53426	8918	10XGenomics
SN_H2030_ACACTAGGTGCCGCAA	36173	7607	10XGenomics		SN_A375_CGAACAAAGGCACAGG	52860	8844	10XGenomics
SN_H2030_AGGTCCGGTTTAGCGA	36653	7712	10XGenomics		SN_A375_GCCTGCTGTTAAGGTT	51837	8690	10XGenomics
SN_H2030_GACCTCAAGCTCAATA	34968	7359	10XGenomics		SN_A375_AGGATCCGTAAATTGC	51811	8699	10XGenomics
SN_H2030_ACATCATCATCACAGC	36172	7615	10XGenomics		SN_A375_TTAGCAGGTAATAACC	48889	8216	10XGenomics
SN_H2030_CAAACTGGTGATCATG	33235	6997	10XGenomics		SN_A375_CGCCTGTGTGTGAGAG	52956	8922	10XGenomics
SN_H2030_GCTGCATCAGACAAAC	33746	7115	10XGenomics		SN_A375_AAAGGACGTTCGGTAA	49045	8264	10XGenomics
SN_H2030_TACCAAATCTAATCCT	35682	7524	10XGenomics		SN_A375_GGATTATGTATGGTGC	47641	8030	10XGenomics
SN_H2030_AGCTGCTCAGGTTACC	38233	8065	10XGenomics		SN_A375_TCGACAAGTTGCGTAA	48683	8206	10XGenomics
SN_H2030_GTGCTGGGTGTCCTGC	35043	7396	10XGenomics		SN_A375_CTCATTGTCATGCAAC	52337	8829	10XGenomics
SN_H2030_TGCCTGTTCGCTAGCA	33490	7076	10XGenomics		SN_A375_TATAGCCAGGTCCACA	52201	8820	10XGenomics
SN_H2030_TCCCGGACAGTAAAGC	36845	7792	10XGenomics		SN_A375_AGGCAGGTCGAAGTGA	53142	8979	10XGenomics
SN_H2030_ATGGCTTAGAACCTGT	33175	7020	10XGenomics		SN_A375_CATCATGCAGTAGCCT	50950	8625	10XGenomics
SN_H2030_TTCAGTTTCTTAGCCC	34518	7309	10XGenomics		SN_A375_TCCATGCTCCTAATTC	45941	7787	10XGenomics
SN_H2030_GCGATTTAGTGCACGC	36279	7682	10XGenomics		SN_A375_GTGCACGGTGCAACTA	49520	8396	10XGenomics
SN_H2030_TCCATAAAGCATTTCT	33073	7004	10XGenomics		SN_A375_GATGGACAGGCTACTG	48855	8293	10XGenomics
SN_H2030_GGCAAATCACAAAGAC	39866	8443	10XGenomics		SN_A375_TTAGGATGTGCTAGAC	53213	9035	10XGenomics
SN_H2030_CGAATCTAGAATCTCA	35585	7537	10XGenomics		SN_A375_AAGCCTCCAGATTCAT	48003	8196	10XGenomics
SN_H2030_TGCTTTAGTTAGGTGC	34168	7238	10XGenomics		SN_A375_GTTTCTAGTCAATAGT	46724	7982	10XGenomics
SN_H2030_CACCTCAGTCCTTTAA	34030	7211	10XGenomics		SN_A375_TATGACTCAGGCCATT	48294	8252	10XGenomics
SN_H2030_CGACAAGCACCTCACC	33000	6996	10XGenomics		SN_A375_TTTATGGAGACTCGCA	40840	6996	10XGenomics
SN_H2030_CGGCCATAGGCTATGT	39865	8460	10XGenomics		SN_A375_ACCGAAGCATTGCGAC	50341	8655	10XGenomics
SN_H2030_GCGCAATGTACCCACC	34870	7409	10XGenomics		SN_A375_CTCTTGATCATGTGGT	47549	8176	10XGenomics
SN_H2030_GACTATTCAGTCTAAT	34204	7273	10XGenomics		SN_A375_GCTGTGCAGAATCTCA	43190	7428	10XGenomics
SN_H2030_CAAGGTTTCCTAAATG	34237	7286	10XGenomics		SN_A375_ATTCAACCATTCCTCG	42565	7323	10XGenomics
SN_H2030_TTTCAGTTCTAGCTTT	33752	7205	10XGenomics		SN_A375_TCTCCTCGTTATTGCC	44725	7699	10XGenomics
SN_H2030_CTTGAATCAGGAATCG	37462	8001	10XGenomics		SN_A375_TCGGTAAGTGTTGCTT	45959	7923	10XGenomics
SN_H2030_AGACCCGGTAGCCTAA	33154	7081	10XGenomics		SN_A375_ACGTTGTAGGCTGTCA	45477	7849	10XGenomics
SN_H2030_CCCGTAAAGTGAACGA	38152	8149	10XGenomics		SN_A375_CGGGTCTAGTATTGTG	50122	8659	10XGenomics
SN_H2030_CTATGATCACGCAACT	34235	7326	10XGenomics		SN_A375_GGAGCATAGCTTTGGG	43731	7565	10XGenomics
SN_H2030_ACCAAGCGTCACAGAC	35318	7560	10XGenomics		SN_A375_TTTCAGTTCCTGGTCT	48399	8373	10XGenomics
SN_H2030_TAAACAGCACCTAATG	34387	7363	10XGenomics		SN_A375_GCCCTCATCCCTGTTA	48381	8376	10XGenomics
SN_H2030_AGAATCTGTGATGAAA	35663	7640	10XGenomics		SN_A375_ACGCAAGCACTAAGCC	50053	8672	10XGenomics
SN_H2030_ACAACAACACAAGCCT	34472	7388	10XGenomics		SN_A375_GTCCTAGAGAGAGGAG	43899	7615	10XGenomics
SN_H2030_GCTAGCCAGTACCGCA	33734	7240	10XGenomics		SN_A375_TCCTCTAAGTTGCGTG	45592	7920	10XGenomics
SN_H2030_CCCAATTGTTTCCTCC	35356	7598	10XGenomics		SN_A375_GTATGTGGTAAACAAG	48292	8397	10XGenomics
SN_H2030_CTCATTGTCGCCTGTT	34204	7351	10XGenomics		SN_A375_GGTGTGACAGCTAATT	48609	8457	10XGenomics
SN_H2030_ATTGGTTCAGGTCCTG	37732	8114	10XGenomics		SN_A375_ATCGCCCGTCACAAAT	49613	8650	10XGenomics
SN_H2030_CAGAACCGTAACCACA	38930	8377	10XGenomics		SN_A375_CGAGTCGGTCATCCTG	52596	9181	10XGenomics
SN_H2030_GGATAACCAAACCTTG	33787	7277	10XGenomics		SN_A375_TGTCAGTAGCCAGGTC	43374	7578	10XGenomics
SN_H2030_TAAGCTATCATCAGTA	37135	8002	10XGenomics		SN_A375_TTTGTCTAGGATAAAC	49295	8613	10XGenomics
SN_H2030_CGGCTAATCGTTAAGC	33275	7175	10XGenomics		SN_A375_CTTGCATGTAAGGTTT	49657	8680	10XGenomics
SN_H2030_AGAAACCCAGCAAGGC	36802	7938	10XGenomics		SN_A375_AGACACGCACCTACTT	49492	8661	10XGenomics
SN_H2030_ACCTACCTCTTACTCG	36935	7971	10XGenomics		SN_A375_TCATTTGGTAACGGGA	52678	9225	10XGenomics
SN_H2030_TTGCATTTCGAAGCGG	34696	7497	10XGenomics		SN_A375_GCGTGCTAGACACTTA	43777	7676	10XGenomics
SN_H2030_TGATTAGTCAAGCTAC	35067	7589	10XGenomics		SN_A375_GCCCGTTGTTGCGGAT	48852	8568	10XGenomics
SN_H2030_GTGCCTTTCTCTAGCC	33301	7211	10XGenomics		SN_A375_GGTAACCGTAGCAGCT	49075	8620	10XGenomics
SN_H2030_CGCCTCATCACGAATC	36237	7870	10XGenomics		SN_A375_CCTAAGCCATGTTGGC	45077	7922	10XGenomics
SN_H2030_CATTTGTTCCTCCCTC	33987	7386	10XGenomics		SN_A375_AGCATTTCATCAGCAC	50488	8899	10XGenomics
SN_H2030_ACTAATCCAAACTGCC	38059	8277	10XGenomics		SN_A375_ACGAGTAAGGGTTAGA	48062	8472	10XGenomics
SN_H2030_GCCTGCTGTGCTTACT	32488	7069	10XGenomics		SN_A375_CAATCTAAGGTGAAGC	50822	8963	10XGenomics
SN_H2030_TTATCCTAGGGCCATC	31256	6801	10XGenomics		SN_A375_GAACCTTAGTGCACGC	51601	9105	10XGenomics
SN_H2030_AAATCCGGTTTAGTCC	33054	7196	10XGenomics		SN_A375_TCAAGGAAGCCTGACA	44792	7922	10XGenomics
SN_H2030_ATCTTTGGTTTGACCT	32829	7155	10XGenomics		SN_A375_AGTCAGGCAAATTCGT	46889	8306	10XGenomics
SN_H2030_CCAGCTAAGCAGGCCT	35843	7820	10XGenomics		SN_A375_TAGTACGGTCGTTACT	45018	7996	10XGenomics
SN_H2030_ATTAGCGGTAACAGGG	36175	7894	10XGenomics		SN_A375_TCTATGTTCCGGTATG	42827	7612	10XGenomics
SN_H2030_GTAAGCTTCATTACTC	37915	8278	10XGenomics		SN_A375_CAGCCTTTCAAGCCTG	44288	7874	10XGenomics
SN_H2030_ACCGGCTAGCTCAATA	35651	7786	10XGenomics		SN_A375_CGCAATGTCGATTTGA	46508	8269	10XGenomics
SN_H2030_GACTATTCATGCTATG	34753	7591	10XGenomics		SN_A375_CGCAATGTCAAGCCTG	43194	7685	10XGenomics
SN_H2030_TCAACAATCCTCCCTC	34953	7638	10XGenomics		SN_A375_TGCAATATCCTGGTCT	45780	8146	10XGenomics
SN_H2030_GATGCAGCAGTCTAGC	32938	7198	10XGenomics		SN_A375_CTGTATTTCATTACTC	45978	8184	10XGenomics
SN_H2030_CTATTGAAGTAACTCA	34846	7615	10XGenomics		SN_A375_CCATAGCCACTGACTA	48843	8705	10XGenomics
SN_H2030_TACTGACAGATAGACG	32860	7193	10XGenomics		SN_A375_ATGGCCCAGTTGTCAA	45048	8030	10XGenomics
SN_H2030_CAATAGCTCTACCTGC	30604	6700	10XGenomics		SN_A375_ACGCCACAGGAGGTTA	44460	7962	10XGenomics
SN_H2030_TAGGTGCGTTAATGCG	32367	7087	10XGenomics		SN_A375_CTAAGGTTCTGTGAGT	46468	8325	10XGenomics
SN_H2030_GACTTACAGCTGTACG	32441	7107	10XGenomics		SN_A375_CCGTTGCGTACGGGTT	41528	7440	10XGenomics
SN_H2030_ATGTTGTCAGGCGATA	33330	7307	10XGenomics		SN_A375_TGGCCTGCATTAAACC	48725	8732	10XGenomics
SN_H2030_GATCCGTCAAGTAAGC	30278	6638	10XGenomics		SN_A375_CTCATTTAGTCAATCA	41111	7374	10XGenomics
SN_H2030_TGGTTAATCTTGTCCA	31882	6993	10XGenomics		SN_A375_GTGTAACTCCTAATGA	38238	6861	10XGenomics
SN_H2030_CTACAACAGAATCTCA	30959	6791	10XGenomics		SN_A375_GATTAGCTCACCATTT	43296	7772	10XGenomics
SN_H2030_TTGGCTTGTGATTACG	35163	7716	10XGenomics		SN_A375_GAGCCTTCAATATAGG	46757	8407	10XGenomics
SN_H2030_CAACAATGTTAGCGTA	32189	7065	10XGenomics		SN_A375_CCGCTAGCAATAGTCT	44126	7938	10XGenomics
SN_H2030_TATCCAGCATAAGTTC	34874	7667	10XGenomics		SN_A375_GAGTTACTCATAACCA	44687	8056	10XGenomics
SN_H2030_GTTTGTTTCGGTTACG	34146	7513	10XGenomics		SN_A375_GATTCAATCCCTGGAA	45049	8123	10XGenomics
SN_H2030_AGCCTAAGTCTTACTA	30434	6697	10XGenomics		SN_A375_GGCCTTAAGCTATTAG	55018	9921	10XGenomics
SN_H2030_ATGAATGCATCAGTAT	33314	7342	10XGenomics		SN_A375_TTTGTGGCACTAAGCC	47320	8536	10XGenomics
SN_H2030_GAACACAAGGACCTGC	37383	8241	10XGenomics		SN_A375_TCATGAGGTGCTTTAC	45436	8210	10XGenomics
SN_H2030_ATCCCGCGTTTCAGGA	33345	7352	10XGenomics		SN_A375_CCCAAACCATGGAGGC	45960	8317	10XGenomics
SN_H2030_AGGTTAACAGCTTAGC	32717	7214	10XGenomics		SN_A375_CTTGCATGTCTTTATG	43904	7948	10XGenomics
SN_H2030_GCGGTTGGTTAGGACC	33725	7440	10XGenomics		SN_A375_CTAAGGTTCATAGACC	45265	8204	10XGenomics
SN_H2030_AGCGTGCTCATTAGGC	32984	7278	10XGenomics		SN_A375_GCTGGTTCACATTGCA	38132	6912	10XGenomics
SN_H2030_TCATAACCACATAACT	30962	6832	10XGenomics		SN_A375_TTGGGTTAGAATCTCA	44150	8007	10XGenomics
SN_H2030_TCCTTCAAGCATGACT	32519	7180	10XGenomics		SN_A375_GATAACGAGACAAAGT	44646	8109	10XGenomics
SN_H2030_CTCCGGACAATCTCTC	34012	7513	10XGenomics		SN_A375_AGAGGATGTAATCGTG	45461	8263	10XGenomics
SN_H2030_ATCCGTGAGCAAACCT	30834	6813	10XGenomics		SN_A375_TTGGCGGGTTGCGGAT	45863	8339	10XGenomics
SN_H2030_TTTCTCACAGCAGGTA	32674	7220	10XGenomics		SN_A375_ATTAGTCCAACTGGCT	40615	7393	10XGenomics
SN_H2030_ACACGGACACCTATAG	32588	7220	10XGenomics		SN_A375_GTTGCGGGTTGTTCAC	36719	6690	10XGenomics
SN_H2030_GCTAGCGGTCACCAAA	32577	7224	10XGenomics		SN_A375_ATCAGGTTCCTTGCAC	42249	7713	10XGenomics
SN_H2030_GGCAGGATCATTAGGC	34836	7729	10XGenomics		SN_A375_TGATCCTGTTTGGTTC	43232	7917	10XGenomics
SN_H2030_ACTTATCTCTAACCTT	30345	6742	10XGenomics		SN_A375_AGGACGTAGGTACCGC	46463	8524	10XGenomics
SN_H2030_GACGTAAAGAACCTGT	31312	6960	10XGenomics		SN_A375_TTGGTGAGTAACTACG	46720	8573	10XGenomics
SN_H2030_AGAGGAACAGCAACCT	31651	7036	10XGenomics		SN_A375_CTTCTAAGTGTAATAC	47837	8778	10XGenomics
SN_H2030_GCCTGCTGTAATTAGC	20823	4635	10XGenomics		SN_A375_ACAAACTGTTTACGTC	42738	7853	10XGenomics
SN_H2030_GTTGCTGAGGCTTAGT	26834	5973	10XGenomics		SN_A375_GGGTCACTCCTTGTTG	49141	9031	10XGenomics
SN_H2030_ATTATGGTCTCACTAT	33257	7404	10XGenomics		SN_A375_CTAAGGTTCACATTGA	40716	7489	10XGenomics
SN_H2030_AGGTAACCAATCCCTT	33490	7457	10XGenomics		SN_A375_CCTATTTAGCCTCTCG	46987	8647	10XGenomics
SN_H2030_GACGCAACAGGCGAGT	34388	7659	10XGenomics		SN_A375_CACCAACCATGCATAT	46981	8650	10XGenomics
SN_H2030_GCATGAAAGTGAACAG	31761	7074	10XGenomics		SN_A375_CATCACACACCTAATG	44733	8244	10XGenomics
SN_H2030_AGCAAGGGTTGTTGGA	32354	7209	10XGenomics		SN_A375_GCATATATCTCCATAT	46967	8671	10XGenomics
SN_H2030_GCTTACCTCCAGCACA	34171	7615	10XGenomics		SN_A375_CATGCATAGGAAACTG	46875	8665	10XGenomics
SN_H2030_CATAGACTCTAAGGTC	32346	7215	10XGenomics		SN_A375_CTCGCTAGTTAGGACC	46061	8533	10XGenomics
SN_H2030_CTCCGGACAATTTAGC	30830	6877	10XGenomics		SN_A375_TACAGGTTCCTTCTAG	44772	8297	10XGenomics
SN_H2030_AGTCAGGCAGGTTAAA	29569	6598	10XGenomics		SN_A375_CAGCCTTTCCCTGACT	44027	8163	10XGenomics
SN_H2030_TACTGACAGGGTGAAC	30639	6837	10XGenomics		SN_A375_TTGGGCCAGGCGAATA	39286	7293	10XGenomics
SN_H2030_TAACCGGTCATGCTAA	30358	6776	10XGenomics		SN_A375_TAAAGCCTCCTCACAC	43022	7996	10XGenomics
SN_H2030_GGATTGCGTTCCGCAC	28662	6402	10XGenomics		SN_A375_ACTGAATGTTTGACCT	43868	8156	10XGenomics
SN_H2030_ATTGGCTAGGCTAATC	33311	7451	10XGenomics		SN_A375_TCTCAATTCAGCAAAG	42242	7855	10XGenomics
SN_H2030_GACGCAACAAAGGTAC	30601	6847	10XGenomics		SN_A375_GTTCACCTCAAGCTTA	38754	7217	10XGenomics
SN_H2030_TTACCGTGTCTTTATG	31340	7013	10XGenomics		SN_A375_AGGACTAAGTCCTTTG	41467	7724	10XGenomics
SN_H2030_CATCCTGGTCATTGTC	27697	6198	10XGenomics		SN_A375_CGCAAATTCTGCAAAC	33489	6244	10XGenomics
SN_H2030_GAACCAGCAACAGGTG	32331	7237	10XGenomics		SN_A375_AATCATCCATCACTTC	45040	8403	10XGenomics
SN_H2030_TCGACAAGTCACGAAC	28037	6283	10XGenomics		SN_A375_CAACCCGCATCACTTC	40577	7571	10XGenomics
SN_H2030_GCACCTAAGGATTGAG	29237	6556	10XGenomics		SN_A375_ACAACATGTTCCTCCT	43900	8192	10XGenomics
SN_H2030_GGAGCAAGTGAGGTAG	32443	7278	10XGenomics		SN_A375_ACTCACCTCCAATAGC	46938	8759	10XGenomics
SN_H2030_CTGATCACATTAGGCC	33257	7463	10XGenomics		SN_A375_ACCGCAATCATTGCAA	42062	7852	10XGenomics
SN_H2030_ACAACAACACCCACAG	31219	7007	10XGenomics		SN_A375_TCACATAAGTATTGCA	42396	7917	10XGenomics
SN_H2030_CTCACACTCATAACGC	32141	7216	10XGenomics		SN_A375_TAAGGACCATTAGGTT	42484	7959	10XGenomics
SN_H2030_ATAGCATGTGGTTCCC	31950	7174	10XGenomics		SN_A375_GACCTCAAGTAAGAAC	44081	8260	10XGenomics
SN_H2030_CCTGCTCCATGTCAGC	30226	6788	10XGenomics		SN_A375_AGCAGGTAGCTAGAAG	42916	8049	10XGenomics
SN_H2030_GTGCTTACAAGTGTCC	31743	7132	10XGenomics		SN_A375_TGAAGCAAGCGTGCGT	36251	6818	10XGenomics
SN_H2030_ACTATGTCATGCTCCC	32909	7394	10XGenomics		SN_A375_GTGCTTCTCCGCCTAT	43120	8118	10XGenomics
SN_H2030_TCGGTTCTCGCAACAT	30688	6899	10XGenomics		SN_A375_GGGTGTTGTTGCGTAA	36687	6907	10XGenomics
SN_H2030_CTTGGACCACAGCCTG	30727	6908	10XGenomics		SN_A375_GGCTCAATCATGCGTG	39672	7469	10XGenomics
SN_H2030_GGTTTGTAGCTGTACG	34833	7833	10XGenomics		SN_A375_TCGGTTTGTTCACCAT	31293	5912	10XGenomics
SN_H2030_TAAGGACCAGCAGGTA	32061	7210	10XGenomics		SN_A375_GGATACTTCTCAATTC	39396	7458	10XGenomics
SN_H2030_GCCTTTGGTTACGCAA	32431	7298	10XGenomics		SN_A375_GTAAGCAAGCGATAAG	39352	7452	10XGenomics
SN_H2030_TTCCCACAGCCTGACA	30995	6975	10XGenomics		SN_A375_AGCTTAATCAATGTCA	44375	8407	10XGenomics
SN_H2030_CTTTGTCCATCACTTC	30881	6951	10XGenomics		SN_A375_CGCTAACCATTTGCTC	40443	7665	10XGenomics
SN_H2030_AAACATGCAACCGCCA	32509	7319	10XGenomics		SN_A375_CTTTGAGCAACCTGGT	42142	8001	10XGenomics
SN_H2030_GGTTATGGTCCTTAGT	30710	6917	10XGenomics		SN_A375_CGGGTCTAGGAGGACT	37096	7044	10XGenomics
SN_H2030_TTCATTCAGGCTACTG	29735	6699	10XGenomics		SN_A375_CAATCCCTCTGCAACG	40138	7622	10XGenomics
SN_H2030_GGTGCTGGTATTGTGG	33162	7477	10XGenomics		SN_A375_CCATCACTCAATCTCT	41719	7932	10XGenomics
SN_H2030_GATTGGTTCTAATCCT	34162	7706	10XGenomics		SN_A375_TGCATCCTCATGACCG	42710	8121	10XGenomics
SN_H2030_CAAGGTTTCGCACACA	31677	7147	10XGenomics		SN_A375_GGTCCTGCAATAATGG	44852	8552	10XGenomics
SN_H2030_TCGCATTGTCCTAAGA	28381	6404	10XGenomics		SN_A375_CGCAATCCAACAGCCT	40166	7660	10XGenomics
SN_H2030_CAGCCTAAGTTATCCT	31620	7137	10XGenomics		SN_A375_TGACTTCGTTTATCGC	38333	7324	10XGenomics
SN_H2030_CCAGCTAAGACAAACG	31348	7089	10XGenomics		SN_A375_AGTTTGATCCTGGCTT	40564	7751	10XGenomics
SN_H2030_GCAATCTAGGTAAGGC	32754	7409	10XGenomics		SN_A375_GATTATGTCATTAGGC	41561	7945	10XGenomics
SN_H2030_CTAACCCTCAATGTGC	31648	7163	10XGenomics		SN_A375_GTACTTCGTTGGTTAG	40768	7795	10XGenomics
SN_H2030_GGGATAATCATTACGA	29895	6784	10XGenomics		SN_A375_CGCTGTGCACATAGCC	44753	8557	10XGenomics
SN_H2030_ACTAATCCACTTCATC	34704	7876	10XGenomics		SN_A375_CGTCAATAGTTTCCTG	41476	7931	10XGenomics
SN_H2030_CGCTACTTCGGCTAGC	27331	6203	10XGenomics		SN_A375_GGGTGTTGTTTGAGCA	44312	8475	10XGenomics
SN_H2030_TACAAGCTCCTAAATG	31042	7046	10XGenomics		SN_A375_TGTATCGCAGGTTCAC	35972	6884	10XGenomics
SN_H2030_AGTCGCATCAGCACCA	29528	6704	10XGenomics		SN_A375_GGCTATTAGGCCAATT	39708	7615	10XGenomics
SN_H2030_AAGAATCAGAACCTGT	28928	6569	10XGenomics		SN_A375_GCTGTACCAAGGCCAA	41421	7971	10XGenomics
SN_H2030_TTATAGCCATAAGTCT	33273	7556	10XGenomics		SN_A375_TGCTTGCTCCTGGCTT	38086	7330	10XGenomics
SN_H2030_CGGACCTAGACTTATG	30719	6977	10XGenomics		SN_A375_TGGACGGAGGCCTTAG	42141	8111	10XGenomics
SN_H2030_CTCTATGTCCTGATGG	32224	7320	10XGenomics		SN_A375_GCTTTGTGTGCAACTA	39923	7701	10XGenomics
SN_H2030_AGTAAACAGAAACTGG	27255	6194	10XGenomics		SN_A375_TTTAAGGTCGGTTAGT	36102	6968	10XGenomics
SN_H2030_GGCTAGACAACCTAAT	29389	6680	10XGenomics		SN_A375_AGTAGCTTCGCTCACT	39070	7544	10XGenomics
SN_H2030_CGTTATCGTCGTAATG	34441	7840	10XGenomics		SN_A375_TTAGCTGCACAAAGAC	37757	7326	10XGenomics
SN_H2030_TCCATATTCTCAATTC	29683	6758	10XGenomics		SN_A375_TGAGGTGCAACAACAA	37661	7308	10XGenomics
SN_H2030_ACCACATAGCCAGTAT	32428	7385	10XGenomics		SN_A375_ACGCCACAGCCATCAG	37423	7264	10XGenomics
SN_H2030_CCATAAGGTCGCATAA	33765	7690	10XGenomics		SN_A375_CAGCTCAAGAACAAGT	38998	7573	10XGenomics
SN_H2030_GCTTACCTCGGCCAGT	31262	7124	10XGenomics		SN_A375_AGGTGAGGTGGAAGGC	36060	7005	10XGenomics
SN_H2030_GTACTTCGTCGAAGTC	32897	7507	10XGenomics		SN_A375_CCAGGAACAGTTTGGC	35414	6880	10XGenomics
[truncated: 6,938 more rows]

## Sheet: Figure 2e
A375				H2030
[truncated: 36,592 more rows]

## Sheet: Figure 2g
A375				H2030
[truncated: 299 more rows]

## Sheet: Figure 4a
cell type	DCI genes	non DCI genes
tumor	3887	499
[truncated: 6 more rows]

## Sheet: Figure 4b
cell type	category	count
[truncated: 28 more rows]

[truncated: 4 more sheets: Figure 4d and 4e, Figure 5a, Figure 5b, Figure 5c]
